# Supplementary material for: Crystal structure of [bis­(2-amino­ethyl-κN)(2-{[4-(tri­fluoro­meth­yl)benzyl­idene]amino}­eth­yl)amine-κN]di­chlorido­copper(II)
Source: Acta Crystallogr E Crystallogr Commun. 2016 Jan 1;72(Pt 1):83–6. doi: 10.1107/S2056989015024147 (PMC4704757; doi:10.1107/S2056989015024147)
Supplement: Supplementary file 1 [file e-72-00083-sup1.cif]

##############################################################################
#                                                                            #
# This CIF contains the data in a paper accepted for publication in          #
# Acta Crystallographica Section E. It conforms to the requirements of       #
# Notes for Authors for Acta Crystallographica Section E, and has been       #
# peer reviewed under the auspices of the IUCr Commission on Journals.       #
#                                                                            #
# Full details of the Crystallographic Information File format               #
# are given in the paper "The Crystallographic Information File (CIF):       #
# a New Standard Archive File for Crystallography" by S. R. Hall, F. H.      #
# Allen and I. D. Brown [Acta Cryst. (1991), A47, 655-685].                  #
#                                                                            #
# The current version of the core CIF dictionary is obtainable from          #
# ftp://ftp.iucr.org/pub/cif_core.dic.                                       #
#                                                                            #
# Software is freely available for graphical display of the structure(s)     #
# in this CIF. For information consult the CIF software page                 #
# http://www.iucr.org/resources/cif/software.                                #
#                                                                            #
# This file may be used for bona fide research purposes within the           #
# scientific community so long as proper attribution is given to the journal # 
# article from which it was obtained.                                        #
#                                                                            #
##############################################################################
data_global
_audit_creation_method
;
Olex2 1.2-alpha
(compiled 2015.07.01 svn.r3196 for OlexSys, GUI svn.r5065)
;
_journal_date_recd_electronic     2015-12-04
_journal_date_accepted     2015-12-15
_journal_name_full     'Acta Crystallographica, Section E'
_journal_year     2016
_journal_volume     72
_journal_issue      1
_journal_page_first     83
_journal_page_last     86
_journal_paper_category     GM
_journal_paper_doi     10.1107/S2056989015024147
_journal_coeditor_code     PK2570
_publ_contact_author_name     'Kayode D. Oshin'
_publ_contact_author_address
;
Department of Chemistry & Physics
Saint Mary's College
Notre Dame, IN 46556
USA
;
_publ_contact_author_email     'koshin@saintmarys.edu'
_publ_contact_author_fax     ?
_publ_contact_author_phone     ?
_publ_section_title
;\
Crystal structure of
[bis(2-aminoethyl-\k<i>N</i>)(2-{[4-(trifluoromethyl)benzylidene]amino}ethyl)\
amine-\k<i>N</i>]dichloridocopper(II)
;
loop_
    _publ_author_name
    _publ_author_footnote
    _publ_author_address
    'Bussey, Katherine A.' .
;
Department of Chemistry & Physics
Saint Marys College
Notre Dame, IN 46556
USA
;
    'Cavalier, Annie R.' .
;
Department of Chemistry & Physics
Saint Marys College
Notre Dame, IN 46556
USA
;
    'Mraz, Margaret E.' .
;
Department of Chemistry & Physics
Saint Marys College
Notre Dame, IN 46556
USA
;
    'Holderread, Ashley S.' .
;
Department of Chemistry & Physics
Saint Marys College
Notre Dame, IN 46556
USA
;
    'Oshin, Kayode D.' .
;
Department of Chemistry & Physics
Saint Marys College
Notre Dame, IN 46556
USA
;
    'Oliver, Allen G.' .
;
Department of Chemistry & Biochemistry
University of Notre Dame
Notre Dame, IN 46556
USA
;
    'Zeller, Matthias' .
;
Department of Chemistry
Youngstown State University
Youngstown, OH 44555
USA
;
_publ_section_synopsis
;
The asymmetric unit of the title compound contains two crystallographically
unique copper complexes. In each complex, the Cu atom is bound to two chloride
ligands and to three N atoms of the
2-(4-trifluoromethylbenzylideneamino)ethylamine-bis(2--2aminoethyl)amine
ligand to give a distorted square-based pyramidal geometry in which the axial
Cu---Cl bond is elongated, indicative of Jahn--Teller distortion. A Cu atom
from a symmetry-related molecule is in nearby proximity to the remaining axial
Cu site, thus the overall geometry about each Cu atom could be described as
being between distorted square-based pyramidal and very elongated
Jahn--Teller-distorted octahedral.
;
data_I
_audit_creation_method     'SHELXL-2014/7'
_chemical_name_systematic
;\
[Bis(2-aminoethyl-\k<i>N</i>)(2-{[4-(trifluoromethyl)benzylidene]amino}\
ethyl)amine-\k<i>N</i>]dichloridocopper(II)
;
_chemical_name_common     ?
_chemical_formula_moiety     'C14 H21 Cl2 Cu1 F3 N4'
_chemical_formula_sum     'C14 H21 Cl2 Cu1 F3 N4'
_chemical_formula_iupac     '[Cu Cl2 (C14 H21 F3 N4)]'
_chemical_formula_weight     436.795
_chemical_melting_point     ?
_shelx_space_group_comment
;
The symmetry employed for this shelxl refinement is uniquely defined
by the following loop, which should always be used as a source of
symmetry information in preference to the above space-group names.
They are only intended as comments.
;
_space_group_crystal_system     triclinic
_space_group_name_H-M_alt     'P -1'
_space_group_name_Hall     '-P 1'
loop_
    _space_group_symop_operation_xyz
    'x, y, z'
    '-x, -y, -z'
_cell_length_a     9.8506(6)
_cell_length_b     11.0603(7)
_cell_length_c     17.8574(12)
_cell_angle_alpha     73.110(3)
_cell_angle_beta     75.530(2)
_cell_angle_gamma     89.010(2)
_cell_volume     1799.4(2)
_cell_formula_units_Z     4
_cell_measurement_reflns_used     9961
_cell_measurement_theta_min     2.4661
_cell_measurement_theta_max     28.3331
_cell_measurement_temperature     100(2)
_exptl_crystal_description     plate
_exptl_crystal_colour     blue
_exptl_crystal_size_max     0.300
_exptl_crystal_size_mid     0.190
_exptl_crystal_size_min     0.050
_exptl_crystal_density_diffrn     1.612
_exptl_crystal_density_meas     ?
_exptl_crystal_density_method     ?
_exptl_crystal_F_000     892
_exptl_absorpt_coefficient_mu     1.544
_exptl_absorpt_correction_type     multi-scan
_exptl_absorpt_process_details
;
(SADABS; Bruker, 2013)
;
_shelx_estimated_absorpt_T_min     0.655
_shelx_estimated_absorpt_T_max     0.927
_exptl_absorpt_correction_T_min     0.5730
_exptl_absorpt_correction_T_max     0.7457
_diffrn_ambient_temperature     100(2)
_diffrn_radiation_type     MoK\a
_diffrn_radiation_wavelength     0.71073
_diffrn_radiation_monochromator
                                   'laterally graded multilayer (Goebel) mirror'
_diffrn_measurement_device_type     'Bruker AXS D8 Quest CMOS'
_diffrn_measurement_method     'omega and phi scans'
_diffrn_detector_area_resol_mean     ?
_diffrn_reflns_number     49937
_diffrn_reflns_av_R_equivalents     0.0785
_diffrn_reflns_theta_min     2.466
_diffrn_reflns_theta_max     28.341
_diffrn_reflns_theta_full     25.242
_diffrn_measured_fraction_theta_max     0.997
_diffrn_measured_fraction_theta_full     0.999
_diffrn_reflns_limit_h_min     -13
_diffrn_reflns_limit_h_max     13
_diffrn_reflns_limit_k_min     -14
_diffrn_reflns_limit_k_max     14
_diffrn_reflns_limit_l_min     -23
_diffrn_reflns_limit_l_max     23
_refine_special_details     ?
_reflns_number_total     8937
_reflns_number_gt     7063
_reflns_threshold_expression     'I > 2\s(I)'
_refine_ls_structure_factor_coef     Fsqd
_refine_ls_matrix_type     full
_refine_ls_R_factor_all     0.0949
_refine_ls_R_factor_gt     0.0731
_refine_ls_wR_factor_gt     0.1433
_refine_ls_wR_factor_ref     0.1510
_refine_ls_goodness_of_fit_ref     1.223
_refine_ls_restrained_S_all     1.223
_refine_ls_number_reflns     8937
_refine_ls_number_parameters     433
_refine_ls_number_restraints     0
_refine_ls_hydrogen_treatment     constr
_refine_ls_weighting_scheme     calc
_refine_ls_weighting_details
              'w=1/[\s^2^(Fo^2^)+(0.0341P)^2^+8.3032P] where P=(Fo^2^+2Fc^2^)/3'
_atom_sites_solution_hydrogens     geom
_atom_sites_solution_primary     direct
_atom_sites_solution_secondary     difmap
_refine_ls_shift/su_max     0.001
_refine_ls_shift/su_mean     0.000
_refine_diff_density_max     1.315
_refine_diff_density_min     -0.738
_refine_ls_extinction_method     none
_refine_ls_extinction_coef     .
loop_
    _atom_type_symbol
    _atom_type_description
    _atom_type_scat_dispersion_real
    _atom_type_scat_dispersion_imag
    _atom_type_scat_source
    'C' 'C' 0.0033 0.0016
                         'International Tables Vol C Tables 4.2.6.8 and 6.1.1.4'
    'H' 'H' 0.0000 0.0000
                         'International Tables Vol C Tables 4.2.6.8 and 6.1.1.4'
    'Cl' 'Cl' 0.1484 0.1585
                         'International Tables Vol C Tables 4.2.6.8 and 6.1.1.4'
    'Cu' 'Cu' 0.3201 1.2651
                         'International Tables Vol C Tables 4.2.6.8 and 6.1.1.4'
    'F' 'F' 0.0171 0.0103
                         'International Tables Vol C Tables 4.2.6.8 and 6.1.1.4'
    'N' 'N' 0.0061 0.0033
                         'International Tables Vol C Tables 4.2.6.8 and 6.1.1.4'
_computing_data_collection
;
APEX2 (Bruker, 2013)
;
_computing_cell_refinement
;
SAINT (Bruker, 2013)
;
_computing_data_reduction
;
SAINT (Bruker, 2013)
;
_computing_structure_solution
;
SHELXS97 (Sheldrick, 2008)
;
_computing_structure_refinement
;
SHELXL (Sheldrick, 2015)
;
_computing_molecular_graphics
;
CrystalMaker (Palmer, 2007) and <i>OLEX2</i> (Dolomanov <i>et al.</i>,
2009)
;
_computing_publication_material
;
<i>OLEX2</i> (Dolomanov <i>et al.</i>,  2009), publCIF (Westrip,
2010) and
PLATON (Spek, 2009)
;
loop_
    _atom_site_type_symbol
    _atom_site_label
    _atom_site_fract_x
    _atom_site_fract_y
    _atom_site_fract_z
    _atom_site_U_iso_or_equiv
    _atom_site_adp_type
    _atom_site_calc_flag
    _atom_site_occupancy
    _atom_site_disorder_assembly
    _atom_site_disorder_group
    Cu Cu1 0.37014(6) 0.32211(5) 0.07300(3) 0.01576(13) Uani d 1 . .
    Cl Cl1 0.34574(11) 0.47852(10) -0.03695(7) 0.0181(2) Uani d 1 . .
    Cl Cl2 0.08223(11) 0.23298(9) 0.13230(7) 0.0178(2) Uani d 1 . .
    N N1 0.4341(4) 0.1932(3) 0.1650(2) 0.0148(7) Uani d 1 . .
    N N2 0.4034(4) 0.1876(3) 0.0182(2) 0.0153(7) Uani d 1 . .
    H H2A 0.3259 0.1748 0.0018 0.018 Uiso calc 1 . .
    H H2B 0.4768 0.2135 -0.0265 0.018 Uiso calc 1 . .
    N N3 0.3162(4) 0.4228(3) 0.1506(2) 0.0180(8) Uani d 1 . .
    H H3A 0.3559 0.5029 0.1269 0.022 Uiso calc 1 . .
    H H3B 0.2213 0.4275 0.1638 0.022 Uiso calc 1 . .
    N N4 0.6465(4) 0.1886(4) 0.2797(2) 0.0220(8) Uani d 1 . .
    C C1 0.3888(5) 0.0696(4) 0.1598(3) 0.0165(8) Uani d 1 . .
    H H1A 0.2853 0.0565 0.1796 0.020 Uiso calc 1 . .
    H H1B 0.4309 0.0006 0.1945 0.020 Uiso calc 1 . .
    C C2 0.4347(4) 0.0663(4) 0.0728(3) 0.0157(8) Uani d 1 . .
    H H2C 0.5367 0.0540 0.0581 0.019 Uiso calc 1 . .
    H H2D 0.3841 -0.0054 0.0666 0.019 Uiso calc 1 . .
    C C3 0.3557(5) 0.2219(4) 0.2404(3) 0.0173(9) Uani d 1 . .
    H H3C 0.3981 0.1805 0.2855 0.021 Uiso calc 1 . .
    H H3D 0.2566 0.1893 0.2555 0.021 Uiso calc 1 . .
    C C4 0.3632(5) 0.3641(4) 0.2247(3) 0.0200(9) Uani d 1 . .
    H H4A 0.3018 0.3866 0.2712 0.024 Uiso calc 1 . .
    H H4B 0.4607 0.3951 0.2175 0.024 Uiso calc 1 . .
    C C5 0.5900(4) 0.2083(4) 0.1504(3) 0.0171(9) Uani d 1 . .
    H H5A 0.6154 0.2982 0.1425 0.020 Uiso calc 1 . .
    H H5B 0.6343 0.1892 0.0993 0.020 Uiso calc 1 . .
    C C6 0.6539(5) 0.1267(4) 0.2166(3) 0.0192(9) Uani d 1 . .
    H H6A 0.6021 0.0428 0.2407 0.023 Uiso calc 1 . .
    H H6B 0.7530 0.1136 0.1927 0.023 Uiso calc 1 . .
    C C7 0.7616(5) 0.2140(4) 0.2922(3) 0.0207(9) Uani d 1 . .
    H H7 0.8456 0.1851 0.2650 0.025 Uiso calc 1 . .
    C C8 0.7687(5) 0.2881(4) 0.3484(3) 0.0229(10) Uani d 1 . .
    C C9 0.6476(6) 0.3277(5) 0.3926(3) 0.0317(12) Uani d 1 . .
    H H9 0.5578 0.2990 0.3917 0.038 Uiso calc 1 . .
    C C10 0.6578(6) 0.4083(6) 0.4375(4) 0.0380(13) Uani d 1 . .
    H H10 0.5750 0.4342 0.4679 0.046 Uiso calc 1 . .
    C C11 0.7877(7) 0.4513(5) 0.4381(3) 0.0339(12) Uani d 1 . .
    C C12 0.9094(6) 0.4099(6) 0.3972(4) 0.0365(13) Uani d 1 . .
    H H12 0.9987 0.4374 0.3993 0.044 Uiso calc 1 . .
    C C13 0.8989(6) 0.3276(5) 0.3529(3) 0.0296(11) Uani d 1 . .
    H H13 0.9818 0.2978 0.3254 0.036 Uiso calc 1 . .
    C C14 0.7966(7) 0.5463(6) 0.4827(4) 0.0439(15) Uani d 1 . .
    F F1 0.9161(5) 0.6165(4) 0.4552(2) 0.0643(13) Uani d 1 . .
    F F2 0.7837(6) 0.4938(4) 0.5606(2) 0.0708(14) Uani d 1 . .
    F F3 0.6983(6) 0.6312(5) 0.4752(4) 0.093(2) Uani d 1 . .
    Cu Cu2 -0.05556(6) 0.17013(5) 0.92597(3) 0.01768(14) Uani d 1 . .
    Cl Cl3 -0.18291(11) 0.01387(10) 1.03343(7) 0.0185(2) Uani d 1 . .
    Cl Cl4 -0.30093(11) 0.26904(10) 0.86714(7) 0.0194(2) Uani d 1 . .
    N N5 0.0850(4) 0.3019(3) 0.8338(2) 0.0139(7) Uani d 1 . .
    N N6 -0.0796(4) 0.3026(4) 0.9827(2) 0.0175(7) Uani d 1 . .
    H H6C -0.1725 0.3161 0.9980 0.021 Uiso calc 1 . .
    H H6D -0.0480 0.2753 1.0281 0.021 Uiso calc 1 . .
    N N7 -0.0460(4) 0.0769(3) 0.8452(2) 0.0172(8) Uani d 1 . .
    H H7A -0.0292 -0.0054 0.8669 0.021 Uiso calc 1 . .
    H H7B -0.1297 0.0788 0.8320 0.021 Uiso calc 1 . .
    N N8 0.4024(4) 0.3011(4) 0.7164(2) 0.0242(9) Uani d 1 . .
    C C15 0.0291(5) 0.4249(4) 0.8417(3) 0.0162(8) Uani d 1 . .
    H H15A -0.0582 0.4383 0.8232 0.019 Uiso calc 1 . .
    H H15B 0.0986 0.4951 0.8073 0.019 Uiso calc 1 . .
    C C16 -0.0011(5) 0.4240(4) 0.9293(3) 0.0170(9) Uani d 1 . .
    H H16A 0.0882 0.4326 0.9437 0.020 Uiso calc 1 . .
    H H16B -0.0576 0.4963 0.9372 0.020 Uiso calc 1 . .
    C C17 0.0714(5) 0.2776(4) 0.7581(3) 0.0176(9) Uani d 1 . .
    H H17A 0.1522 0.3193 0.7125 0.021 Uiso calc 1 . .
    H H17B -0.0158 0.3123 0.7447 0.021 Uiso calc 1 . .
    C C18 0.0672(5) 0.1352(4) 0.7717(3) 0.0190(9) Uani d 1 . .
    H H18A 0.0483 0.1155 0.7244 0.023 Uiso calc 1 . .
    H H18B 0.1585 0.1018 0.7788 0.023 Uiso calc 1 . .
    C C19 0.2302(4) 0.2903(4) 0.8443(3) 0.0165(8) Uani d 1 . .
    H H19A 0.2529 0.2006 0.8532 0.020 Uiso calc 1 . .
    H H19B 0.2315 0.3122 0.8941 0.020 Uiso calc 1 . .
    C C20 0.3469(5) 0.3718(4) 0.7746(3) 0.0214(10) Uani d 1 . .
    H H20A 0.3091 0.4512 0.7471 0.026 Uiso calc 1 . .
    H H20B 0.4233 0.3941 0.7960 0.026 Uiso calc 1 . .
    C C21 0.5325(5) 0.2848(4) 0.7024(3) 0.0221(10) Uani d 1 . .
    H H21 0.5900 0.3247 0.7249 0.027 Uiso calc 1 . .
    C C22 0.5967(5) 0.2040(5) 0.6508(3) 0.0240(10) Uani d 1 . .
    C C23 0.5150(6) 0.1411(5) 0.6187(3) 0.0288(11) Uani d 1 . .
    H H23 0.4183 0.1565 0.6248 0.035 Uiso calc 1 . .
    C C24 0.5744(6) 0.0561(5) 0.5779(3) 0.0330(12) Uani d 1 . .
    H H24 0.5180 0.0109 0.5577 0.040 Uiso calc 1 . .
    C C25 0.7162(6) 0.0377(5) 0.5668(3) 0.0327(12) Uani d 1 . .
    C C26 0.7993(6) 0.1014(6) 0.5960(4) 0.0394(14) Uani d 1 . .
    H H26 0.8970 0.0888 0.5872 0.047 Uiso calc 1 . .
    C C27 0.7394(6) 0.1846(5) 0.6383(4) 0.0327(12) Uani d 1 . .
    H H27 0.7963 0.2285 0.6589 0.039 Uiso calc 1 . .
    C C28 0.7789(7) -0.0583(6) 0.5239(4) 0.0425(15) Uani d 1 . .
    F F4 0.8768(6) -0.1210(4) 0.5533(3) 0.0730(14) Uani d 1 . .
    F F5 0.8382(6) -0.0061(4) 0.4467(3) 0.0854(18) Uani d 1 . .
    F F6 0.6850(5) -0.1463(6) 0.5298(5) 0.113(3) Uani d 1 . .
loop_
    _atom_site_aniso_label
    _atom_site_aniso_U_11
    _atom_site_aniso_U_22
    _atom_site_aniso_U_33
    _atom_site_aniso_U_12
    _atom_site_aniso_U_13
    _atom_site_aniso_U_23
    Cu1 0.0205(3) 0.0126(2) 0.0166(3) 0.0093(2) -0.0060(2) -0.0075(2)
    Cl1 0.0154(5) 0.0155(5) 0.0217(5) 0.0018(4) -0.0058(4) -0.0018(4)
    Cl2 0.0161(5) 0.0132(4) 0.0255(6) 0.0022(4) -0.0049(4) -0.0085(4)
    N1 0.0167(18) 0.0127(16) 0.0169(18) 0.0045(14) -0.0048(14) -0.0070(14)
    N2 0.0155(17) 0.0170(17) 0.0157(18) 0.0062(14) -0.0055(14) -0.0076(14)
    N3 0.0206(19) 0.0086(16) 0.026(2) 0.0037(14) -0.0063(16) -0.0061(15)
    N4 0.025(2) 0.025(2) 0.019(2) 0.0040(16) -0.0080(16) -0.0085(16)
    C1 0.020(2) 0.0135(19) 0.017(2) 0.0017(16) -0.0043(17) -0.0063(16)
    C2 0.015(2) 0.017(2) 0.020(2) 0.0068(16) -0.0071(17) -0.0125(17)
    C3 0.021(2) 0.018(2) 0.013(2) 0.0043(17) -0.0015(16) -0.0077(17)
    C4 0.020(2) 0.024(2) 0.020(2) 0.0028(18) -0.0043(18) -0.0136(19)
    C5 0.014(2) 0.015(2) 0.022(2) 0.0019(16) -0.0045(17) -0.0069(17)
    C6 0.020(2) 0.018(2) 0.022(2) 0.0014(17) -0.0075(18) -0.0094(18)
    C7 0.024(2) 0.020(2) 0.018(2) 0.0044(18) -0.0048(18) -0.0066(18)
    C8 0.032(3) 0.021(2) 0.014(2) -0.0002(19) -0.0067(19) -0.0018(18)
    C9 0.031(3) 0.037(3) 0.029(3) -0.001(2) -0.005(2) -0.016(2)
    C10 0.042(3) 0.043(3) 0.036(3) 0.007(3) -0.007(3) -0.024(3)
    C11 0.055(4) 0.028(3) 0.025(3) 0.003(2) -0.018(3) -0.011(2)
    C12 0.041(3) 0.041(3) 0.035(3) 0.001(3) -0.020(3) -0.014(3)
    C13 0.033(3) 0.034(3) 0.026(3) 0.005(2) -0.010(2) -0.013(2)
    C14 0.053(4) 0.046(4) 0.046(4) 0.010(3) -0.024(3) -0.025(3)
    F1 0.108(4) 0.045(2) 0.045(2) -0.023(2) -0.017(2) -0.0216(19)
    F2 0.121(4) 0.062(3) 0.031(2) -0.032(3) -0.012(2) -0.0215(19)
    F3 0.114(4) 0.085(4) 0.142(5) 0.048(3) -0.082(4) -0.086(4)
    Cu2 0.0214(3) 0.0159(3) 0.0160(3) -0.0060(2) -0.0010(2) -0.0079(2)
    Cl3 0.0143(5) 0.0183(5) 0.0204(5) 0.0000(4) -0.0045(4) -0.0019(4)
    Cl4 0.0191(5) 0.0137(5) 0.0277(6) 0.0046(4) -0.0064(4) -0.0094(4)
    N5 0.0182(18) 0.0102(16) 0.0143(18) 0.0026(13) -0.0037(14) -0.0056(14)
    N6 0.0166(18) 0.0214(19) 0.0157(18) -0.0010(14) -0.0026(14) -0.0086(15)
    N7 0.0180(18) 0.0117(17) 0.025(2) 0.0040(14) -0.0063(15) -0.0089(15)
    N8 0.023(2) 0.026(2) 0.022(2) 0.0042(16) -0.0009(16) -0.0093(17)
    C15 0.019(2) 0.0127(19) 0.020(2) 0.0063(16) -0.0040(17) -0.0097(17)
    C16 0.016(2) 0.019(2) 0.020(2) 0.0005(16) -0.0025(17) -0.0126(18)
    C17 0.023(2) 0.018(2) 0.015(2) 0.0040(17) -0.0042(17) -0.0103(17)
    C18 0.023(2) 0.017(2) 0.020(2) 0.0055(17) -0.0045(18) -0.0114(18)
    C19 0.016(2) 0.0143(19) 0.020(2) 0.0024(16) -0.0044(17) -0.0062(17)
    C20 0.020(2) 0.018(2) 0.025(2) 0.0025(17) 0.0001(18) -0.0085(19)
    C21 0.026(2) 0.020(2) 0.019(2) 0.0013(18) -0.0044(19) -0.0053(18)
    C22 0.028(3) 0.024(2) 0.015(2) 0.0053(19) 0.0034(18) -0.0053(19)
    C23 0.032(3) 0.033(3) 0.021(2) 0.008(2) -0.004(2) -0.011(2)
    C24 0.039(3) 0.039(3) 0.021(3) 0.006(2) -0.005(2) -0.012(2)
    C25 0.036(3) 0.030(3) 0.026(3) 0.005(2) 0.005(2) -0.011(2)
    C26 0.025(3) 0.041(3) 0.049(4) 0.008(2) 0.003(2) -0.020(3)
    C27 0.026(3) 0.033(3) 0.039(3) 0.001(2) -0.001(2) -0.016(2)
    C28 0.043(3) 0.043(3) 0.040(3) 0.006(3) 0.004(3) -0.024(3)
    F4 0.109(4) 0.060(3) 0.058(3) 0.053(3) -0.021(3) -0.031(2)
    F5 0.145(5) 0.065(3) 0.033(2) 0.053(3) 0.002(3) -0.019(2)
    F6 0.062(3) 0.106(4) 0.195(7) -0.007(3) 0.016(4) -0.124(5)
_geom_special_details
;
 All esds (except the esd in the dihedral angle between two l.s. planes)
 are estimated using the full covariance matrix.  The cell esds are taken
 into account individually in the estimation of esds in distances, angles
 and torsion angles; correlations between esds in cell parameters are only
 used when they are defined by crystal symmetry.  An approximate (isotropic)
 treatment of cell esds is used for estimating esds involving l.s. planes.
;
loop_
    _geom_bond_atom_site_label_1
    _geom_bond_atom_site_label_2
    _geom_bond_site_symmetry_2
    _geom_bond_distance
    _geom_bond_publ_flag
    Cu1 N2 . 1.986(3) y
    Cu1 N3 . 1.988(4) y
    Cu1 N1 . 2.062(4) y
    Cu1 Cl1 . 2.2701(12) y
    Cu1 Cl2 . 2.8505(12) y
    Cu1 Cl1 2_665 3.4056(12) y
    N1 C1 . 1.480(5) ?
    N1 C3 . 1.493(5) ?
    N1 C5 . 1.496(5) ?
    N2 C2 . 1.491(5) ?
    N2 H2A . 0.9100 ?
    N2 H2B . 0.9100 ?
    N3 C4 . 1.478(6) ?
    N3 H3A . 0.9100 ?
    N3 H3B . 0.9100 ?
    N4 C7 . 1.260(6) ?
    N4 C6 . 1.466(6) ?
    C1 C2 . 1.518(6) ?
    C1 H1A . 0.9900 ?
    C1 H1B . 0.9900 ?
    C2 H2C . 0.9900 ?
    C2 H2D . 0.9900 ?
    C3 C4 . 1.516(6) ?
    C3 H3C . 0.9900 ?
    C3 H3D . 0.9900 ?
    C4 H4A . 0.9900 ?
    C4 H4B . 0.9900 ?
    C5 C6 . 1.529(6) ?
    C5 H5A . 0.9900 ?
    C5 H5B . 0.9900 ?
    C6 H6A . 0.9900 ?
    C6 H6B . 0.9900 ?
    C7 C8 . 1.482(6) ?
    C7 H7 . 0.9500 ?
    C8 C13 . 1.390(7) ?
    C8 C9 . 1.397(7) ?
    C9 C10 . 1.381(8) ?
    C9 H9 . 0.9500 ?
    C10 C11 . 1.377(9) ?
    C10 H10 . 0.9500 ?
    C11 C12 . 1.385(9) ?
    C11 C14 . 1.506(8) ?
    C12 C13 . 1.387(8) ?
    C12 H12 . 0.9500 ?
    C13 H13 . 0.9500 ?
    C14 F2 . 1.317(8) ?
    C14 F1 . 1.323(8) ?
    C14 F3 . 1.341(8) ?
    Cu2 N7 . 1.986(4) y
    Cu2 N6 . 1.989(4) y
    Cu2 N5 . 2.070(4) y
    Cu2 Cl3 . 2.2777(12) y
    Cu2 Cl4 . 2.9415(12) y
    Cu2 Cl3 2_557 3.1645(12) y
    N5 C19 . 1.486(5) ?
    N5 C15 . 1.491(5) ?
    N5 C17 . 1.491(5) ?
    N6 C16 . 1.494(6) ?
    N6 H6C . 0.9100 ?
    N6 H6D . 0.9100 ?
    N7 C18 . 1.478(6) ?
    N7 H7A . 0.9100 ?
    N7 H7B . 0.9100 ?
    N8 C21 . 1.263(6) ?
    N8 C20 . 1.470(6) ?
    C15 C16 . 1.515(6) ?
    C15 H15A . 0.9900 ?
    C15 H15B . 0.9900 ?
    C16 H16A . 0.9900 ?
    C16 H16B . 0.9900 ?
    C17 C18 . 1.522(6) ?
    C17 H17A . 0.9900 ?
    C17 H17B . 0.9900 ?
    C18 H18A . 0.9900 ?
    C18 H18B . 0.9900 ?
    C19 C20 . 1.534(6) ?
    C19 H19A . 0.9900 ?
    C19 H19B . 0.9900 ?
    C20 H20A . 0.9900 ?
    C20 H20B . 0.9900 ?
    C21 C22 . 1.488(6) ?
    C21 H21 . 0.9500 ?
    C22 C27 . 1.390(7) ?
    C22 C23 . 1.394(8) ?
    C23 C24 . 1.386(7) ?
    C23 H23 . 0.9500 ?
    C24 C25 . 1.381(8) ?
    C24 H24 . 0.9500 ?
    C25 C26 . 1.373(9) ?
    C25 C28 . 1.519(7) ?
    C26 C27 . 1.389(8) ?
    C26 H26 . 0.9500 ?
    C27 H27 . 0.9500 ?
    C28 F4 . 1.306(8) ?
    C28 F5 . 1.312(7) ?
    C28 F6 . 1.318(8) ?
loop_
    _geom_angle_atom_site_label_1
    _geom_angle_atom_site_label_2
    _geom_angle_atom_site_label_3
    _geom_angle_site_symmetry_1
    _geom_angle_site_symmetry_3
    _geom_angle
    _geom_angle_publ_flag
    N2 Cu1 N3 . . 166.47(15) y
    N2 Cu1 N1 . . 84.81(14) y
    N3 Cu1 N1 . . 85.31(14) y
    N2 Cu1 Cl1 . . 95.85(11) y
    N3 Cu1 Cl1 . . 95.68(11) y
    N1 Cu1 Cl1 . . 168.47(11) y
    N2 Cu1 Cl2 . . 88.27(11) y
    N3 Cu1 Cl2 . . 83.37(11) y
    N1 Cu1 Cl2 . . 94.77(10) y
    Cl1 Cu1 Cl2 . . 96.76(4) y
    N2 Cu1 Cl1 . 2_665 115.18(11) y
    N3 Cu1 Cl1 . 2_665 74.19(11) y
    N1 Cu1 Cl1 . 2_665 90.95(10) y
    Cl1 Cu1 Cl1 . 2_665 78.32(4) y
    Cl2 Cu1 Cl1 . 2_665 156.30(3) y
    C1 N1 C3 . . 113.3(3) ?
    C1 N1 C5 . . 112.1(3) ?
    C3 N1 C5 . . 112.9(3) ?
    C1 N1 Cu1 . . 103.3(3) ?
    C3 N1 Cu1 . . 104.8(2) ?
    C5 N1 Cu1 . . 109.8(3) ?
    C2 N2 Cu1 . . 111.7(3) ?
    C2 N2 H2A . . 109.3 ?
    Cu1 N2 H2A . . 109.3 ?
    C2 N2 H2B . . 109.3 ?
    Cu1 N2 H2B . . 109.3 ?
    H2A N2 H2B . . 107.9 ?
    C4 N3 Cu1 . . 110.5(3) ?
    C4 N3 H3A . . 109.5 ?
    Cu1 N3 H3A . . 109.5 ?
    C4 N3 H3B . . 109.5 ?
    Cu1 N3 H3B . . 109.5 ?
    H3A N3 H3B . . 108.1 ?
    C7 N4 C6 . . 116.6(4) ?
    N1 C1 C2 . . 109.9(4) ?
    N1 C1 H1A . . 109.7 ?
    C2 C1 H1A . . 109.7 ?
    N1 C1 H1B . . 109.7 ?
    C2 C1 H1B . . 109.7 ?
    H1A C1 H1B . . 108.2 ?
    N2 C2 C1 . . 109.4(3) ?
    N2 C2 H2C . . 109.8 ?
    C1 C2 H2C . . 109.8 ?
    N2 C2 H2D . . 109.8 ?
    C1 C2 H2D . . 109.8 ?
    H2C C2 H2D . . 108.2 ?
    N1 C3 C4 . . 108.3(4) ?
    N1 C3 H3C . . 110.0 ?
    C4 C3 H3C . . 110.0 ?
    N1 C3 H3D . . 110.0 ?
    C4 C3 H3D . . 110.0 ?
    H3C C3 H3D . . 108.4 ?
    N3 C4 C3 . . 108.1(4) ?
    N3 C4 H4A . . 110.1 ?
    C3 C4 H4A . . 110.1 ?
    N3 C4 H4B . . 110.1 ?
    C3 C4 H4B . . 110.1 ?
    H4A C4 H4B . . 108.4 ?
    N1 C5 C6 . . 116.6(4) ?
    N1 C5 H5A . . 108.1 ?
    C6 C5 H5A . . 108.1 ?
    N1 C5 H5B . . 108.1 ?
    C6 C5 H5B . . 108.1 ?
    H5A C5 H5B . . 107.3 ?
    N4 C6 C5 . . 110.1(4) ?
    N4 C6 H6A . . 109.6 ?
    C5 C6 H6A . . 109.6 ?
    N4 C6 H6B . . 109.6 ?
    C5 C6 H6B . . 109.6 ?
    H6A C6 H6B . . 108.1 ?
    N4 C7 C8 . . 121.4(4) ?
    N4 C7 H7 . . 119.3 ?
    C8 C7 H7 . . 119.3 ?
    C13 C8 C9 . . 118.8(5) ?
    C13 C8 C7 . . 119.6(4) ?
    C9 C8 C7 . . 121.5(5) ?
    C10 C9 C8 . . 120.3(5) ?
    C10 C9 H9 . . 119.9 ?
    C8 C9 H9 . . 119.9 ?
    C11 C10 C9 . . 120.1(5) ?
    C11 C10 H10 . . 120.0 ?
    C9 C10 H10 . . 120.0 ?
    C10 C11 C12 . . 120.7(5) ?
    C10 C11 C14 . . 119.3(6) ?
    C12 C11 C14 . . 120.0(6) ?
    C11 C12 C13 . . 119.0(5) ?
    C11 C12 H12 . . 120.5 ?
    C13 C12 H12 . . 120.5 ?
    C12 C13 C8 . . 121.0(5) ?
    C12 C13 H13 . . 119.5 ?
    C8 C13 H13 . . 119.5 ?
    F2 C14 F1 . . 105.8(5) ?
    F2 C14 F3 . . 107.4(6) ?
    F1 C14 F3 . . 103.8(6) ?
    F2 C14 C11 . . 113.2(5) ?
    F1 C14 C11 . . 113.8(6) ?
    F3 C14 C11 . . 112.1(5) ?
    N7 Cu2 N6 . . 163.80(16) y
    N7 Cu2 N5 . . 85.50(15) y
    N6 Cu2 N5 . . 85.18(14) y
    N7 Cu2 Cl3 . . 95.55(11) y
    N6 Cu2 Cl3 . . 95.56(11) y
    N5 Cu2 Cl3 . . 171.82(11) y
    N7 Cu2 Cl4 . . 81.07(11) y
    N6 Cu2 Cl4 . . 86.35(11) y
    N5 Cu2 Cl4 . . 93.74(10) y
    Cl3 Cu2 Cl4 . . 94.44(4) y
    N7 Cu2 Cl3 . 2_557 80.52(11) y
    N6 Cu2 Cl3 . 2_557 113.16(12) y
    N5 Cu2 Cl3 . 2_557 92.88(10) y
    Cl3 Cu2 Cl3 . 2_557 79.32(4) y
    Cl4 Cu2 Cl3 . 2_557 159.87(3) y
    C19 N5 C15 . . 111.4(3) ?
    C19 N5 C17 . . 113.2(3) ?
    C15 N5 C17 . . 112.4(3) ?
    C19 N5 Cu2 . . 111.7(3) ?
    C15 N5 Cu2 . . 102.9(3) ?
    C17 N5 Cu2 . . 104.7(3) ?
    C16 N6 Cu2 . . 111.2(3) ?
    C16 N6 H6C . . 109.4 ?
    Cu2 N6 H6C . . 109.4 ?
    C16 N6 H6D . . 109.4 ?
    Cu2 N6 H6D . . 109.4 ?
    H6C N6 H6D . . 108.0 ?
    C18 N7 Cu2 . . 110.0(3) ?
    C18 N7 H7A . . 109.7 ?
    Cu2 N7 H7A . . 109.7 ?
    C18 N7 H7B . . 109.7 ?
    Cu2 N7 H7B . . 109.7 ?
    H7A N7 H7B . . 108.2 ?
    C21 N8 C20 . . 116.4(4) ?
    N5 C15 C16 . . 109.5(4) ?
    N5 C15 H15A . . 109.8 ?
    C16 C15 H15A . . 109.8 ?
    N5 C15 H15B . . 109.8 ?
    C16 C15 H15B . . 109.8 ?
    H15A C15 H15B . . 108.2 ?
    N6 C16 C15 . . 109.5(3) ?
    N6 C16 H16A . . 109.8 ?
    C15 C16 H16A . . 109.8 ?
    N6 C16 H16B . . 109.8 ?
    C15 C16 H16B . . 109.8 ?
    H16A C16 H16B . . 108.2 ?
    N5 C17 C18 . . 108.2(4) ?
    N5 C17 H17A . . 110.0 ?
    C18 C17 H17A . . 110.0 ?
    N5 C17 H17B . . 110.0 ?
    C18 C17 H17B . . 110.0 ?
    H17A C17 H17B . . 108.4 ?
    N7 C18 C17 . . 107.7(3) ?
    N7 C18 H18A . . 110.2 ?
    C17 C18 H18A . . 110.2 ?
    N7 C18 H18B . . 110.2 ?
    C17 C18 H18B . . 110.2 ?
    H18A C18 H18B . . 108.5 ?
    N5 C19 C20 . . 116.6(4) ?
    N5 C19 H19A . . 108.2 ?
    C20 C19 H19A . . 108.2 ?
    N5 C19 H19B . . 108.2 ?
    C20 C19 H19B . . 108.2 ?
    H19A C19 H19B . . 107.3 ?
    N8 C20 C19 . . 109.5(4) ?
    N8 C20 H20A . . 109.8 ?
    C19 C20 H20A . . 109.8 ?
    N8 C20 H20B . . 109.8 ?
    C19 C20 H20B . . 109.8 ?
    H20A C20 H20B . . 108.2 ?
    N8 C21 C22 . . 120.6(5) ?
    N8 C21 H21 . . 119.7 ?
    C22 C21 H21 . . 119.7 ?
    C27 C22 C23 . . 119.1(5) ?
    C27 C22 C21 . . 119.5(5) ?
    C23 C22 C21 . . 121.3(4) ?
    C24 C23 C22 . . 120.2(5) ?
    C24 C23 H23 . . 119.9 ?
    C22 C23 H23 . . 119.9 ?
    C25 C24 C23 . . 119.5(5) ?
    C25 C24 H24 . . 120.2 ?
    C23 C24 H24 . . 120.2 ?
    C26 C25 C24 . . 121.1(5) ?
    C26 C25 C28 . . 120.0(5) ?
    C24 C25 C28 . . 118.8(5) ?
    C25 C26 C27 . . 119.4(5) ?
    C25 C26 H26 . . 120.3 ?
    C27 C26 H26 . . 120.3 ?
    C26 C27 C22 . . 120.5(5) ?
    C26 C27 H27 . . 119.7 ?
    C22 C27 H27 . . 119.7 ?
    F4 C28 F5 . . 105.2(5) ?
    F4 C28 F6 . . 104.6(6) ?
    F5 C28 F6 . . 107.6(6) ?
    F4 C28 C25 . . 113.6(6) ?
    F5 C28 C25 . . 112.7(5) ?
    F6 C28 C25 . . 112.5(5) ?
loop_
    _geom_torsion_atom_site_label_1
    _geom_torsion_atom_site_label_2
    _geom_torsion_atom_site_label_3
    _geom_torsion_atom_site_label_4
    _geom_torsion_site_symmetry_1
    _geom_torsion_site_symmetry_2
    _geom_torsion_site_symmetry_3
    _geom_torsion_site_symmetry_4
    _geom_torsion
    _geom_torsion_publ_flag
    C3 N1 C1 C2 . . . . 161.1(3) ?
    C5 N1 C1 C2 . . . . -69.8(4) ?
    Cu1 N1 C1 C2 . . . . 48.3(4) ?
    Cu1 N2 C2 C1 . . . . 17.1(4) ?
    N1 C1 C2 N2 . . . . -44.7(5) ?
    C1 N1 C3 C4 . . . . -156.5(4) ?
    C5 N1 C3 C4 . . . . 74.8(4) ?
    Cu1 N1 C3 C4 . . . . -44.7(4) ?
    Cu1 N3 C4 C3 . . . . -33.0(4) ?
    N1 C3 C4 N3 . . . . 52.3(5) ?
    C1 N1 C5 C6 . . . . -70.5(5) ?
    C3 N1 C5 C6 . . . . 58.9(5) ?
    Cu1 N1 C5 C6 . . . . 175.4(3) ?
    C7 N4 C6 C5 . . . . -120.4(4) ?
    N1 C5 C6 N4 . . . . -84.7(5) ?
    C6 N4 C7 C8 . . . . 173.7(4) ?
    N4 C7 C8 C13 . . . . -172.1(5) ?
    N4 C7 C8 C9 . . . . 3.0(7) ?
    C13 C8 C9 C10 . . . . 2.4(8) ?
    C7 C8 C9 C10 . . . . -172.7(5) ?
    C8 C9 C10 C11 . . . . 0.7(9) ?
    C9 C10 C11 C12 . . . . -3.1(9) ?
    C9 C10 C11 C14 . . . . 175.8(6) ?
    C10 C11 C12 C13 . . . . 2.3(9) ?
    C14 C11 C12 C13 . . . . -176.6(5) ?
    C11 C12 C13 C8 . . . . 0.9(8) ?
    C9 C8 C13 C12 . . . . -3.2(8) ?
    C7 C8 C13 C12 . . . . 172.0(5) ?
    C10 C11 C14 F2 . . . . 84.1(7) ?
    C12 C11 C14 F2 . . . . -97.1(7) ?
    C10 C11 C14 F1 . . . . -155.1(6) ?
    C12 C11 C14 F1 . . . . 23.8(8) ?
    C10 C11 C14 F3 . . . . -37.6(9) ?
    C12 C11 C14 F3 . . . . 141.2(6) ?
    C19 N5 C15 C16 . . . . -71.4(4) ?
    C17 N5 C15 C16 . . . . 160.5(4) ?
    Cu2 N5 C15 C16 . . . . 48.4(4) ?
    Cu2 N6 C16 C15 . . . . 19.9(4) ?
    N5 C15 C16 N6 . . . . -46.7(5) ?
    C19 N5 C17 C18 . . . . 77.8(4) ?
    C15 N5 C17 C18 . . . . -155.0(4) ?
    Cu2 N5 C17 C18 . . . . -44.0(4) ?
    Cu2 N7 C18 C17 . . . . -35.9(4) ?
    N5 C17 C18 N7 . . . . 54.0(5) ?
    C15 N5 C19 C20 . . . . -72.8(5) ?
    C17 N5 C19 C20 . . . . 55.0(5) ?
    Cu2 N5 C19 C20 . . . . 172.7(3) ?
    C21 N8 C20 C19 . . . . -122.6(5) ?
    N5 C19 C20 N8 . . . . -89.7(4) ?
    C20 N8 C21 C22 . . . . 173.9(4) ?
    N8 C21 C22 C27 . . . . -178.1(5) ?
    N8 C21 C22 C23 . . . . -1.9(7) ?
    C27 C22 C23 C24 . . . . 2.8(8) ?
    C21 C22 C23 C24 . . . . -173.4(5) ?
    C22 C23 C24 C25 . . . . -2.3(8) ?
    C23 C24 C25 C26 . . . . 0.4(9) ?
    C23 C24 C25 C28 . . . . 178.4(5) ?
    C24 C25 C26 C27 . . . . 0.9(9) ?
    C28 C25 C26 C27 . . . . -177.0(6) ?
    C25 C26 C27 C22 . . . . -0.4(9) ?
    C23 C22 C27 C26 . . . . -1.5(8) ?
    C21 C22 C27 C26 . . . . 174.8(5) ?
    C26 C25 C28 F4 . . . . 34.7(8) ?
    C24 C25 C28 F4 . . . . -143.3(6) ?
    C26 C25 C28 F5 . . . . -84.8(8) ?
    C24 C25 C28 F5 . . . . 97.2(7) ?
    C26 C25 C28 F6 . . . . 153.2(7) ?
    C24 C25 C28 F6 . . . . -24.8(9) ?
loop_
    _geom_hbond_atom_site_label_D
    _geom_hbond_atom_site_label_H
    _geom_hbond_atom_site_label_A
    _geom_hbond_site_symmetry_A
    _geom_hbond_distance_DH
    _geom_hbond_distance_HA
    _geom_hbond_distance_DA
    _geom_hbond_angle_DHA
    N2 H2A Cl3 2_556 0.91 2.84 3.591(4) 141.3
    N2 H2B Cl4 1_654 0.91 2.46 3.365(4) 170.8
    N3 H3A Cl1 2_665 0.91 2.95 3.444(4) 115.3
    N3 H3A Cl4 2_566 0.91 2.60 3.334(4) 138.6
    N3 H3B Cl2 . 0.91 2.83 3.281(4) 112.0
    N6 H6C Cl1 2_566 0.91 2.96 3.681(4) 137.5
    N6 H6D Cl2 1_556 0.91 2.45 3.342(4) 167.4
    N7 H7A Cl2 2_556 0.91 2.57 3.348(4) 143.2
    N7 H7B Cl4 . 0.91 2.79 3.284(4) 115.3
_shelx_hkl_file
;
  -2   0   0   84.02    9.25   2
  -2   0   0   95.19    8.56   5
  -2   0   0   69.20    5.85   1
   2   0   0   92.97    8.72   5
   2   0   0   72.14    5.86   1
   2   0   0   77.61    8.60   4
   2   0   0   73.33    5.63   1
  -3   0   0 4334.65  191.37   5
  -3   0   0 3848.84  185.56   1
  -3   0   0 4180.42  191.79   2
   3   0   0 4332.00  193.98   5
   3   0   0 3898.24  185.18   1
   3   0   0 3906.83  185.72   1
   3   0   0 4183.41  203.17   4
  -4   0   0 2004.09   89.48   5
  -4   0   0 1807.90   86.82   1
   4   0   0 1926.94   94.52   4
   4   0   0 2068.05   97.51   5
   4   0   0 1867.81   90.53   1
   4   0   0 1864.32   91.46   1
  -5   0   0   18.66    5.81   1
  -5   0   0   29.38    9.94   5
  -5   0   0   23.92   12.07   2
   5   0   0   27.00   10.84   5
   5   0   0   17.17    5.30   1
   5   0   0   19.84    9.43   4
   5   0   0   16.95    6.09   1
  -6   0   0  158.52   17.24   5
  -6   0   0  139.83   20.46   2
  -6   0   0  133.14   11.31   1
   6   0   0  135.22   16.56   4
   6   0   0  127.96   11.32   1
   6   0   0  121.25   12.23   1
   6   0   0  146.63   18.08   5
  -7   0   0 1863.60   85.78   1
  -7   0   0 1719.15   83.79   1
  -7   0   0 1834.87   99.13   2
  -7   0   0 1941.01   93.29   5
   7   0   0 1877.89   92.26   5
   7   0   0 1805.00   83.40   1
   7   0   0 1850.94   92.61   4
  -8   0   0  266.05   18.14   1
  -8   0   0  314.15   18.03   1
  -8   0   0  281.99   34.04   2
  -8   0   0  285.52   27.91   5
   8   0   0  268.65   20.32   1
   8   0   0  294.13   18.53   1
   8   0   0  280.61   28.87   5
   8   0   0  286.41   26.37   4
  -9   0   0   91.25   10.37   1
  -9   0   0   99.30   28.62   2
  -9   0   0   78.73   10.24   1
   9   0   0   81.23   12.47   1
   9   0   0   97.43   18.85   4
   9   0   0   99.52   11.22   1
   9   0   0   97.70   22.72   5
 -10   0   0   25.08    8.06   1
 -10   0   0   19.54   15.92   2
 -10   0   0   38.27    8.37   1
  10   0   0   29.48    9.04   1
  10   0   0   37.59   17.14   5
  10   0   0   29.73   17.34   4
  10   0   0   25.55   10.84   1
 -11   0   0   57.32    7.73   1
 -11   0   0   44.54    7.45   1
 -11   0   0   48.95   23.42   2
  11   0   0   40.94   14.70   6
  11   0   0   43.85   11.44   1
  11   0   0   51.20   27.31   5
  11   0   0   69.60   10.47   1
 -12   0   0   14.30   22.55   2
  12   0   0    5.21   21.29   5
  12  -1   0   34.05   14.07   1
  12  -1   0   61.42   32.67   5
  12  -1   0   29.19   10.49   1
  12  -1   0   46.54   24.16   6
 -12   1   0   42.42   12.91   1
 -12   1   0   55.30   13.48   1
 -12   1   0   30.40   23.25   2
  11  -1   0   14.48    9.91   1
  11  -1   0   40.29   21.34   5
  11  -1   0   10.17   13.28   6
  11  -1   0   22.59   10.82   1
 -11   1   0   15.44    7.83   1
 -11   1   0   19.66    7.91   1
 -11   1   0   21.63   18.77   2
  10  -1   0   24.52   12.30   6
  10  -1   0   35.31   15.87   4
  10  -1   0   37.77   11.53   1
  10  -1   0   31.72   18.16   5
 -10   1   0   27.85   11.51   1
 -10   1   0   27.49   10.49   1
 -10   1   0   27.92   13.69   5
 -10   1   0   27.50   18.46   2
   9  -1   0  176.74   26.79   5
   9  -1   0  177.86   16.53   1
   9  -1   0  168.69   19.88   4
   9  -1   0  168.26   16.43   1
  -9   1   0  174.23   32.52   2
  -9   1   0  158.12   25.22   5
  -9   1   0  153.16   15.64   1
   8  -1   0  774.56   42.23   1
   8  -1   0  823.98   52.08   5
   8  -1   0  788.41   46.61   4
   8  -1   0  810.13   42.61   1
  -8   1   0  845.91   51.73   5
  -8   1   0  841.06   57.99   2
  -8   1   0  735.69   42.16   1
   7  -1   0   78.30   18.05   5
   7  -1   0   64.20   10.36   1
   7  -1   0   62.05   12.63   4
   7  -1   0   69.96   11.41   1
  -7   1   0   65.78   10.45   1
  -7   1   0   67.05   19.75   2
  -7   1   0   64.22    9.71   1
  -7   1   0   95.49   16.61   5
   6  -1   0   14.17    5.10   1
   6  -1   0   13.08    8.41   5
   6  -1   0   18.83    8.40   4
   6  -1   0   10.56    5.67   1
  -6   1   0   15.88    5.73   1
  -6   1   0   14.14    5.50   1
  -6   1   0   14.15    8.41   2
  -6   1   0   22.68    9.16   5
   5  -1   0  350.46   25.24   5
   5  -1   0  302.14   20.17   1
   5  -1   0  327.34   21.83   4
   5  -1   0  321.36   19.66   1
  -5   1   0  332.02   19.77   1
  -5   1   0  334.03   26.28   2
  -5   1   0  342.39   24.43   5
  -5   1   0  318.02   20.32   1
   4  -1   0   30.50    7.74   1
   4  -1   0   42.34   11.76   5
   4  -1   0   36.17    6.53   1
   4  -1   0   40.69    7.77   4
  -4   1   0   34.78    7.43   1
  -4   1   0   35.59    6.91   1
  -4   1   0   46.04   10.58   5
  -4   1   0   41.67   10.52   2
   3  -1   0  207.08   16.13   5
   3  -1   0  176.98   12.96   1
   3  -1   0  187.99   12.48   1
  -3   1   0  209.56   15.79   5
  -3   1   0  188.42   12.54   1
  -3   1   0  184.16   13.11   1
  -3   1   0  205.80   15.84   2
   2  -1   0   84.40    7.57   1
   2  -1   0   78.91    8.07   1
   2  -1   0   89.73   10.12   5
  -2   1   0   79.11    8.10   1
  -2   1   0   90.70    9.97   5
  -2   1   0   94.79    9.26   2
  -2   1   0   81.48    7.59   1
   1  -1   0  437.67   21.58   1
   1  -1   0  418.36   21.15   1
   1  -1   0  441.70   22.49   6
   1  -1   0  469.80   22.18   5
  -1   1   0  478.07   22.36   5
  -1   1   0  448.91   22.43   6
  -1   1   0  416.55   21.15   1
  -1   1   0  413.69   21.45   1
  -1  -1   0   -1.86    1.09   1
  -1  -1   0    2.51    3.83   3
  -1  -1   0   -2.01    2.33   2
  -1  -1   0   -1.42    3.82   4
   1   1   0   -2.42    1.08   1
   1   1   0   -1.96    1.46   1
   1   1   0   -0.44    3.64   3
   1   1   0   -2.49    3.67   4
  -2  -1   0 1311.23   59.17   1
  -2  -1   0 1199.24   62.41   2
  -2  -1   0 1217.86   67.18   4
   2   1   0 1485.83   60.38   1
   2   1   0 1159.04   62.26   4
   2   1   0 1351.21   61.29   5
   2   1   0 1490.37   60.34   1
  -3  -1   0 4344.98  201.72   2
  -3  -1   0 3910.53  195.50   1
  -3  -1   0 4348.23  220.58   4
   3   1   0 4104.24  195.90   1
   3   1   0 5298.01  198.02   1
   3   1   0 4831.58  213.54   5
   3   1   0 4430.62  224.91   4
  -4  -1   0  331.66   14.24   1
  -4  -1   0  268.83   23.28   2
  -4  -1   0  243.48   14.13   1
   4   1   0  316.06   14.25   1
   4   1   0  280.38   22.37   4
   4   1   0  249.63   14.11   1
   4   1   0  283.34   19.27   5
  -5  -1   0 1062.91   60.71   2
  -5  -1   0 1279.18   50.93   1
  -5  -1   0  965.00   48.30   1
   5   1   0 1054.62   58.64   4
   5   1   0  971.13   48.32   1
   5   1   0 1129.24   48.21   1
   5   1   0 1081.02   54.54   5
  -6  -1   0  418.27   18.65   1
  -6  -1   0  325.53   18.68   1
  -6  -1   0  353.47   32.17   2
   6   1   0  376.75   18.64   1
   6   1   0  376.55   26.76   5
   6   1   0  332.86   19.03   1
   6   1   0  352.22   29.07   4
  -7  -1   0  868.85   44.77   1
  -7  -1   0 1072.08   44.86   1
  -7  -1   0  986.29   63.16   2
   7   1   0  938.39   45.54   1
   7   1   0  995.16   58.41   4
   7   1   0  969.57   54.30   5
   7   1   0 1037.54   45.06   1
  -8  -1   0   21.50   13.72   2
  -8  -1   0   27.10    5.15   1
  -8  -1   0   27.00    5.51   1
   8   1   0   41.55   16.76   5
   8   1   0   44.85    6.37   1
   8   1   0   28.56    7.08   1
   8   1   0   36.12   15.92   4
  -9  -1   0  333.38   41.42   2
  -9  -1   0  262.85   14.59   1
   9   1   0  291.51   17.27   1
   9   1   0  338.62   31.23   5
   9   1   0  324.21   31.39   4
   9   1   0  311.10   16.81   1
 -10  -1   0   84.67   31.54   2
  10   1   0   93.40   21.79   4
  10   1   0   70.17   23.77   5
  10   1   0   93.48   27.36   3
  10   1   0   68.70    6.80   1
  10   1   0   69.42    6.72   1
 -11  -1   0    2.88   17.51   2
  11   1   0    2.61   14.93   4
  11   1   0   13.11   19.29   5
 -12  -1   0   58.73   30.18   2
  12   1   0   42.08   16.98   6
  12   1   0   54.56   23.91   5
  12  -2   0   16.94   20.35   5
  12  -2   0    3.65   10.60   1
  12  -2   0   -9.18   15.96   6
 -12   2   0   16.74   18.06   5
 -12   2   0    0.11   18.55   2
 -12   2   0   -5.47    9.36   1
 -12   2   0   -1.77    8.72   1
  11  -2   0   16.36   18.74   5
  11  -2   0    8.66    9.53   1
  11  -2   0    2.93    8.53   1
 -11   2   0    5.23   17.23   2
 -11   2   0   11.78    8.63   1
 -11   2   0   17.04   15.47   5
  10  -2   0   55.96   24.34   5
  10  -2   0   53.07   14.32   1
  10  -2   0   40.52   17.89   6
  10  -2   0   52.27   14.04   1
 -10   2   0   34.87   15.01   5
 -10   2   0   41.85   12.24   1
 -10   2   0   30.19   17.68   2
 -10   2   0   65.27   15.54   1
   9  -2   0    3.96    6.12   1
   9  -2   0    4.11    6.75   1
   9  -2   0   -2.00    8.59   6
   9  -2   0    2.82    6.78   4
   9  -2   0    3.66   11.27   5
  -9   2   0    4.56    6.06   1
  -9   2   0   -6.96   16.75   5
  -9   2   0    4.16    7.06   1
  -9   2   0   -0.08   11.47   2
   8  -2   0   12.02    6.72   1
   8  -2   0   25.53   13.96   5
   8  -2   0   11.61    7.77   1
   8  -2   0    7.97    8.48   6
   8  -2   0   13.83    6.99   4
  -8   2   0   14.42    7.18   1
  -8   2   0   20.08   11.47   5
  -8   2   0   10.31   11.36   2
  -8   2   0    8.29    6.10   1
   7  -2   0   16.20    8.40   4
   7  -2   0   12.92    8.36   6
   7  -2   0   24.37    9.35   1
   7  -2   0   16.14    7.71   1
   7  -2   0   37.96   16.80   5
  -7   2   0   21.26    7.37   1
  -7   2   0   17.39    6.46   1
  -7   2   0   49.02   14.52   5
  -7   2   0   16.19   10.11   2
   6  -2   0    3.02    8.42   5
   6  -2   0    3.48    3.87   4
   6  -2   0   -1.63    5.14   1
   6  -2   0    2.66    4.40   1
  -6   2   0    2.30    6.48   5
  -6   2   0    0.57    4.70   1
  -6   2   0    3.43    7.08   2
  -6   2   0    2.86    4.37   1
   5  -2   0  350.70   20.63   4
   5  -2   0  381.42   27.47   5
   5  -2   0  340.00   23.30   1
   5  -2   0  338.57   22.00   1
   5  -2   0  342.70   24.72   6
  -5   2   0  367.97   28.02   2
  -5   2   0  349.06   23.10   1
  -5   2   0  369.53   26.46   5
  -5   2   0  346.08   22.39   1
   4  -2   0   35.93    7.78   1
   4  -2   0   29.19    9.81   6
   4  -2   0   42.71   12.56   5
   4  -2   0   32.30    9.17   1
  -4   2   0   35.11    8.42   1
  -4   2   0   36.70   11.11   5
  -4   2   0   40.90    9.83   2
  -4   2   0   36.86    8.59   1
   3  -2   0 2163.62  106.35   1
   3  -2   0 2288.26  113.79   1
   3  -2   0 2492.53  118.30   5
   3  -2   0 2295.08  113.11   6
  -3   2   0 2478.02  108.28   2
  -3   2   0 2510.78  113.71   5
  -3   2   0 2405.04  117.88   1
  -3   2   0 2310.06  110.44   1
   2  -2   0   68.66   10.44   5
   2  -2   0   59.03    9.03   1
   2  -2   0   56.18    7.77   1
   2  -2   0   56.49    9.62   6
  -2   2   0   57.62    8.82   1
  -2   2   0   71.02    9.67   5
  -2   2   0   56.56    7.98   1
   1  -2   0  590.49   31.41   6
   1  -2   0  600.90   30.07   5
   1  -2   0  556.82   29.02   1
   1  -2   0  630.75   31.68   4
   1  -2   0  566.07   29.69   1
  -1   2   0  552.35   29.11   1
  -1   2   0  572.66   29.76   1
  -1   2   0  617.78   30.33   5
  -1   2   0  599.35   31.79   6
   0  -2   0 1971.36   93.84   5
   0  -2   0 1893.69   95.53   1
   0  -2   0 1894.93   93.40   1
   0  -2   0 1888.41   91.64   4
   0   2   0 1896.86   94.75   5
   0   2   0 1993.95   97.87   4
   0   2   0 1892.89   92.42   1
   0   2   0 1873.49   95.05   1
  -1  -2   0 2211.90  111.72   3
  -1  -2   0 2111.03  102.00   1
  -1  -2   0 2135.07  115.12   4
  -1  -2   0 2484.19  106.08   2
   1   2   0 2058.25  102.38   1
   1   2   0 2052.81  105.68   4
   1   2   0 2151.35  102.88   1
  -2  -2   0 2552.12  108.38   1
  -2  -2   0 2546.10  120.97   3
  -2  -2   0 2160.01  108.97   4
  -2  -2   0 2354.48  108.17   2
   2   2   0 2317.36  114.18   3
   2   2   0 2235.81  107.01   1
   2   2   0 2242.19  117.90   4
  -3  -2   0  224.70    9.98   1
  -3  -2   0  175.26   18.36   2
  -3  -2   0  179.13    9.96   1
  -3  -2   0  185.18   19.82   4
   3   2   0  204.95   13.54   5
   3   2   0  187.32    9.98   1
   3   2   0  186.35   19.74   3
   3   2   0  182.30   18.26   4
   3   2   0  193.71    9.91   1
  -4  -2   0 1109.04   54.59   1
  -4  -2   0 1227.71   67.71   4
  -4  -2   0 1234.88   55.26   1
  -4  -2   0 1254.69   67.42   2
   4   2   0 1292.64   59.77   5
   4   2   0 1297.89   67.56   4
   4   2   0 1380.37   56.94   1
   4   2   0 1264.18   69.86   3
   4   2   0 1269.80   56.16   1
  -5  -2   0  419.92   32.53   2
  -5  -2   0  359.12   17.12   1
   5   2   0  345.96   17.95   1
   5   2   0  395.40   30.69   4
   5   2   0  384.50   33.80   3
   5   2   0  417.46   17.94   1
   5   2   0  390.96   24.86   5
  -6  -2   0 3968.82  188.29   2
   6   2   0 3787.70  191.93   3
   6   2   0 3990.69  184.22   5
   6   2   0 3938.43  185.93   4
   6   2   0 3701.36  171.22   1
   6   2   0 4306.90  173.23   1
  -7  -2   0  330.27   35.40   2
   7   2   0  331.02   26.15   5
   7   2   0  340.62   31.05   4
   7   2   0  300.63   35.63   3
   7   2   0  306.56   14.84   1
   7   2   0  345.70   14.85   1
  -8  -2   0   -4.94    9.54   2
   8   2   0    4.05    8.13   5
   8   2   0    1.94    8.48   4
   8   2   0   -4.81   10.42   3
  -9  -2   0  525.27   51.16   2
   9   2   0  511.79   41.65   4
   9   2   0  509.26   38.15   5
   9   2   0  415.06   67.33   3
 -10  -2   0   43.00   21.23   2
  10   2   0   71.24   23.42   5
  10   2   0   49.63   29.58   3
  10   2   0   72.14   23.52   4
 -11  -2   0   -3.55   19.35   2
  11   2   0   -2.44   16.02   4
  11   2   0   -3.33   15.44   5
  11   2   0   77.19   32.91   3
  12   2   0    7.21   19.94   5
  12   2   0   97.39   39.66   3
  12  -3   0  129.48   22.94   1
  12  -3   0  158.15   23.29   1
  12  -3   0  157.23   36.56   5
  12  -3   0  147.00   31.49   6
 -12   3   0  137.24   28.63   1
 -12   3   0  145.66   41.28   2
 -12   3   0  190.41   33.65   5
 -12   3   0   95.52   21.59   1
  11  -3   0  447.89   32.27   1
  11  -3   0  398.73   32.77   1
  11  -3   0  376.18   39.50   6
  11  -3   0  440.68   47.11   5
 -11   3   0  398.49   43.20   5
 -11   3   0  449.62   33.63   1
 -11   3   0  423.00   31.22   1
 -11   3   0  395.56   49.48   2
  10  -3   0  436.40   31.98   1
  10  -3   0  432.99   32.22   1
  10  -3   0  474.32   42.37   5
 -10   3   0  435.85   39.78   5
 -10   3   0  448.55   32.58   1
 -10   3   0  410.90   30.89   1
 -10   3   0  428.33   47.42   2
   9  -3   0    6.27    7.88   1
   9  -3   0   10.59   23.51   5
   9  -3   0    1.10   12.77   1
   9  -3   0    2.10    8.73   6
  -9   3   0    3.21    7.82   1
  -9   3   0    0.37    9.36   5
  -9   3   0    3.42    6.45   1
  -9   3   0    5.47   11.09   2
   8  -3   0  378.49   27.67   1
   8  -3   0  411.07   36.14   5
   8  -3   0  345.57   31.40   6
   8  -3   0  389.18   29.22   1
  -8   3   0  375.73   35.97   2
  -8   3   0  384.56   27.77   1
  -8   3   0  393.60   34.36   5
  -8   3   0  368.99   27.57   1
   7  -3   0  123.42   15.32   1
   7  -3   0  135.48   21.89   5
   7  -3   0  129.43    9.99   4
   7  -3   0  111.30   16.17   1
   7  -3   0  112.65   17.76   6
  -7   3   0  137.82   19.60   5
  -7   3   0  123.01   15.39   1
  -7   3   0  118.61   20.94   2
  -7   3   0  120.25   15.85   1
   6  -3   0    7.16    5.55   1
   6  -3   0   13.23   10.52   5
   6  -3   0    1.57    6.58   1
   6  -3   0    3.59    6.70   6
   6  -3   0    6.84    3.38   4
  -6   3   0   10.82    7.70   5
  -6   3   0    4.23    5.72   1
  -6   3   0   10.41    7.78   2
  -6   3   0    2.44    6.04   1
   5  -3   0   46.11   15.15   5
   5  -3   0   27.13   10.31   1
   5  -3   0   40.66    9.49   1
   5  -3   0   34.01   11.11   6
  -5   3   0   32.48   10.12   1
  -5   3   0   31.60   10.12   1
  -5   3   0   50.85   13.53   5
   4  -3   0  112.63   15.06   6
   4  -3   0   95.64   12.87   1
   4  -3   0  108.31   16.06   5
   4  -3   0  105.79   11.70   1
  -4   3   0  110.10   15.50   5
  -4   3   0   99.28   12.67   1
  -4   3   0  103.20   12.95   1
  -4   3   0  104.44   13.86   2
   3  -3   0  761.62   41.37   5
   3  -3   0  715.61   38.52   1
   3  -3   0  724.51   39.81   1
   3  -3   0  741.74   42.44   6
  -3   3   0  784.98   41.86   5
  -3   3   0  746.41   40.00   1
  -3   3   0  734.75   39.12   1
   2  -3   0 1899.29   91.98   4
   2  -3   0 1666.73   80.42   1
   2  -3   0 1806.79   82.27   5
   2  -3   0 1679.54   81.33   1
   2  -3   0 1699.35   83.98   6
  -2   3   0 1840.04   82.78   5
  -2   3   0 1740.34   80.93   1
  -2   3   0 1645.73   81.25   1
  -2   3   0 1761.19   84.21   6
   1  -3   0   29.01    9.96   6
   1  -3   0   21.19    8.29   1
   1  -3   0   28.82    8.72   5
   1  -3   0   30.45    8.14   4
   1  -3   0   22.03    7.26   1
  -1   3   0   22.50    7.31   1
  -1   3   0   17.69    9.51   6
  -1   3   0   26.76    8.39   5
  -1   3   0   25.23    8.09   1
   0  -3   0   -2.35    3.22   1
   0  -3   0   -0.45    4.17   1
   0  -3   0   -1.00    5.82   4
   0   3   0   -1.05    5.25   6
   0   3   0   -1.37    3.71   5
   0   3   0   -1.55    3.52   1
   0   3   0   -2.39    3.73   1
   0   3   0   -0.14    5.22   4
  -1  -3   0 1118.90   57.22   3
  -1  -3   0 1329.64   57.35   2
  -1  -3   0 1122.17   51.77   1
  -1  -3   0 1063.08   52.32   1
  -1  -3   0 1107.11   58.71   4
   1   3   0 1079.80   52.28   1
   1   3   0 1136.52   58.18   4
   1   3   0 1041.15   51.73   1
  -2  -3   0   14.57    9.37   4
  -2  -3   0   15.58    4.81   1
  -2  -3   0   28.89   11.84   3
   2   3   0   13.46    5.27   1
   2   3   0   17.31    5.57   1
   2   3   0   17.63    9.23   4
   2   3   0   37.52   11.25   3
  -3  -3   0   13.88    7.44   2
  -3  -3   0   23.40   13.24   3
  -3  -3   0   22.30    3.98   1
  -3  -3   0   10.22    4.91   1
  -3  -3   0    8.50    9.65   4
   3   3   0   19.49   12.25   3
   3   3   0   14.36    4.42   1
   3   3   0   10.33    8.75   4
  -4  -3   0  747.20   46.49   2
  -4  -3   0  849.81   33.44   1
  -4  -3   0  733.47   48.59   4
  -4  -3   0  667.75   33.40   1
   4   3   0  706.12   33.38   1
   4   3   0  780.27   37.82   5
   4   3   0  712.86   46.26   4
   4   3   0  723.29   47.32   3
   4   3   0  707.27   33.55   1
  -5  -3   0  169.30   23.29   2
  -5  -3   0  167.57   22.71   4
   5   3   0  177.52   21.88   4
   5   3   0  169.54   15.44   5
   5   3   0  151.52    8.68   1
   5   3   0  164.04   23.48   3
   5   3   0  152.61    8.48   1
  -6  -3   0  355.68   34.56   2
   6   3   0  329.62   35.76   3
   6   3   0  357.45   32.44   4
   6   3   0  342.89   24.70   5
  -7  -3   0    5.62   12.06   2
   7   3   0    7.46   11.93   3
   7   3   0    4.73    8.49   4
   7   3   0    5.34    7.77   5
  -8  -3   0   20.91   13.93   2
   8   3   0   43.81   17.17   4
   8   3   0   38.17   15.13   5
   8   3   0   36.22   22.79   3
  -9  -3   0    7.93   15.29   2
   9   3   0   13.35   20.68   3
   9   3   0   17.43   13.61   4
   9   3   0    6.46   11.31   5
 -10  -3   0    7.74   17.93   2
  10   3   0    6.99   13.81   4
  10   3   0   12.35   19.27   3
  10   3   0   24.63   14.86   5
 -11  -3   0  119.77   45.04   2
  11   3   0   98.08   31.51   4
  11   3   0  120.01   38.25   3
  11   3   0  105.52   29.43   5
 -12  -3   0    3.23   20.11   2
  12   3   0   13.62   27.02   3
  12   3   0   -4.71   22.15   5
  12  -4   0   83.22   30.53   5
  12  -4   0    0.04   14.44   1
  12  -4   0   18.55   11.99   1
  12  -4   0    8.68   17.45   6
 -12   4   0   22.91   18.17   5
 -12   4   0   -2.41   19.81   2
 -12   4   0    1.07   10.44   1
  11  -4   0   19.65   13.20   1
  11  -4   0   69.89   26.87   5
  11  -4   0   28.29   16.43   6
  11  -4   0   45.04   16.87   1
 -11   4   0   23.79   13.24   1
 -11   4   0   45.22   15.11   1
 -11   4   0   56.93   23.22   5
 -11   4   0   10.94   18.68   2
  10  -4   0    6.06   10.52   6
  10  -4   0   12.17   14.98   5
  10  -4   0    2.39   10.07   1
  10  -4   0    9.41    9.23   1
 -10   4   0    7.18   11.61   5
 -10   4   0    1.82    6.77   1
 -10   4   0   -0.85   12.92   2
 -10   4   0    4.22   10.08   1
   9  -4   0  207.43   23.26   1
   9  -4   0  194.74   21.80   1
   9  -4   0  165.07   36.04   6
   9  -4   0  208.83   30.70   5
  -9   4   0  201.89   31.22   2
  -9   4   0  201.30   26.33   5
  -9   4   0  209.37   20.94   1
  -9   4   0  212.59   23.64   1
   8  -4   0   77.46   22.48   5
   8  -4   0   62.83   15.99   6
   8  -4   0   45.12   15.35   1
   8  -4   0   56.25   14.78   1
  -8   4   0   63.12   21.25   2
  -8   4   0   53.03   18.42   5
  -8   4   0   53.37   15.66   1
  -8   4   0   55.79   12.85   1
   7  -4   0  195.10   25.77   5
   7  -4   0  191.18   19.31   1
   7  -4   0  168.66   19.42   1
   7  -4   0  171.01   21.86   6
  -7   4   0  182.93   24.18   2
  -7   4   0  182.87   19.33   1
  -7   4   0  184.25   19.73   1
  -7   4   0  205.43   23.97   5
   6  -4   0  653.92   39.67   1
   6  -4   0  742.96   46.56   5
   6  -4   0  664.49   44.77   6
   6  -4   0  676.72   41.75   1
  -6   4   0  666.84   41.36   1
  -6   4   0  663.06   40.42   1
  -6   4   0  698.36   43.59   2
  -6   4   0  703.19   45.26   5
   5  -4   0   29.44   12.97   6
   5  -4   0   44.68   11.05   1
   5  -4   0   27.58    9.72   1
   5  -4   0   45.51    5.57   4
   5  -4   0   44.08   14.71   5
  -5   4   0   32.94   11.29   1
  -5   4   0   35.72   11.90   1
  -5   4   0   37.12   13.58   2
  -5   4   0   41.39   14.18   5
   4  -4   0   75.56   15.45   5
   4  -4   0   47.49   12.05   1
   4  -4   0   56.37   10.60   1
   4  -4   0   65.22    7.68   4
   4  -4   0   48.67   12.57   6
  -4   4   0   49.74   11.96   1
  -4   4   0   56.23   11.61   1
  -4   4   0   63.71   14.50   5
   3  -4   0   15.71    6.95   4
   3  -4   0    2.16    7.16   6
   3  -4   0    4.94    5.17   1
   3  -4   0    2.10    6.16   1
   3  -4   0    7.16    7.34   5
  -3   4   0    2.40    7.35   6
  -3   4   0   -0.78    5.37   1
  -3   4   0    4.04    6.56   5
  -3   4   0    3.50    5.72   1
   2  -4   0  987.05   52.19   1
   2  -4   0 1027.97   52.51   5
   2  -4   0  977.62   51.00   1
   2  -4   0 1024.68   51.13   4
   2  -4   0 1048.53   55.63   6
  -2   4   0 1027.66   55.97   6
  -2   4   0  972.88   51.28   1
  -2   4   0 1086.98   53.59   5
  -2   4   0  989.42   52.35   1
   1  -4   0   29.55    9.83   1
   1  -4   0   38.71   10.41   4
   1  -4   0   36.73    9.87   5
   1  -4   0   31.33    8.10   1
  -1   4   0   25.68    8.65   1
  -1   4   0   32.99    9.17   1
  -1   4   0   46.44    9.75   4
  -1   4   0   34.79    9.86   5
  -1   4   0   34.66   12.36   6
   0  -4   0  169.71   18.49   4
   0  -4   0  159.64   13.35   1
   0  -4   0  154.69   14.62   1
   0   4   0  173.44   16.80   4
   0   4   0  144.56   13.45   1
   0   4   0  160.36   17.24   6
   0   4   0  171.89   14.13   5
   0   4   0  157.33   14.50   1
  -1  -4   0  141.89   11.64   1
  -1  -4   0  135.59   17.67   4
  -1  -4   0  127.88   12.65   1
   1   4   0  142.41   16.76   4
   1   4   0  133.49   12.21   1
   1   4   0  144.97   11.95   5
   1   4   0  132.93   11.97   1
  -2  -4   0  325.53   18.34   1
  -2  -4   0  287.94   19.10   1
  -2  -4   0  353.29   25.76   2
  -2  -4   0  317.19   26.41   3
  -2  -4   0  301.66   27.31   4
   2   4   0  321.54   27.32   4
   2   4   0  306.70   19.01   1
   2   4   0  292.68   18.62   1
  -3  -4   0 1410.85   71.98   2
  -3  -4   0 1343.21   71.51   3
  -3  -4   0 1375.56   60.43   1
  -3  -4   0 1297.12   74.63   4
   3   4   0 1213.33   60.79   1
   3   4   0 1370.96   61.52   1
   3   4   0 1260.47   72.38   4
   3   4   0 1385.33   71.48   3
  -4  -4   0    5.87    8.45   2
  -4  -4   0    3.51    2.89   1
  -4  -4   0    4.07   10.18   4
  -4  -4   0    8.35    4.03   1
   4   4   0    3.18    8.67   4
   4   4   0    3.43    3.18   1
   4   4   0    8.74    8.25   3
  -5  -4   0    1.12    2.16   1
  -5  -4   0    8.68   10.66   4
  -5  -4   0    9.66    3.34   1
  -5  -4   0    4.76    9.36   2
   5   4   0    2.68    2.51   1
   5   4   0    8.18   10.31   3
   5   4   0    5.16    9.10   4
   5   4   0    6.07    6.02   5
   5   4   0    1.50    2.63   1
  -6  -4   0  695.87   52.07   2
   6   4   0  681.89   52.29   3
   6   4   0  712.59   50.35   4
   6   4   0  692.43   38.80   5
  -7  -4   0  195.16   31.49   2
   7   4   0  200.79   25.80   4
   7   4   0  195.47   31.15   3
   7   4   0  198.18   19.54   5
  -8  -4   0   86.34   30.32   2
   8   4   0  110.22   22.93   4
   8   4   0  128.00   29.93   3
   8   4   0  113.95   18.35   5
  -9  -4   0   59.29   31.12   2
   9   4   0   59.27   18.61   5
   9   4   0   51.81   32.53   3
   9   4   0   60.42   21.31   4
 -10  -4   0  225.08   44.33   2
  10   4   0  214.79   42.49   3
  10   4   0  220.96   28.57   5
  10   4   0  238.46   34.46   4
  11   4   0   70.32   33.38   4
  11   4   0  101.17   43.42   3
  11   4   0   48.41   19.25   5
  12  -5   0  140.91   23.21   1
  12  -5   0  138.02   33.05   6
  12  -5   0  200.17   31.54   5
 -12   5   0   97.63   21.84   1
 -12   5   0   48.19   25.28   2
 -12   5   0  111.99   34.46   5
  11  -5   0  294.28   33.63   5
  11  -5   0  252.78   26.07   1
  11  -5   0  213.87   31.62   6
  11  -5   0  206.67   31.36   1
 -11   5   0  246.13   31.44   5
 -11   5   0  194.37   39.46   2
 -11   5   0  203.05   22.86   1
 -11   5   0  233.31   30.73   1
  10  -5   0   57.31   22.73   5
  10  -5   0   18.20   12.63   6
  10  -5   0    8.40   11.74   1
  10  -5   0    9.49    9.85   1
 -10   5   0   10.11   11.63   1
 -10   5   0   35.78   12.38   1
 -10   5   0   38.43   18.26   5
 -10   5   0   11.26   15.03   2
   9  -5   0   19.34   10.89   1
   9  -5   0   29.28   11.17   1
   9  -5   0   41.43   16.28   6
   9  -5   0   36.53   17.91   5
  -9   5   0   34.68   12.04   1
  -9   5   0   32.07   12.96   1
  -9   5   0   56.87   17.33   5
  -9   5   0   30.46   15.04   2
   8  -5   0  580.09   47.47   5
   8  -5   0  560.69   40.35   1
   8  -5   0  582.33   39.68   1
  -8   5   0  567.03   39.01   1
  -8   5   0  583.09   39.83   1
  -8   5   0  563.01   44.59   2
  -8   5   0  574.99   44.26   5
   7  -5   0  208.08   26.75   5
   7  -5   0  226.41   25.62   6
   7  -5   0  202.93   23.51   1
   7  -5   0  225.89   22.13   1
  -7   5   0  216.07   25.97   2
  -7   5   0  221.84   23.61   1
   6  -5   0   31.49   11.38   1
   6  -5   0   38.86   17.55   5
   6  -5   0   35.23   11.92   1
   6  -5   0   33.72   13.03   6
  -6   5   0   25.46    9.81   1
  -6   5   0   33.61   11.35   1
  -6   5   0   37.18   15.98   5
  -6   5   0   39.33   15.77   2
   5  -5   0  333.57   29.73   6
   5  -5   0  336.62   25.69   1
   5  -5   0  326.07   27.27   1
   5  -5   0  362.47   30.92   5
   5  -5   0  345.35   19.69   4
  -5   5   0  333.26   26.99   1
  -5   5   0  338.57   27.06   1
  -5   5   0  354.36   30.12   5
   4  -5   0  591.90   39.21   5
   4  -5   0  562.37   37.18   1
   4  -5   0  599.86   32.15   4
   4  -5   0  596.13   41.11   6
   4  -5   0  584.78   35.69   1
  -4   5   0  602.58   39.65   5
  -4   5   0  577.91   37.22   1
  -4   5   0  555.91   36.07   1
   3  -5   0   42.21   12.46   1
   3  -5   0   47.70   10.44   1
   3  -5   0   52.33   10.37   4
   3  -5   0   43.69   13.96   6
   3  -5   0   49.95   14.16   5
  -3   5   0   38.12   11.67   1
  -3   5   0   38.65   11.61   1
  -3   5   0   40.46   14.75   6
  -3   5   0   48.52   13.56   5
   2  -5   0 1070.60   55.79   1
   2  -5   0 1053.17   57.02   1
   2  -5   0 1096.09   60.46   6
   2  -5   0 1087.17   57.08   5
   2  -5   0 1115.70   57.38   4
  -2   5   0 1106.33   57.76   1
  -2   5   0 1048.39   56.26   1
  -2   5   0 1123.66   58.16   5
  -2   5   0 1117.79   61.94   6
   1  -5   0    3.68    6.48   1
   1  -5   0   14.31    8.35   4
   1  -5   0    8.65    6.09   5
   1  -5   0    4.48    5.49   1
  -1   5   0    5.41    6.22   1
  -1   5   0    3.42    6.27   1
  -1   5   0    5.62    6.08   5
  -1   5   0    5.96    8.55   6
   0  -5   0   -2.04    6.68   4
   0  -5   0   -1.21    4.16   1
   0   5   0   -0.72    7.01   6
   0   5   0   -1.72    4.52   5
   0   5   0    0.78    5.96   4
   0   5   0   -1.07    4.43   1
  -1  -5   0  801.02   50.44   4
  -1  -5   0  788.81   40.80   1
  -1  -5   0  761.41   42.00   1
   1   5   0  848.24   49.65   4
   1   5   0  826.35   41.59   5
   1   5   0  800.88   42.25   1
   1   5   0  746.33   41.17   1
  -2  -5   0  133.74   21.13   3
  -2  -5   0  136.71   22.42   4
  -2  -5   0  121.96   13.36   1
  -2  -5   0  141.87   12.17   1
  -2  -5   0  163.38   19.11   2
   2   5   0  143.14   20.13   4
   2   5   0  137.30   13.20   1
   2   5   0  127.83   12.80   1
   2   5   0  128.77   12.45   5
  -3  -5   0  487.69   37.20   3
  -3  -5   0  511.54   26.27   1
  -3  -5   0  475.46   40.51   4
  -3  -5   0  431.00   26.99   1
  -3  -5   0  531.51   37.25   2
   3   5   0  479.32   38.30   4
   3   5   0  498.56   27.40   1
   3   5   0  459.36   26.79   1
  -4  -5   0   34.56   17.64   3
  -4  -5   0   37.89   19.52   4
  -4  -5   0   50.50    6.80   1
  -4  -5   0   47.28   18.37   2
   4   5   0   36.45   15.82   4
   4   5   0   37.56    7.76   1
   4   5   0   50.45   16.66   3
   4   5   0   50.20    8.31   1
  -5  -5   0  168.58   27.53   4
  -5  -5   0  163.75   26.52   2
  -5  -5   0  141.64   11.09   1
  -5  -5   0  174.34   10.70   1
   5   5   0  171.28   11.47   1
   5   5   0  161.13   11.89   1
   5   5   0  160.58   24.72   3
   5   5   0  163.31   24.40   4
  -6  -5   0  166.82   29.20   2
   6   5   0  181.31   25.79   4
   6   5   0  187.85   10.37   1
   6   5   0  156.47   27.49   3
   6   5   0  172.54   17.32   5
   6   5   0  154.31   10.39   1
  -7  -5   0   21.63   15.19   2
   7   5   0   16.79   15.91   3
   7   5   0   23.31    9.46   5
   7   5   0   28.08   15.59   4
  -8  -5   0   19.71   15.14   2
   8   5   0   42.46   17.90   4
   8   5   0   29.85   15.26   5
   8   5   0   21.47   18.28   3
  -9  -5   0   69.19   35.00   2
   9   5   0   53.64   18.57   5
   9   5   0   91.51   22.30   4
 -10  -5   0    0.80   18.86   2
  10   5   0   -1.39   19.13   3
 -11  -5   0   79.53   43.02   2
  11   5   0   63.09   29.28   5
  11   5   0  128.35   45.62   3
  11   5   0  101.97   34.03   4
  11  -6   0  167.70   27.98   6
  11  -6   0   73.03   27.77   1
 -11   6   0   85.07   36.56   2
 -11   6   0   82.17   17.69   1
 -11   6   0  123.13   30.09   1
 -11   6   0  122.21   26.30   5
  10  -6   0  180.29   25.74   6
  10  -6   0  208.14   30.78   5
  10  -6   0  147.74   23.20   1
  10  -6   0  146.08   27.35   1
 -10   6   0  168.11   24.57   5
 -10   6   0  131.49   33.75   2
 -10   6   0  147.67   27.11   1
 -10   6   0  151.27   18.88   1
   9  -6   0  390.23   37.38   5
   9  -6   0  352.80   34.54   6
   9  -6   0  324.77   31.83   1
   9  -6   0  327.23   30.49   1
  -9   6   0  370.98   29.66   1
  -9   6   0  336.51   33.57   1
  -9   6   0  318.54   37.07   2
  -9   6   0  311.27   32.37   5
   8  -6   0   10.94    9.93   1
   8  -6   0   32.40   14.05   6
   8  -6   0    7.64    9.90   1
   8  -6   0    8.65   12.60   5
  -8   6   0    6.93   10.61   1
  -8   6   0   11.33    6.84   1
  -8   6   0    4.51   10.81   2
  -8   6   0   44.74   16.10   5
   7  -6   0  253.65   24.94   1
   7  -6   0  168.17   27.91   1
   7  -6   0  228.73   40.06   5
   7  -6   0  223.24   29.36   6
  -7   6   0  232.53   24.24   1
  -7   6   0  257.74   28.15   2
  -7   6   0  256.17   26.85   1
  -7   6   0  291.04   30.49   5
   6  -6   0   57.61   14.60   1
   6  -6   0   35.02   15.41   1
   6  -6   0   47.05   14.96   6
  -6   6   0   75.35   18.75   2
  -6   6   0   62.16   17.53   5
  -6   6   0   43.82   15.24   1
  -6   6   0   49.44   14.08   1
   5  -6   0  600.97   41.16   1
   5  -6   0  602.04   33.81   4
   5  -6   0  650.96   43.96   5
   5  -6   0  617.55   44.72   6
   5  -6   0  591.96   38.59   1
  -5   6   0  617.81   40.74   1
  -5   6   0  612.59   41.11   1
  -5   6   0  661.57   44.73   5
   4  -6   0  380.66   28.12   1
   4  -6   0  378.71   30.19   1
   4  -6   0  390.81   26.63   4
   4  -6   0  420.38   33.91   6
   4  -6   0  402.95   31.50   5
  -4   6   0  377.83   29.74   1
  -4   6   0  380.08   29.60   1
  -4   6   0  423.58   33.08   5
   3  -6   0    9.09    8.72   5
   3  -6   0   -1.28    7.30   1
   3  -6   0   25.87   11.24   4
   3  -6   0    7.69    6.24   1
   3  -6   0    5.03    8.96   6
  -3   6   0    0.48    6.55   1
  -3   6   0    2.33    7.07   1
  -3   6   0    2.54    7.37   5
  -3   6   0    3.04    8.72   6
   2  -6   0    6.60    7.46   5
   2  -6   0    0.72    7.10   4
   2  -6   0    4.21    5.61   1
   2  -6   0    1.03    6.92   1
  -2   6   0    0.56    8.08   6
  -2   6   0   -0.32    5.10   1
  -2   6   0    0.85    6.28   1
  -2   6   0    4.87    6.71   5
   1  -6   0  162.39   18.52   1
   1  -6   0  178.56   17.90   5
   1  -6   0  167.95   16.58   1
   1  -6   0  171.20   20.29   4
  -1   6   0  171.94   21.41   6
  -1   6   0  159.29   17.13   1
  -1   6   0  172.93   18.01   5
  -1   6   0  168.19   17.62   1
   0  -6   0 1158.06   58.25   1
   0  -6   0 1088.13   59.54   1
   0  -6   0 1123.68   65.86   4
   0   6   0 1133.45   59.66   1
   0   6   0 1245.96   65.76   4
   0   6   0 1085.12   58.49   1
   0   6   0 1159.23   64.19   6
   0   6   0 1160.10   59.31   5
  -1  -6   0    1.97    6.43   1
  -1  -6   0    1.28   10.11   4
  -1  -6   0    5.07    4.74   1
   1   6   0    2.16    5.55   5
   1   6   0    4.02    7.26   6
   1   6   0    4.93    5.64   1
   1   6   0    7.36    8.68   4
   1   6   0    3.89    5.65   1
  -2  -6   0   14.39    7.39   1
  -2  -6   0   44.74   14.42   2
  -2  -6   0   35.33   17.36   3
  -2  -6   0   18.03   12.70   4
  -2  -6   0   27.30    7.95   1
   2   6   0   15.33    6.42   1
   2   6   0   18.67    8.59   5
   2   6   0   24.49    9.60   1
   2   6   0   26.18   13.43   4
  -3  -6   0  126.96   22.81   3
  -3  -6   0  148.41   22.24   2
  -3  -6   0  122.40   23.35   4
  -3  -6   0  111.62   14.11   1
  -3  -6   0  144.28   12.49   1
   3   6   0  132.47   13.82   1
   3   6   0  123.18   13.20   1
   3   6   0  123.34   20.74   4
  -4  -6   0  382.02   36.34   3
  -4  -6   0  414.20   36.34   2
  -4  -6   0  353.67   37.87   4
  -4  -6   0  383.50   21.81   1
   4   6   0  392.66   23.95   1
   4   6   0  347.97   22.96   1
   4   6   0  353.66   34.79   4
  -5  -6   0   74.25   23.60   2
  -5  -6   0   44.23   22.10   4
  -5  -6   0   54.53    7.35   1
  -5  -6   0   40.39    8.56   1
   5   6   0   65.11   20.68   3
   5   6   0   43.09    8.75   1
   5   6   0   54.74   17.74   4
  -6  -6   0  254.07   14.39   1
  -6  -6   0  221.53   14.45   1
  -6  -6   0  285.60   37.16   2
   6   6   0  261.52   21.21   5
   6   6   0  256.34   32.36   3
   6   6   0  245.75   15.79   1
   6   6   0  260.71   15.87   1
  -7  -6   0  426.88   47.69   2
   7   6   0  377.04   41.75   3
   7   6   0  398.60   28.88   5
   7   6   0  473.93   43.24   4
  -8  -6   0   18.60   16.92   2
   8   6   0   47.98   18.77   4
   8   6   0    9.36   16.45   3
   8   6   0   12.93   10.55   5
  -9  -6   0   85.77   36.21   2
   9   6   0   91.08   23.97   4
   9   6   0   34.78   22.36   3
   9   6   0   58.07   19.11   5
  10   6   0  176.68   27.15   5
  10   6   0  152.52   41.98   3
  10   6   0  210.31   33.55   4
 -11  -6   0    3.91   20.55   2
  11   6   0    0.07   26.02   3
  11   6   0    1.33   18.19   5
  11   6   0    8.25   21.02   4
  11  -7   0  147.06   27.22   6
  11  -7   0  119.69   20.60   1
  11  -7   0  151.92   28.47   5
  10  -7   0  126.25   21.39   1
  10  -7   0  113.39   21.90   6
  10  -7   0   70.07   26.33   1
 -10   7   0   84.72   27.47   1
 -10   7   0   87.39   22.32   5
 -10   7   0   69.70   31.42   2
 -10   7   0  100.18   16.85   1
   9  -7   0   57.82   18.05   6
   9  -7   0   23.06   10.13   1
   9  -7   0   19.93   13.27   1
  -9   7   0   36.72   11.65   1
  -9   7   0   37.82   17.17   5
  -9   7   0   13.97   13.37   1
  -9   7   0   16.21   13.67   2
   8  -7   0  145.65   27.10   5
   8  -7   0  160.40   22.66   6
   8  -7   0  116.35   21.29   1
   8  -7   0  147.00   23.10   1
  -8   7   0  140.50   19.40   1
  -8   7   0  131.18   26.77   2
  -8   7   0  158.48   23.82   5
  -8   7   0  148.29   25.10   1
   7  -7   0   31.34   14.83   1
   7  -7   0   39.89   12.75   6
   7  -7   0   18.40   13.02   5
   7  -7   0    4.21    8.37   1
  -7   7   0   12.19   11.40   2
  -7   7   0   10.67    6.70   1
  -7   7   0   10.45   10.15   1
  -7   7   0   16.09   12.41   5
   6  -7   0  202.96   25.03   6
   6  -7   0  181.91   21.24   1
   6  -7   0  162.29   45.94   5
  -6   7   0  182.73   24.82   5
  -6   7   0  184.85   23.53   1
  -6   7   0  178.31   20.88   1
   5  -7   0  930.87   57.80   5
   5  -7   0  913.42   53.80   1
   5  -7   0  875.90   49.18   4
   5  -7   0  880.55   55.64   1
   5  -7   0  980.85   61.86   6
  -5   7   0  926.22   56.19   1
  -5   7   0  956.25   59.21   5
  -5   7   0  898.23   55.18   1
   4  -7   0    4.26    7.56   4
   4  -7   0   -4.10    7.73   1
   4  -7   0    6.97    9.79   5
   4  -7   0    4.77    6.09   1
   4  -7   0    1.36    7.50   6
  -4   7   0    9.36    8.87   5
  -4   7   0   -2.63    5.80   1
  -4   7   0   -0.78    7.66   1
   3  -7   0  252.16   24.49   5
   3  -7   0  217.72   21.26   1
   3  -7   0  246.88   25.13   1
   3  -7   0  228.97   23.42   4
  -3   7   0  219.31   22.97   1
  -3   7   0  261.19   25.47   5
  -3   7   0  222.10   22.72   1
  -3   7   0  247.32   28.56   6
   2  -7   0 1715.50   87.75   1
   2  -7   0 1748.58   92.14   4
   2  -7   0 1801.60   89.29   5
   2  -7   0 1741.32   90.18   1
  -2   7   0 1683.71   88.43   1
  -2   7   0 1797.37   96.71   6
  -2   7   0 1875.49   91.35   5
  -2   7   0 1804.97   90.68   1
   1  -7   0  555.34   37.84   1
   1  -7   0  561.28   35.52   1
   1  -7   0  568.02   42.15   4
  -1   7   0  591.97   38.16   1
  -1   7   0  593.14   37.83   5
  -1   7   0  567.76   42.80   6
  -1   7   0  545.39   36.38   1
   0  -7   0  129.48   15.08   1
   0  -7   0  120.48   17.92   1
   0  -7   0  130.58   22.83   4
   0   7   0  120.52   15.85   1
   0   7   0  126.37   16.51   1
   0   7   0  114.68   20.85   6
   0   7   0  147.61   20.79   4
   0   7   0  126.05   16.58   5
  -1  -7   0  226.32   19.12   1
  -1  -7   0  205.86   21.42   1
  -1  -7   0  221.64   29.17   4
   1   7   0  238.59   20.52   5
   1   7   0  227.27   26.34   4
   1   7   0  214.02   20.47   1
   1   7   0  225.05   25.22   6
   1   7   0  228.58   21.22   1
  -2  -7   0 1579.82   88.03   3
  -2  -7   0 1431.69   76.41   1
  -2  -7   0 1495.97   89.49   4
  -2  -7   0 1605.10   75.07   1
   2   7   0 1470.65   75.70   1
   2   7   0 1639.36   89.11   4
   2   7   0 1559.23   77.01   1
   2   7   0 1551.20   75.74   5
  -3  -7   0   53.56   18.41   2
  -3  -7   0   29.21   19.87   3
  -3  -7   0   43.52    9.34   1
  -3  -7   0   38.81   21.19   4
  -3  -7   0   29.14   11.94   1
   3   7   0   42.62   15.81   4
   3   7   0   37.14   10.95   1
   3   7   0   39.27   10.29   5
   3   7   0   29.74   10.56   1
  -4  -7   0  549.60   35.27   1
  -4  -7   0  652.40   49.59   2
  -4  -7   0  637.01   49.84   3
  -4  -7   0  565.48   51.75   4
  -4  -7   0  675.39   34.12   1
   4   7   0  590.78   35.20   1
   4   7   0  601.08   34.79   5
   4   7   0  644.19   50.93   4
   4   7   0  655.25   36.23   1
  -5  -7   0  286.13   37.51   4
  -5  -7   0  276.90   35.58   3
  -5  -7   0  317.17   38.54   2
  -5  -7   0  339.36   19.47   1
   5   7   0  291.05   21.08   1
   5   7   0  292.70   35.34   4
  -6  -7   0  110.88   30.58   2
  -6  -7   0   71.68    9.85   1
  -6  -7   0   96.58    9.70   1
   6   7   0  101.28   11.87   1
   6   7   0   94.22   16.12   5
   6   7   0  112.42   21.12   4
   6   7   0   87.08   11.70   1
  -7  -7   0  116.46   34.72   2
   7   7   0  107.09   20.95   4
   7   7   0   57.50   27.98   3
   7   7   0   67.76    7.81   1
   7   7   0   67.60    7.48   1
   7   7   0   61.32   16.33   5
  -8  -7   0   30.65   20.15   2
   8   7   0   35.69   16.80   5
   8   7   0   48.11   20.14   4
   8   7   0   28.87   20.82   3
  -9  -7   0  206.59   54.17   2
   9   7   0  134.18   40.24   3
   9   7   0  220.07   31.52   4
   9   7   0  177.58   23.02   5
 -10  -7   0    9.98   22.24   2
  10   7   0   -0.95   24.28   3
  10   7   0    2.30   14.16   5
  10   7   0    3.24   16.52   4
  10  -8   0  255.05   36.52   1
  10  -8   0  283.01   27.27   1
  10  -8   0  262.64   29.06   6
  10  -8   0  266.68   31.96   5
 -10   8   0  247.56   38.99   1
 -10   8   0  283.79   33.92   5
 -10   8   0  218.99   25.01   1
 -10   8   0  232.06   42.84   2
   9  -8   0   19.50   14.85   1
   9  -8   0   57.17   17.59   6
   9  -8   0   56.93   19.38   1
   9  -8   0   74.91   21.59   5
  -9   8   0   29.27   14.00   1
  -9   8   0    8.92   15.14   2
  -9   8   0   66.06   19.44   5
  -9   8   0    6.92   14.29   1
   8  -8   0   50.09   14.58   6
   8  -8   0   10.68   10.15   1
   8  -8   0   61.36   21.28   5
  -8   8   0   13.10   12.27   1
  -8   8   0   19.49   10.78   5
  -8   8   0   12.64   14.07   2
  -8   8   0   38.06   13.42   1
   7  -8   0    4.57   10.15   1
   7  -8   0   41.17   12.09   6
   7  -8   0   17.08    9.89   1
   7  -8   0    5.97   13.20   5
  -7   8   0   11.92   10.49   1
  -7   8   0    8.29    7.66   1
  -7   8   0    9.66   12.30   2
  -7   8   0   16.14   10.69   5
   6  -8   0  109.26   24.33   5
   6  -8   0  124.92   20.16   6
   6  -8   0   89.87   19.73   1
   6  -8   0  101.51   18.57   1
  -6   8   0   96.68   17.78   1
  -6   8   0  112.99   19.77   5
  -6   8   0  103.54   20.87   1
   5  -8   0  163.22   19.58   4
   5  -8   0  154.49   23.55   1
   5  -8   0  158.36   20.00   1
  -5   8   0  160.34   23.70   5
  -5   8   0  158.91   20.49   1
  -5   8   0  156.52   23.13   1
   4  -8   0  127.08   21.61   5
   4  -8   0  100.45   19.89   1
   4  -8   0  118.38   16.94   1
   4  -8   0  124.84   19.64   4
  -4   8   0  139.61   24.65   6
  -4   8   0  110.10   19.54   1
  -4   8   0  114.11   17.90   1
  -4   8   0  128.43   22.05   5
   3  -8   0  779.22   47.26   1
   3  -8   0  783.96   49.39   5
   3  -8   0  752.13   50.19   4
   3  -8   0  735.26   49.85   1
  -3   8   0  754.17   49.18   1
  -3   8   0  802.63   56.72   6
  -3   8   0  817.73   51.47   5
  -3   8   0  762.85   48.51   1
   2  -8   0   73.68   19.63   4
   2  -8   0   63.64   17.51   1
   2  -8   0   79.88   17.20   5
   2  -8   0   68.22   13.60   1
  -2   8   0   65.65   15.25   1
  -2   8   0   72.10   16.71   5
  -2   8   0   66.44   20.22   6
  -2   8   0   64.55   15.76   1
   1  -8   0  128.95   20.61   1
   1  -8   0  139.50   17.52   1
   1  -8   0  125.93   23.73   4
  -1   8   0  139.42   19.40   5
  -1   8   0  133.93   18.59   1
  -1   8   0  120.37   23.51   6
  -1   8   0  112.28   17.58   1
   0  -8   0  365.21   30.41   1
   0  -8   0  377.01   36.72   4
   0  -8   0  396.81   28.62   1
   0   8   0  376.81   29.64   1
   0   8   0  399.63   31.36   1
   0   8   0  404.44   30.41   5
   0   8   0  448.19   36.38   4
   0   8   0  361.41   34.85   6
  -1  -8   0  808.61   57.26   3
  -1  -8   0  688.46   45.31   1
  -1  -8   0  738.63   55.16   4
  -1  -8   0  744.54   43.16   1
   1   8   0  754.54   45.86   1
   1   8   0  727.03   50.90   6
   1   8   0  827.36   55.00   4
   1   8   0  740.34   44.53   5
   1   8   0  702.14   44.28   1
  -2  -8   0  406.67   31.42   1
  -2  -8   0  434.88   42.86   4
  -2  -8   0  446.82   29.11   1
  -2  -8   0  485.64   43.79   3
   2   8   0  427.00   30.91   1
   2   8   0  474.73   32.57   1
   2   8   0  446.77   30.78   5
   2   8   0  449.79   37.04   6
   2   8   0  463.00   40.42   4
  -3  -8   0    2.32    7.95   1
  -3  -8   0    2.24    5.04   1
  -3  -8   0    0.39   13.00   4
  -3  -8   0    0.15   13.55   3
   3   8   0    3.22   14.22   4
   3   8   0   -1.18    5.99   1
   3   8   0    2.53    6.91   1
   3   8   0    1.26    6.11   5
  -4  -8   0  384.70   42.18   3
  -4  -8   0  454.86   26.87   1
  -4  -8   0  443.32   41.99   2
  -4  -8   0  355.69   28.37   1
   4   8   0  391.03   27.85   1
   4   8   0  393.82   27.33   5
   4   8   0  429.18   29.27   1
   4   8   0  410.65   40.24   4
  -5  -8   0  253.83   37.77   4
  -5  -8   0  286.94   38.01   2
  -5  -8   0  303.45   20.08   1
  -5  -8   0  244.54   37.11   3
   5   8   0  264.97   33.06   4
   5   8   0  257.01   21.29   1
   5   8   0  293.86   22.91   1
   5   8   0  265.08   21.31   5
  -6  -8   0  359.10   21.69   1
  -6  -8   0  431.66   46.79   2
  -6  -8   0  309.16   22.42   1
   6   8   0  355.42   24.31   1
   6   8   0  359.01   24.41   1
   6   8   0  404.27   39.90   4
   6   8   0  342.49   24.73   5
  -7  -8   0  149.07   39.28   2
  -7  -8   0   97.82    8.18   1
  -7  -8   0  104.52    8.77   1
   7   8   0  105.08   18.67   5
   7   8   0  102.78   12.84   1
   7   8   0  120.74   12.18   1
   7   8   0  141.81   23.08   4
  -8  -8   0  138.43   42.28   2
   8   8   0   89.99   19.16   5
   8   8   0  141.93   26.30   4
  -9  -8   0   16.57   20.37   2
   9   8   0   37.00   17.46   4
   9   8   0   22.66   12.45   5
 -10  -8   0   16.02   21.07   2
  10  -9   0   17.48   19.82   1
  10  -9   0  112.36   24.60   1
  10  -9   0   68.73   30.48   5
 -10   9   0   37.40   22.43   1
   9  -9   0   47.23   23.09   5
   9  -9   0   -1.58   14.48   1
  -9   9   0    3.90    9.42   1
  -9   9   0   41.63   21.37   5
  -9   9   0    6.24   15.51   1
  -9   9   0    7.70   17.50   2
   8  -9   0   18.60   12.34   1
   8  -9   0   13.02   14.05   1
   8  -9   0   45.03   21.57   5
  -8   9   0    4.92   13.95   1
  -8   9   0   20.69   16.06   2
  -8   9   0   23.73   12.29   5
  -8   9   0   31.06   14.06   1
   7  -9   0   58.85   20.63   5
   7  -9   0   28.78   13.54   1
   7  -9   0   42.69   17.03   1
  -7   9   0   46.63   19.59   1
  -7   9   0   35.56   16.47   2
  -7   9   0   63.33   16.66   5
  -7   9   0   43.11   13.28   1
   6  -9   0   58.85   20.26   5
   6  -9   0   50.38   16.65   1
   6  -9   0   43.30   14.54   1
  -6   9   0   38.07   22.86   1
  -6   9   0   52.58   14.90   1
  -6   9   0   46.93   16.93   5
   5  -9   0  197.41   26.46   1
   5  -9   0  214.68   28.14   5
   5  -9   0  207.27   24.65   4
   5  -9   0  212.06   23.34   1
  -5   9   0  219.21   26.19   5
  -5   9   0  172.83   36.88   1
  -5   9   0  234.20   25.50   1
   4  -9   0    7.02    7.37   1
   4  -9   0    8.52   11.77   1
   4  -9   0   13.42   11.62   4
  -4   9   0   12.26    8.85   5
  -4   9   0    7.50   14.06   6
  -4   9   0    3.67   10.48   1
  -4   9   0    5.22    8.11   1
   3  -9   0   10.94   11.84   1
   3  -9   0   13.60   11.97   4
   3  -9   0   20.88   11.94   5
   3  -9   0   10.84    8.21   1
  -3   9   0    4.04   10.13   1
  -3   9   0   12.81    8.76   1
   2  -9   0   12.75   13.88   4
   2  -9   0   10.52   11.12   1
   2  -9   0    6.78    8.67   1
  -2   9   0   10.19   15.28   6
  -2   9   0    1.10    8.32   1
  -2   9   0    4.94    9.16   5
  -2   9   0    8.36    9.20   1
   1  -9   0   27.21   11.29   1
   1  -9   0   28.97   12.71   1
   1  -9   0   30.38   16.75   4
  -1   9   0   20.42   11.05   1
  -1   9   0   37.55   15.12   1
  -1   9   0   23.97   10.75   5
  -1   9   0   32.61   16.57   6
   0  -9   0   15.42    9.57   1
   0  -9   0   14.72   15.30   4
   0  -9   0   16.04   11.52   1
   0   9   0   14.75    9.51   5
   0   9   0   13.83    9.76   1
   0   9   0   13.46   13.98   6
   0   9   0   14.22    9.79   1
  -1  -9   0   15.96    9.01   1
  -1  -9   0   11.64    9.95   1
  -1  -9   0   16.83   15.58   4
  -1  -9   0   17.88   17.61   3
   1   9   0   14.49   13.18   4
   1   9   0   15.66    9.54   1
   1   9   0   15.02   13.40   6
   1   9   0   16.70    8.83   5
   1   9   0   11.22    9.22   1
  -2  -9   0  167.99   23.29   1
  -2  -9   0  194.82   33.41   3
  -2  -9   0  210.45   31.52   4
  -2  -9   0  206.45   20.02   1
   2   9   0  192.50   21.27   5
   2   9   0  204.27   23.40   1
   2   9   0  200.01   27.57   6
   2   9   0  230.52   29.51   4
   2   9   0  202.70   21.77   1
  -3  -9   0  180.49   22.72   1
  -3  -9   0  215.46   19.16   1
  -3  -9   0  208.22   34.02   3
  -3  -9   0  180.52   32.69   4
   3   9   0  191.39   26.89   6
   3   9   0  201.00   22.51   1
   3   9   0  189.27   20.69   5
   3   9   0  194.97   21.04   1
   3   9   0  202.22   28.46   4
  -4  -9   0  798.28   42.04   1
  -4  -9   0  740.57   63.10   4
  -4  -9   0  764.77   60.49   3
  -4  -9   0  630.36   43.21   1
   4   9   0  680.57   42.00   5
   4   9   0  742.27   59.35   4
   4   9   0  778.47   45.14   1
   4   9   0  689.93   43.82   1
   4   9   0  682.27   50.48   6
  -5  -9   0   96.76   26.26   4
  -5  -9   0   58.35   15.84   1
  -5  -9   0   44.89   21.85   3
  -5  -9   0   78.82   13.04   1
   5   9   0   60.20   14.34   1
   5   9   0   80.84   16.80   1
   5   9   0   86.20   22.79   4
   5   9   0   61.69   14.63   5
  -6  -9   0   24.04   11.00   1
  -6  -9   0   56.43   29.82   2
   6   9   0   14.81    8.71   5
   6   9   0   59.51   19.08   4
   6   9   0   27.41   11.83   1
  -7  -9   0    1.21    5.13   1
   7   9   0   -3.43    6.36   1
   7   9   0   -6.20    9.88   5
   7   9   0    1.22    7.86   1
   7   9   0    1.94    7.96   5
   7   9   0   27.42   16.76   4
  -8  -9   0  342.68   54.60   2
   8   9   0  341.84   26.76   5
   8   9   0  465.08   42.28   4
   8   9   0  370.95   30.19   5
  -9  -9   0    4.86   18.26   2
   9 -10   0   20.91   15.19   5
   9 -10   0   28.81   16.32   1
   9 -10   0   90.79   22.82   1
  -9  10   0    9.34   18.38   1
   8 -10   0   83.50   18.85   1
   8 -10   0   54.36   23.30   1
   8 -10   0   88.42   24.45   5
  -8  10   0   40.09   17.39   1
  -8  10   0   40.34   20.53   2
  -8  10   0   45.96   15.81   1
  -8  10   0   81.07   21.81   5
   7 -10   0    7.54   13.96   5
   7 -10   0   13.82   10.31   1
   7 -10   0    5.90   10.52   1
  -7  10   0   15.00    8.28   1
  -7  10   0   45.38   18.17   5
  -7  10   0   12.89   14.88   1
   6 -10   0   39.62   16.71   1
   6 -10   0   39.21   19.36   5
   6 -10   0   35.49   16.38   1
  -6  10   0   34.20   13.68   1
  -6  10   0   63.40   17.16   5
  -6  10   0   48.23   19.53   1
   5 -10   0  289.05   31.69   5
   5 -10   0  277.98   32.79   1
   5 -10   0  287.28   28.38   1
  -5  10   0  310.06   31.03   5
  -5  10   0  298.81   32.14   1
  -5  10   0  303.50   29.45   1
   4 -10   0  175.38   26.17   5
   4 -10   0  171.77   26.51   1
   4 -10   0  148.66   27.37   4
   4 -10   0  167.66   20.38   1
  -4  10   0  187.29   23.88   1
  -4  10   0  139.45   23.70   1
  -4  10   0  177.61   23.68   5
   3 -10   0   67.63   15.48   1
   3 -10   0   66.25   24.04   4
   3 -10   0   67.65   20.65   1
  -3  10   0   57.16   18.43   1
  -3  10   0   56.98   17.05   1
  -3  10   0   65.56   17.83   5
  -3  10   0   98.88   27.08   6
   2 -10   0   -7.07   11.85   4
   2 -10   0   -2.62    6.45   1
   2 -10   0   -6.84   10.14   1
  -2  10   0   -0.34    8.65   1
  -2  10   0   -5.30    8.35   5
  -2  10   0   -2.27   14.32   6
   1 -10   0    2.33    6.51   1
   1 -10   0    1.19   13.32   4
   1 -10   0    4.40   10.66   1
  -1  10   0    1.98    9.24   1
  -1  10   0    2.89    9.00   5
   0 -10   0   99.88   26.60   4
   0 -10   0   92.32   22.81   1
   0 -10   0   85.73   14.73   1
   0  10   0   88.25   17.49   1
   0  10   0   93.70   19.20   5
   0  10   0   92.94   31.98   6
   0  10   0   97.62   19.34   1
  -1 -10   0   74.44   29.56   4
  -1 -10   0   93.83   13.99   1
  -1 -10   0   82.39   31.98   3
  -1 -10   0   81.40   21.50   1
   1  10   0   76.90   35.27   6
   1  10   0   91.03   20.50   1
   1  10   0   73.59   17.74   5
   1  10   0   81.59   17.74   1
  -2 -10   0   68.29   12.28   1
  -2 -10   0   56.07   19.61   1
  -2 -10   0   55.61   22.89   4
  -2 -10   0   42.17   22.02   3
   2  10   0   41.67   14.06   1
   2  10   0   74.94   18.57   1
   2  10   0   64.97   18.43   4
   2  10   0   43.74   16.41   5
   2  10   0   39.95   21.94   6
  -3 -10   0  270.76   22.28   1
  -3 -10   0  265.23   40.92   3
  -3 -10   0  217.36   27.01   1
  -3 -10   0  238.38   36.57   4
   3  10   0  235.29   24.57   5
   3  10   0  263.77   27.64   1
   3  10   0  292.52   33.62   4
   3  10   0  226.33   23.44   1
   3  10   0  234.61   31.34   6
  -4 -10   0  618.19   55.98   4
  -4 -10   0  507.79   39.98   1
  -4 -10   0  651.71   60.04   3
  -4 -10   0  667.34   38.22   1
   4  10   0  663.52   44.03   1
   4  10   0  552.90   47.91   6
   4  10   0  547.30   39.38   5
   4  10   0  603.15   39.80   1
   4  10   0  643.33   52.44   4
  -5 -10   0    9.26    7.50   1
  -5 -10   0    4.07   19.97   3
  -5 -10   0   11.38    9.69   1
   5  10   0    2.08   14.68   6
   5  10   0    3.01    8.98   5
   5  10   0    8.97   11.32   1
   5  10   0   11.55    9.34   1
   5  10   0   32.67   15.74   4
  -6 -10   0   31.67   11.90   1
   6  10   0   66.77   18.47   4
   6  10   0   24.45   17.14   6
   6  10   0   31.52   15.11   1
   6  10   0   27.97   11.00   5
  -7 -10   0   -4.74    6.82   1
  -7 -10   0    9.08    7.23   1
   7  10   0    7.51   11.63   5
   7  10   0   -8.38   15.49   6
   7  10   0    2.22   10.11   5
   7  10   0    7.21    9.64   1
   7  10   0   -0.95    8.75   1
   7  10   0   12.82   14.42   4
   8 -11   0  226.05   32.47   5
   8 -11   0  365.23   34.00   1
   8 -11   0  236.82   32.32   1
  -8  11   0  326.01   42.18   1
   7 -11   0  199.34   30.24   5
   7 -11   0  192.39   26.52   1
   7 -11   0  219.72   26.57   1
  -7  11   0  184.26   30.11   1
  -7  11   0  225.42   28.04   5
  -7  11   0  187.80   23.18   1
   6 -11   0   62.29   19.99   1
   6 -11   0   17.31   13.64   5
   6 -11   0   33.12   15.54   1
  -6  11   0   -0.61    8.94   1
  -6  11   0   17.16   13.62   1
  -6  11   0   39.98   19.06   5
   5 -11   0   -0.75   12.21   1
   5 -11   0   15.07    8.22   1
  -5  11   0   -4.48    8.46   1
  -5  11   0    8.09   10.35   5
  -5  11   0   -3.50   10.93   1
   4 -11   0  623.46   49.32   1
   4 -11   0  604.06   51.08   4
   4 -11   0  634.85   43.49   1
  -4  11   0  647.56   47.42   1
  -4  11   0  686.99   49.58   5
  -4  11   0  623.25   47.58   1
   3 -11   0    6.21   11.63   1
   3 -11   0   -5.46   14.86   4
   3 -11   0    1.06    5.86   1
  -3  11   0    3.04   10.09   5
  -3  11   0   18.51   15.77   6
  -3  11   0   -6.89    9.51   1
  -3  11   0   -2.41    8.94   1
   2 -11   0    7.60   15.19   4
   2 -11   0   -0.62    6.66   1
  -2  11   0   -2.71    9.50   5
  -2  11   0    2.78   10.40   1
  -2  11   0   -1.46   10.25   1
  -2  11   0   -8.87   14.61   6
   1 -11   0   14.30    7.72   1
   1 -11   0    9.57   14.20   1
  -1  11   0    4.29    9.30   1
  -1  11   0   23.16   14.94   6
  -1  11   0   18.55   12.78   5
  -1  11   0   13.39   12.11   1
   0 -11   0   -7.34   11.52   1
   0 -11   0   -2.04    6.32   1
   0 -11   0    0.16   15.74   4
   0  11   0   -0.93   12.02   1
  -1 -11   0   51.06   11.02   1
  -1 -11   0   51.73   24.38   4
  -1 -11   0   28.62   14.56   1
  -1 -11   0   41.54   23.66   3
   1  11   0   34.72   18.14   6
   1  11   0   29.92   14.57   1
   1  11   0   38.83   14.01   5
   1  11   0   37.70   15.84   1
  -2 -11   0   34.40   22.26   3
  -2 -11   0   22.44   14.59   1
  -2 -11   0   56.07   11.15   1
  -2 -11   0   82.61   23.30   4
   2  11   0   46.25   25.01   6
   2  11   0   31.71   14.99   1
   2  11   0   46.55   20.16   1
   2  11   0   30.97   13.39   5
  -3 -11   0  101.35   24.63   1
  -3 -11   0  139.32   16.46   1
  -3 -11   0  113.12   38.21   3
   3  11   0   97.12   21.57   5
   3  11   0  137.86   25.07   1
   3  11   0  106.13   19.59   1
   3  11   0   87.50   28.43   6
  -4 -11   0    2.35    6.42   1
  -4 -11   0    6.50   12.28   1
  -4 -11   0    4.18   23.03   3
   4  11   0   13.46    9.03   1
   4  11   0    6.55   13.75   1
   4  11   0   -3.92   10.34   5
  -5 -11   0   14.71   12.98   1
  -5 -11   0    6.37   24.14   3
  -5 -11   0    6.76    8.17   1
   5  11   0   38.40   16.36   1
   5  11   0    6.84   10.39   5
   5  11   0    4.84   16.64   6
   5  11   0    7.73   12.91   4
   5  11   0   11.38   13.87   1
   6  11   0   -1.36    9.72   1
   6  11   0   -3.30   10.87   5
  -7 -11   0   -2.12    8.41   1
   7  11   0    0.28   10.87   1
   7  11   0   -9.91   18.49   6
   7 -12   0  134.76   23.25   1
  -7  12   0  100.17   31.37   1
   6 -12   0   74.13   21.29   1
  -6  12   0   67.15   23.04   5
  -6  12   0   66.63   23.38   1
   5 -12   0  122.68   18.11   1
   5 -12   0  138.13   24.91   1
  -5  12   0  121.15   19.85   1
  -5  12   0  137.44   25.65   1
  -5  12   0  108.44   22.52   5
   4 -12   0  147.19   28.27   1
   4 -12   0  137.40   18.64   1
  -4  12   0  132.41   23.28   5
  -4  12   0  157.59   23.40   1
  -4  12   0  197.76   25.26   1
   3 -12   0   11.67   15.67   1
  -3  12   0   52.92   23.74   6
  -3  12   0   75.34   20.51   5
  -3  12   0   50.01   18.67   1
   2 -12   0  126.79   16.78   1
   2 -12   0  151.11   31.03   1
   2 -12   0  155.45   33.13   4
  -2  12   0  232.32   32.67   6
  -2  12   0  180.15   28.21   5
  -2  12   0  172.88   28.82   1
  -2  12   0  171.63   25.35   1
   1 -12   0   95.57   15.49   1
   1 -12   0  132.10   32.32   4
  -1  12   0   99.83   24.32   5
  -1  12   0  156.92   29.24   6
  -1  12   0   95.18   28.42   1
  -1  12   0   75.60   19.80   1
   0 -12   0  102.37   14.02   1
   0 -12   0   80.89   27.50   1
   0 -12   0  121.47   30.27   4
   0 -12   0   59.04   30.09   3
   0  12   0   73.92   27.18   6
   0  12   0   73.34   20.51   1
   0  12   0   81.52   23.99   5
  -1 -12   0  717.91   71.51   3
  -1 -12   0  760.08   64.33   4
  -1 -12   0  683.22   54.84   1
  -1 -12   0  777.55   47.26   1
   1  12   0  815.98   56.55   1
   1  12   0  711.54   53.37   5
   1  12   0  740.18   61.26   6
   1  12   0  760.24   51.23   1
  -2 -12   0   -7.28   21.29   3
  -2 -12   0    6.25   13.85   1
  -2 -12   0    2.04    5.87   1
   2  12   0   -1.00    9.31   1
   2  12   0    1.46   14.25   1
   2  12   0   18.16   15.98   6
   2  12   0  -14.97   24.34   5
  -3 -12   0  169.72   19.13   1
  -3 -12   0  149.07   29.68   1
  -3 -12   0  162.28   43.85   3
   3  12   0  157.08   21.18   1
   3  12   0  183.25   30.70   1
   3  12   0  144.32   26.78   5
   3  12   0  143.32   34.56   6
  -4 -12   0   32.40   16.58   1
  -4 -12   0   43.40   31.15   3
  -4 -12   0   28.78   13.37   1
   4  12   0   27.10   18.75   1
   4  12   0   25.44   15.29   5
   4  12   0   36.76   17.76   1
   4  12   0   14.17   20.32   6
  -5 -12   0   18.66   15.46   1
  -5 -12   0   16.27   11.79   1
  -5 -12   0   15.52   31.19   3
   5  12   0   26.88   18.96   1
   5  12   0   26.43   12.67   1
   5  12   0    4.61   22.55   6
   5  12   0   20.41   16.13   5
  -6 -12   0   56.12   18.99   1
   6  12   0   43.12   15.87   1
   6  12   0   35.93   27.42   6
   5 -13   0  101.88   27.53   1
  -5  13   0  126.98   23.91   1
  -5  13   0  137.42   25.81   1
   4 -13   0  191.58   30.48   1
   4 -13   0   99.24   18.85   1
  -4  13   0  199.59   24.48   1
  -4  13   0  167.10   28.66   5
  -4  13   0  204.94   27.50   1
   3 -13   0   70.66   31.04   1
  -3  13   0   60.48   19.04   1
  -3  13   0   63.86   24.57   5
  -3  13   0   53.19   24.86   1
  -3  13   0  142.14   29.53   6
   2 -13   0  132.37   32.66   1
   2 -13   0  145.77   18.72   1
  -2  13   0  147.12   27.41   5
  -2  13   0  208.88   24.22   1
  -2  13   0  218.59   36.34   6
  -2  13   0  149.55   31.33   1
   1 -13   0   33.54   19.84   1
   1 -13   0   50.81   13.14   1
  -1  13   0   58.10   23.33   5
  -1  13   0   86.94   18.70   1
  -1  13   0   24.24   18.59   1
   0 -13   0   31.44   19.55   1
   0 -13   0   50.69   12.99   1
   0 -13   0   -6.23   28.33   3
   0  13   0   33.09   17.12   5
   0  13   0   50.55   16.34   1
   0  13   0   29.25   18.70   1
  -1 -13   0   56.22   12.50   1
  -1 -13   0   63.57   28.16   1
  -1 -13   0   20.49   30.38   3
   1  13   0   77.99   30.73   6
   1  13   0   36.82   21.79   1
   1  13   0   36.21   19.24   5
  -2 -13   0  412.60   31.18   1
  -2 -13   0  463.87   68.05   3
  -2 -13   0  430.02   45.05   1
   2  13   0  478.58   35.65   1
   2  13   0  393.34   47.86   6
   2  13   0  369.51   42.06   5
   2  13   0  454.36   46.35   1
  -3 -13   0    1.13    8.29   1
  -3 -13   0    8.07   18.99   1
  -3 -13   0  -10.95   31.71   3
   3  13   0   -8.25   17.50   5
   3  13   0   11.68   23.05   6
   3  13   0    3.48   19.82   1
  -4 -13   0    1.94   10.12   1
  -4 -13   0    5.72   35.81   3
   4  13   0   36.73   25.11   6
   4  13   0   -0.81   19.28   5
   2 -14   0   79.34   37.54   1
  -2  14   0   88.84   35.06   5
  -2  14   0   25.62   22.44   1
   1 -14   0   -0.20   40.41   3
   1 -14   0   21.37   20.60   1
  -1  14   0   14.90   19.84   5
  -1  14   0  106.61   39.30   6
  -1  14   0   21.85   21.23   1
   0 -14   0   18.11   20.63   1
   0  14   0    7.19   19.62   5
   0  14   0    6.82   21.54   1
   3  13  -1   16.56   22.20   1
   3  13  -1    7.13   22.03   6
  -3 -13   1    5.03   35.36   3
  -3 -13   1   26.09   19.89   1
   2  13  -1  364.14   48.48   6
   2  13  -1  422.58   48.86   1
   2  13  -1  411.58   35.95   1
   2  13  -1  381.19   42.80   5
  -2 -13   1  439.68   42.95   1
  -2 -13   1  408.76   67.90   3
  -2 -13   1  545.25   50.08   4
  -2 -13   1  368.45   45.35   1
   1  13  -1    3.72   17.80   5
   1  13  -1   22.92   19.55   6
   1  13  -1   11.93   18.39   1
  -1 -13   1    3.22   27.58   3
  -1 -13   1    0.93    8.52   1
  -1 -13   1    8.04   19.76   1
   0  13  -1   55.46   28.30   5
   0  13  -1   89.61   20.40   1
   0  13  -1   42.39   21.32   1
   0 -13   1   93.35   34.82   1
   0 -13   1    1.51   30.08   3
   0 -13   1   69.69   14.92   1
  -1  13  -1  148.04   29.37   6
  -1  13  -1  106.40   22.08   1
  -1  13  -1  131.04   28.39   5
  -1  13  -1   62.04   27.34   1
   1 -13   1   42.70   22.71   1
   1 -13   1   69.04   15.35   1
  -2  13  -1  202.67   32.88   1
  -2  13  -1  275.69   38.10   6
  -2  13  -1  241.54   26.70   1
  -2  13  -1  185.35   31.08   5
   2 -13   1  220.86   24.18   1
   2 -13   1  179.78   38.29   1
   2 -13   1  192.64   41.22   4
  -3  13  -1   69.79   27.11   1
  -3  13  -1  114.67   21.57   1
  -3  13  -1   74.29   25.17   5
   3 -13   1   81.55   39.93   4
   3 -13   1   66.71   30.85   1
  -4  13  -1  170.31   30.48   1
  -4  13  -1  163.99   24.70   1
  -4  13  -1  135.03   26.98   5
   4 -13   1  128.60   31.89   1
  -5  13  -1  212.61   38.40   1
  -5  13  -1  276.67   32.18   1
   5 -13   1  278.93   36.01   1
   5  12  -1    7.14   23.98   6
   5  12  -1    8.43   16.39   5
   5  12  -1   48.32   19.99   1
  -5 -12   1   -0.30   10.14   1
  -5 -12   1    8.98   38.02   3
   4  12  -1  172.62   23.62   1
   4  12  -1  131.43   35.48   6
   4  12  -1  107.35   27.47   5
   4  12  -1  144.39   32.84   1
  -4 -12   1  249.45   32.00   4
  -4 -12   1  181.34   20.11   1
  -4 -12   1  123.68   30.85   1
   3  12  -1   87.19   18.91   1
   3  12  -1  106.69   30.91   1
   3  12  -1   72.86   30.76   6
   3  12  -1   60.76   25.92   5
  -3 -12   1   90.93   30.06   1
  -3 -12   1   79.26   15.20   1
   2  12  -1    0.98   14.03   6
   2  12  -1    7.49    8.71   1
   2  12  -1   -5.81   15.80   1
  -2 -12   1    6.04    7.19   1
  -2 -12   1    4.08   15.98   1
   1  12  -1  584.62   48.22   1
   1  12  -1  545.78   40.92   1
   1  12  -1  595.36   55.00   6
   1  12  -1  602.93   49.76   5
  -1 -12   1  589.79   38.72   1
  -1 -12   1  524.73   63.05   3
  -1 -12   1  493.73   47.35   1
  -1 -12   1  670.04   57.36   4
   0  12  -1   58.13   23.94   5
   0  12  -1  112.03   25.85   6
   0  12  -1   75.47   27.00   1
   0  12  -1   83.15   18.46   1
   0 -12   1   62.07   27.19   1
   0 -12   1   36.34   29.16   3
   0 -12   1  100.32   13.98   1
   0 -12   1  124.94   29.84   4
  -1  12  -1  319.27   36.54   5
  -1  12  -1  370.87   41.61   6
  -1  12  -1  325.33   31.89   1
  -1  12  -1  355.80   38.84   1
   1 -12   1  303.11   37.36   1
   1 -12   1  361.21   46.29   4
   1 -12   1  337.79   28.05   1
  -2  12  -1  172.69   31.22   6
  -2  12  -1   83.93   21.10   1
  -2  12  -1  106.49   25.68   5
  -2  12  -1  133.42   29.42   1
   2 -12   1  103.95   34.42   4
   2 -12   1  113.86   15.19   1
   2 -12   1  110.59   28.71   1
  -3  12  -1  174.64   33.18   6
  -3  12  -1  131.20   23.60   5
  -3  12  -1  109.19   25.33   1
  -3  12  -1  101.35   24.04   1
   3 -12   1   88.85   33.97   4
   3 -12   1  101.89   14.74   1
   3 -12   1  102.33   28.14   1
  -4  12  -1  198.64   25.67   1
  -4  12  -1  175.64   32.74   6
  -4  12  -1  197.20   26.40   5
  -4  12  -1  160.59   27.11   1
   4 -12   1  154.05   19.20   1
   4 -12   1  202.84   32.86   1
   4 -12   1  147.84   37.23   4
  -5  12  -1  209.42   26.87   5
  -5  12  -1  229.92   30.57   1
  -5  12  -1  210.56   24.64   1
   5 -12   1  171.67   20.37   1
   5 -12   1  244.51   33.18   1
  -6  12  -1   99.35   20.88   1
  -6  12  -1  139.44   26.65   5
  -6  12  -1  118.31   28.97   1
   6 -12   1  138.03   26.15   1
   6 -12   1  126.20   18.72   1
  -7  12  -1   73.96   28.20   1
   7 -12   1   82.81   20.93   1
   7 -12   1  106.52   22.30   1
   7 -12   1   78.35   30.65   5
  -7 -11   1   23.21   10.66   1
   6  11  -1   13.28   11.16   5
   6  11  -1   49.14   18.93   1
   6  11  -1   12.60   12.39   1
   6  11  -1   11.32   20.19   6
  -6 -11   1    3.29    9.40   1
   5  11  -1   -2.81   10.88   5
   5  11  -1   -1.38    9.05   1
   5  11  -1   -8.37   16.61   6
  -5 -11   1    6.30   13.16   1
  -5 -11   1    1.42   22.66   3
   4  11  -1   25.09   16.08   1
   4  11  -1   19.69   13.24   5
   4  11  -1   27.64   18.22   6
   4  11  -1   35.44   16.50   1
  -4 -11   1   19.03   14.40   1
  -4 -11   1   21.16    8.91   1
  -4 -11   1   31.50   25.98   3
   3  11  -1    3.58   13.60   1
   3  11  -1    4.07    8.41   1
   3  11  -1   -3.15   10.41   5
  -3 -11   1    3.99   13.02   1
  -3 -11   1    4.86    6.62   1
   2  11  -1   45.27   21.51   1
   2  11  -1   15.16   12.38   5
   2  11  -1   22.29    9.72   1
   2  11  -1   21.50   16.36   6
  -2 -11   1   23.65   15.51   1
  -2 -11   1   23.54   21.47   3
  -2 -11   1   59.55   11.96   1
  -2 -11   1   73.20   25.65   4
   1  11  -1   52.00   21.03   1
   1  11  -1   40.83   20.49   5
   1  11  -1   39.95   14.81   1
   1  11  -1   27.95   18.17   6
  -1 -11   1   36.13   16.88   1
  -1 -11   1   58.19   31.92   3
  -1 -11   1   28.72   20.88   4
  -1 -11   1   61.68   11.97   1
   0  11  -1   -8.05   15.96   5
   0  11  -1    2.47   11.70   1
   0  11  -1   -6.11    8.57   1
   0  11  -1    4.86   13.66   6
   0 -11   1   -2.27   12.19   1
   0 -11   1    1.86   15.20   4
   0 -11   1   -1.97    6.49   1
  -1  11  -1   84.92   17.78   1
  -1  11  -1   76.90   22.39   5
  -1  11  -1  109.50   27.09   6
   1 -11   1  104.80   15.60   1
   1 -11   1  105.15   27.80   4
   1 -11   1  100.86   26.69   1
  -2  11  -1   -0.18   10.22   1
  -2  11  -1   -5.68   10.57   5
  -2  11  -1    8.96   15.67   6
   2 -11   1    3.35    6.40   1
   2 -11   1   -0.89   29.25   4
   2 -11   1    6.95   25.04   1
  -3  11  -1    3.36    9.58   1
  -3  11  -1   49.38   18.18   5
  -3  11  -1   17.65    9.96   1
  -3  11  -1   57.50   23.57   6
   3 -11   1   -3.97   14.92   4
   3 -11   1    7.14   13.75   1
   3 -11   1    1.98    6.08   1
  -4  11  -1  398.94   34.88   1
  -4  11  -1  379.11   36.38   5
  -4  11  -1  361.99   36.41   1
  -4  11  -1  421.53   43.79   6
   4 -11   1  340.10   41.16   4
   4 -11   1  396.10   40.07   1
   4 -11   1  391.19   30.97   1
  -5  11  -1   11.94   12.27   1
  -5  11  -1   74.55   17.98   5
  -5  11  -1   42.69   14.75   1
   5 -11   1   16.89   17.41   4
   5 -11   1   61.55   13.79   1
   5 -11   1   30.45   13.17   1
   5 -11   1   48.54   21.03   5
  -6  11  -1  138.09   21.12   5
  -6  11  -1   87.21   25.14   1
  -6  11  -1  108.03   17.77   1
   6 -11   1  127.12   23.80   5
   6 -11   1  116.98   23.18   1
   6 -11   1   95.27   17.40   1
  -7  11  -1  110.97   28.86   1
  -7  11  -1  128.99   24.62   5
  -7  11  -1   95.57   17.70   1
   7 -11   1  128.43   21.75   1
   7 -11   1   69.36   23.96   5
   7 -11   1  100.84   20.10   1
  -8  11  -1  363.38   52.29   2
  -8  11  -1  394.79   43.78   1
   8 -11   1  470.60   37.93   1
   8 -11   1  467.57   42.12   1
   8 -11   1  305.77   39.68   5
   8  10  -1   16.00    9.21   1
   7  10  -1   39.15   18.85   1
   7  10  -1   36.35   16.20   1
  -7 -10   1   17.80    8.56   1
  -7 -10   1   46.03   14.15   1
   6  10  -1   14.63    9.60   5
   6  10  -1   15.34   10.52   1
   6  10  -1   14.73    9.17   1
  -6 -10   1   13.60    8.22   1
   5  10  -1  145.78   19.88   5
   5  10  -1  129.40   28.11   6
   5  10  -1  154.22   20.59   1
  -5 -10   1  156.46   39.65   3
  -5 -10   1  169.22   31.84   4
  -5 -10   1  169.12   18.67   1
  -5 -10   1  139.44   23.05   1
   4  10  -1  825.38   62.87   6
   4  10  -1  904.34   53.31   1
   4  10  -1 1059.40   58.20   1
   4  10  -1  846.40   53.04   5
  -4 -10   1  924.74   72.51   4
  -4 -10   1  790.15   53.98   1
  -4 -10   1 1019.20   51.97   1
  -4 -10   1  948.96   72.34   3
   3  10  -1   65.09   17.69   5
   3  10  -1   74.99   16.48   1
   3  10  -1   82.04   21.70   1
   3  10  -1   58.11   31.95   6
  -3 -10   1   72.17   20.95   1
  -3 -10   1   51.17   31.98   3
  -3 -10   1   92.30   14.81   1
  -3 -10   1   79.64   28.88   4
   2  10  -1   91.75   21.49   1
   2  10  -1   79.26   17.19   1
   2  10  -1   77.48   18.21   5
  -2 -10   1   68.43   28.00   4
  -2 -10   1  118.32   15.56   1
  -2 -10   1   81.65   21.46   1
  -2 -10   1   70.07   31.04   3
   1  10  -1  195.14   34.50   6
   1  10  -1  203.64   24.72   5
   1  10  -1  233.55   26.60   1
   1  10  -1  207.58   24.27   1
  -1 -10   1  193.12   38.42   3
  -1 -10   1  198.08   34.30   4
  -1 -10   1  241.48   21.90   1
  -1 -10   1  204.41   27.49   1
   0  10  -1  632.15   45.71   1
   0  10  -1  586.51   42.05   1
   0  10  -1  616.77   43.60   5
   0  10  -1  580.24   50.29   6
   0 -10   1  530.89   68.61   4
   0 -10   1  616.95   40.38   1
   0 -10   1  597.24   45.07   1
  -1  10  -1   91.90   20.52   5
  -1  10  -1  105.45   21.00   1
  -1  10  -1   82.88   19.60   1
  -1  10  -1   98.52   23.07   6
   1 -10   1  100.52   16.40   1
   1 -10   1  103.98   26.73   4
   1 -10   1  101.08   22.13   1
  -2  10  -1   11.31   16.58   6
  -2  10  -1    7.20   10.81   5
  -2  10  -1    9.33   10.10   1
  -2  10  -1    8.44   10.64   1
   2 -10   1    5.01    7.11   1
   2 -10   1   13.13   13.01   1
   2 -10   1   14.89   14.60   4
  -3  10  -1  422.92   36.81   1
  -3  10  -1  481.96   47.70   6
  -3  10  -1  448.63   37.69   1
  -3  10  -1  476.24   38.83   5
   3 -10   1  427.13   42.98   4
   3 -10   1  439.81   34.42   1
  -4  10  -1  218.63   27.78   1
  -4  10  -1  214.81   37.08   6
  -4  10  -1  235.52   27.02   1
  -4  10  -1  274.73   28.88   5
   4 -10   1  245.43   31.44   1
   4 -10   1  230.41   32.77   4
   4 -10   1  239.62   29.81   5
   4 -10   1  222.55   23.29   1
  -5  10  -1   27.40   14.71   1
  -5  10  -1   26.84   11.02   1
  -5  10  -1   41.18   16.16   5
   5 -10   1   23.94   13.99   1
   5 -10   1   27.73   15.33   4
   5 -10   1   34.36   13.74   1
   5 -10   1   17.23   14.98   5
  -6  10  -1  106.53   23.00   1
  -6  10  -1  100.00   17.67   1
  -6  10  -1  139.36   21.09   5
   6 -10   1  120.93   22.28   1
   6 -10   1   98.61   22.99   4
   6 -10   1  109.20   19.64   1
   6 -10   1  110.44   23.56   5
  -7  10  -1  179.96   20.47   1
  -7  10  -1  239.65   27.36   5
  -7  10  -1  181.24   31.14   1
   7 -10   1  238.96   29.79   5
   7 -10   1  265.35   29.33   1
   7 -10   1  198.95   25.84   1
  -8  10  -1   11.18   20.18   2
  -8  10  -1   50.45   21.96   5
  -8  10  -1    1.78   14.40   1
  -8  10  -1   43.40   17.25   1
   8 -10   1   57.95   16.73   1
   8 -10   1   51.24   22.85   5
   8 -10   1   16.38   12.95   1
  -9  10  -1   11.30   20.91   2
  -9  10  -1   21.06   18.60   1
   9 -10   1   58.60   20.73   1
   9 -10   1   67.08   27.80   5
   9 -10   1   33.24   14.97   1
   7   9  -1   61.36   19.17   4
   7   9  -1   67.11   14.37   5
   7   9  -1   59.68   12.77   5
   7   9  -1   74.55   16.30   1
  -7  -9   1   69.91   12.30   1
   6   9  -1    5.60    8.56   1
   6   9  -1    6.22    7.31   5
   6   9  -1    4.62    9.36   1
   6   9  -1   34.41   18.45   4
  -6  -9   1    4.49   11.41   1
  -6  -9   1    7.39    6.29   1
   5   9  -1    8.74    7.94   5
   5   9  -1    6.93    7.47   1
   5   9  -1   44.86   18.72   4
  -5  -9   1    1.75   17.47   3
  -5  -9   1   56.16   24.17   4
  -5  -9   1    7.80    9.56   1
  -5  -9   1    8.26    6.96   1
   4   9  -1  186.40   29.27   4
   4   9  -1  138.49   17.85   5
   4   9  -1  114.91   20.73   1
   4   9  -1  169.69   21.66   1
  -4  -9   1  158.12   33.68   3
  -4  -9   1  139.68   21.41   1
  -4  -9   1  137.71   31.37   4
  -4  -9   1  158.84   16.54   1
   3   9  -1   51.00   16.63   1
   3   9  -1   55.41   19.05   4
   3   9  -1   38.73   14.15   5
   3   9  -1   38.13   19.73   6
  -3  -9   1   41.05   25.55   4
  -3  -9   1   56.86   12.41   1
  -3  -9   1   55.77   17.61   1
  -3  -9   1   44.32   26.72   3
   2   9  -1   44.47   19.41   6
   2   9  -1   43.04   16.15   1
   2   9  -1   33.85   14.40   5
   2   9  -1   39.91   17.86   1
  -2  -9   1   37.71   16.29   1
  -2  -9   1   46.16   25.24   3
  -2  -9   1   49.83   11.99   1
   1   9  -1  111.90   23.65   6
   1   9  -1  112.23   17.78   1
   1   9  -1  134.89   20.20   1
   1   9  -1  115.07   18.47   5
  -1  -9   1  124.04   16.19   1
  -1  -9   1  131.15   31.37   3
  -1  -9   1  110.42   25.62   4
  -1  -9   1  110.36   20.36   1
   0   9  -1    9.10    8.88   1
   0   9  -1    7.45   13.50   6
   0   9  -1   14.07   10.82   1
   0   9  -1   14.11    9.94   5
   0  -9   1   11.82   13.72   4
   0  -9   1    8.18    9.77   1
   0  -9   1   14.30    8.17   1
  -1   9  -1   37.36   17.61   6
  -1   9  -1   27.72   11.81   1
  -1   9  -1   22.08   10.99   1
  -1   9  -1   40.50   13.55   5
   1  -9   1   36.64   20.81   4
   1  -9   1   28.80   13.87   1
   1  -9   1   32.57   12.14   1
  -2   9  -1   79.73   17.09   1
  -2   9  -1   60.54   25.16   6
  -2   9  -1   70.01   17.59   1
  -2   9  -1   72.24   18.02   5
   2  -9   1   71.66   22.65   4
   2  -9   1   62.24   18.34   1
   2  -9   1   65.80   14.30   1
  -3   9  -1   70.46   18.51   1
  -3   9  -1   61.23   28.51   5
  -3   9  -1   73.96   16.76   1
  -3   9  -1   96.55   25.61   6
   3  -9   1   86.91   20.52   5
   3  -9   1   90.34   22.53   4
   3  -9   1  107.25   21.74   1
   3  -9   1   79.45   14.80   1
  -4   9  -1   48.41   15.80   1
  -4   9  -1   36.19   15.37   5
  -4   9  -1   27.28   18.06   6
   4  -9   1   31.90   17.85   1
   4  -9   1   27.96   18.55   5
   4  -9   1   47.76   14.03   1
   4  -9   1   28.00   14.08   4
  -5   9  -1  473.00   37.61   1
  -5   9  -1  473.95   40.03   5
   5  -9   1  464.55   35.81   1
   5  -9   1  425.92   38.94   5
   5  -9   1  430.52   37.96   1
   5  -9   1  437.16   36.63   4
  -6   9  -1   86.15   18.38   5
  -6   9  -1   82.20   22.67   1
  -6   9  -1   63.33   15.93   1
   6  -9   1   72.65   18.41   4
   6  -9   1   71.23   19.70   1
   6  -9   1   77.86   21.21   5
   6  -9   1   62.17   17.59   1
  -7   9  -1   14.55    8.48   1
  -7   9  -1   47.65   18.10   5
  -7   9  -1   26.51   13.44   1
   7  -9   1    8.60   12.28   1
   7  -9   1   16.29   10.90   1
   7  -9   1   58.86   20.88   5
  -8   9  -1  108.65   32.73   2
  -8   9  -1  101.47   25.26   1
  -8   9  -1  111.95   18.00   1
  -8   9  -1  133.24   22.19   5
   8  -9   1   87.29   19.43   1
   8  -9   1   88.43   23.88   1
   8  -9   1  171.57   26.09   5
  -9   9  -1    9.01   18.44   2
  -9   9  -1   38.27   17.09   1
  -9   9  -1    6.33   16.87   1
  -9   9  -1   29.20   14.06   5
   9  -9   1  104.97   25.78   5
   9  -9   1   -4.22   13.43   1
 -10   9  -1   84.34   40.78   2
 -10   9  -1  126.59   37.35   1
  10  -9   1  146.25   40.57   5
  10  -9   1  130.40   24.83   1
  10  -9   1   54.21   22.35   1
  -9  -8   1   18.28   21.07   2
   8   8  -1   73.76   22.42   4
  -8  -8   1   52.39   34.85   2
   7   8  -1  146.94   17.43   5
   7   8  -1  156.28   16.51   1
   7   8  -1  157.74   15.25   1
   7   8  -1  182.27   24.97   4
   7   8  -1  151.15   14.57   5
  -7  -8   1  214.94   40.90   2
  -7  -8   1  132.53   12.27   1
  -7  -8   1  140.37   12.66   1
   6   8  -1  480.01   42.94   4
   6   8  -1  391.75   26.81   5
   6   8  -1  385.29   26.06   1
   6   8  -1  370.21   24.93   5
  -6  -8   1  396.85   23.94   1
  -6  -8   1  435.77   46.98   4
  -6  -8   1  322.82   24.66   1
  -6  -8   1  417.72   48.03   2
   5   8  -1   -1.63    5.33   5
   5   8  -1    0.42   10.89   4
   5   8  -1   -4.31    5.69   1
  -5  -8   1    2.73    6.64   1
  -5  -8   1   -5.08   15.53   4
  -5  -8   1    0.30    5.46   1
   4   8  -1  276.30   22.16   5
   4   8  -1  293.48   24.02   1
   4   8  -1  325.05   36.12   4
   4   8  -1  339.37   26.13   1
  -4  -8   1  256.16   24.31   1
  -4  -8   1  291.24   36.61   3
  -4  -8   1  281.61   38.13   4
  -4  -8   1  340.63   22.42   1
   3   8  -1   89.87   15.41   1
   3   8  -1  116.58   24.61   4
   3   8  -1  112.03   17.21   1
   3   8  -1   99.48   14.60   5
  -3  -8   1  117.37   14.43   1
  -3  -8   1  106.42   26.99   3
  -3  -8   1   85.78   17.60   1
  -3  -8   1   99.80   27.28   4
   2   8  -1  215.96   21.65   1
   2   8  -1  264.91   23.79   1
   2   8  -1  248.35   22.00   5
   2   8  -1  289.11   33.16   4
  -2  -8   1  256.74   20.84   1
  -2  -8   1  223.88   23.98   1
  -2  -8   1  300.97   34.82   3
  -2  -8   1  238.32   32.66   4
   1   8  -1  126.36   22.82   6
   1   8  -1  127.18   18.23   1
   1   8  -1  113.55   16.73   1
   1   8  -1  130.44   17.37   5
  -1  -8   1  114.59   18.71   1
  -1  -8   1  133.61   15.25   1
  -1  -8   1  144.04   28.43   3
  -1  -8   1  125.98   25.97   4
   0   8  -1 1478.66   84.60   6
   0   8  -1 1417.99   76.35   1
   0   8  -1 1501.65   76.70   5
   0   8  -1 1529.68   78.44   1
   0  -8   1 1379.00   77.41   1
   0  -8   1 1448.79   86.41   4
   0  -8   1 1502.47   75.34   1
  -1   8  -1  421.25   32.24   1
  -1   8  -1  381.26   30.88   1
  -1   8  -1  386.03   37.79   6
  -1   8  -1  421.31   31.94   5
   1  -8   1  404.27   37.66   4
   1  -8   1  410.19   29.78   1
   1  -8   1  395.59   32.47   1
  -2   8  -1  759.00   48.11   5
  -2   8  -1  736.75   47.34   1
  -2   8  -1  762.40   54.92   6
  -2   8  -1  713.63   46.29   1
   2  -8   1  730.40   44.67   1
   2  -8   1  708.84   50.49   4
   2  -8   1  676.83   46.78   1
   2  -8   1  727.50   46.18   5
  -3   8  -1  541.96   46.70   6
  -3   8  -1  514.57   38.17   1
  -3   8  -1  491.58   37.08   1
  -3   8  -1  541.59   39.54   5
   3  -8   1  487.65   39.38   4
   3  -8   1  505.29   38.05   5
   3  -8   1  502.72   35.51   1
   3  -8   1  474.30   37.72   1
  -4   8  -1   -2.12    7.90   1
  -4   8  -1    0.37   12.77   6
  -4   8  -1    1.85    7.75   1
   4  -8   1    2.87    6.99   1
   4  -8   1   -2.99    9.42   5
   4  -8   1   -2.55    8.54   1
   4  -8   1   -0.65    8.98   4
  -5   8  -1   12.86   11.17   1
  -5   8  -1   25.90   12.57   5
  -5   8  -1   26.91   12.77   1
   5  -8   1   28.74   13.18   1
   5  -8   1   24.64   14.90   4
   5  -8   1   11.55   20.05   1
  -6   8  -1   37.92   14.96   1
  -6   8  -1   82.71   18.88   5
  -6   8  -1   58.37   16.44   1
   6  -8   1   74.97   20.83   5
   6  -8   1   57.51   15.41   4
   6  -8   1   57.46   16.83   1
   6  -8   1   40.64   17.71   1
  -7   8  -1   26.53   12.42   1
  -7   8  -1   27.44   13.44   1
  -7   8  -1   55.50   17.67   5
   7  -8   1   27.86   13.19   1
   7  -8   1   50.82   22.29   5
   7  -8   1   33.76   15.27   1
  -8   8  -1    4.07   11.61   1
  -8   8  -1    1.16   14.27   2
  -8   8  -1    7.19   11.60   5
  -8   8  -1    2.78    7.81   1
   8  -8   1   15.04   13.47   5
   8  -8   1   -4.90   15.93   1
   8  -8   1    2.62    8.38   1
  -9   8  -1  293.65   31.25   5
  -9   8  -1  258.52   34.68   1
  -9   8  -1  246.64   38.79   2
  -9   8  -1  261.02   25.65   1
   9  -8   1  287.17   33.61   1
   9  -8   1  293.49   30.17   1
   9  -8   1  330.04   36.61   5
 -10   8  -1   65.67   15.31   1
 -10   8  -1   77.88   27.69   5
 -10   8  -1   85.03   38.84   1
 -10   8  -1   63.52   34.66   2
  10  -8   1  107.52   27.99   5
  10  -8   1   83.08   29.18   1
  10  -8   1  117.64   19.51   1
  10   7  -1   16.38   26.68   3
 -10  -7   1   25.96   22.74   2
   9   7  -1   82.23   17.13   5
   9   7  -1   66.26   39.61   3
   9   7  -1  127.36   26.45   4
   8   7  -1   -2.90   17.30   3
   8   7  -1    8.02    8.19   5
   8   7  -1   17.86   14.18   4
  -8  -7   1   19.24   18.67   2
   7   7  -1  410.41   23.36   1
   7   7  -1  399.82   26.64   5
   7   7  -1  431.95   23.76   1
   7   7  -1  473.07   43.74   4
  -7  -7   1  393.59   20.40   1
  -7  -7   1  470.95   51.50   2
  -7  -7   1  367.69   20.61   1
   6   7  -1    7.32    6.03   1
   6   7  -1   16.09   11.61   4
   6   7  -1    7.04    7.42   5
   6   7  -1   10.69    7.12   1
  -6  -7   1    8.03   15.06   4
  -6  -7   1   16.08   14.63   2
  -6  -7   1    3.95    5.25   1
  -6  -7   1    6.00    4.78   1
   5   7  -1  502.61   29.38   5
   5   7  -1  539.93   47.01   4
   5   7  -1  515.44   31.17   1
  -5  -7   1  567.24   29.33   1
  -5  -7   1  424.82   70.74   4
  -5  -7   1  571.11   50.07   2
   4   7  -1   76.68   13.00   1
   4   7  -1   92.35   24.07   4
   4   7  -1   94.57   12.03   5
   4   7  -1   97.77   14.27   1
  -4  -7   1   71.48   14.53   1
  -4  -7   1   69.67   23.79   4
  -4  -7   1  115.07   25.19   2
  -4  -7   1  103.42   24.61   3
  -4  -7   1  104.41   11.87   1
   3   7  -1   46.89   11.43   1
   3   7  -1   58.16   12.80   1
   3   7  -1   55.99   10.95   5
   3   7  -1   56.53   19.66   4
  -3  -7   1   64.35   22.54   4
  -3  -7   1   45.52   13.43   1
  -3  -7   1   62.81   10.89   1
  -3  -7   1   78.17   21.90   3
   2   7  -1  211.99   19.58   1
   2   7  -1  237.98   21.04   1
   2   7  -1  231.46   19.33   5
   2   7  -1  246.55   28.31   4
  -2  -7   1  227.61   28.91   3
  -2  -7   1  221.08   29.41   4
  -2  -7   1  204.25   21.08   1
  -2  -7   1  243.82   18.79   1
   1   7  -1  306.86   24.95   1
   1   7  -1  332.93   26.30   1
   1   7  -1  323.76   30.50   6
   1   7  -1  373.44   33.69   4
   1   7  -1  332.86   24.57   5
  -1  -7   1  310.06   33.18   4
  -1  -7   1  291.89   25.79   1
  -1  -7   1  339.43   24.02   1
   0   7  -1   56.32   13.28   5
   0   7  -1   42.82   12.26   1
   0   7  -1   55.00   17.47   6
   0   7  -1   56.82   13.35   1
   0  -7   1   56.71   14.98   1
   0  -7   1   55.20   11.87   1
   0  -7   1   53.32   17.06   4
  -1   7  -1  395.56   29.83   1
  -1   7  -1  385.13   34.91   6
  -1   7  -1  397.28   29.49   5
  -1   7  -1  358.86   28.38   1
   1  -7   1  349.22   29.95   1
   1  -7   1  379.87   27.42   1
   1  -7   1  402.78   28.85   5
   1  -7   1  373.36   33.98   4
  -2   7  -1 1791.10   90.63   1
  -2   7  -1 1826.75   97.60   6
  -2   7  -1 1843.37   91.10   5
  -2   7  -1 1706.84   88.94   1
   2  -7   1 1693.72   90.04   1
   2  -7   1 1747.86   92.76   4
   2  -7   1 1773.25   88.22   1
   2  -7   1 1760.86   89.07   5
  -3   7  -1  343.20   29.57   5
  -3   7  -1  324.55   28.12   1
  -3   7  -1  323.73   27.57   1
  -3   7  -1  342.81   33.65   6
   3  -7   1  343.50   26.69   1
   3  -7   1  309.71   28.22   1
   3  -7   1  327.65   28.78   5
   3  -7   1  339.71   29.25   4
  -4   7  -1   15.48   14.48   6
  -4   7  -1   11.65    9.36   1
  -4   7  -1   11.36    8.66   1
  -4   7  -1   21.30   11.25   5
   4  -7   1   15.52    8.41   1
   4  -7   1   12.12   10.10   1
   4  -7   1   13.38   10.92   5
   4  -7   1   17.35    8.99   4
  -5   7  -1   65.15   18.09   1
  -5   7  -1   65.48   15.86   1
  -5   7  -1   79.41   19.79   5
   5  -7   1   52.79   18.32   1
   5  -7   1   67.13   14.24   4
   5  -7   1   82.14   20.77   5
   5  -7   1   66.73   14.84   1
  -6   7  -1  393.57   34.65   5
  -6   7  -1  379.74   31.91   1
  -6   7  -1  350.68   32.52   1
   6  -7   1  350.21   29.49   1
   6  -7   1  354.99   33.26   6
   6  -7   1  344.43   25.44   4
  -7   7  -1  142.90   23.81   5
  -7   7  -1  133.17   19.28   1
  -7   7  -1  144.95   22.35   1
  -7   7  -1  147.24   27.89   2
   7  -7   1  145.29   26.43   5
   7  -7   1  173.10   21.93   6
   7  -7   1  121.84   21.92   1
   7  -7   1  157.38   21.41   1
  -8   7  -1   58.77   19.22   1
  -8   7  -1   51.01   25.22   2
  -8   7  -1   42.73   12.85   1
  -8   7  -1   75.50   17.12   5
   8  -7   1   89.79   16.74   6
   8  -7   1   87.48   23.10   5
   8  -7   1   43.61   14.31   1
   8  -7   1   60.07   19.91   1
  -9   7  -1   27.96   15.12   1
  -9   7  -1   28.63   11.49   1
  -9   7  -1   23.35   16.22   2
  -9   7  -1   53.79   17.55   5
   9  -7   1   31.89   14.75   1
   9  -7   1   40.35   16.21   1
   9  -7   1   71.67   17.63   6
 -10   7  -1   21.69   16.52   1
 -10   7  -1   58.19   21.05   5
 -10   7  -1   13.11   17.93   2
 -10   7  -1   61.12   15.34   1
  10  -7   1   96.32   24.43   5
  10  -7   1   71.28   19.00   1
  10  -7   1   19.72   15.12   1
  10  -7   1   53.08   18.64   6
 -11   7  -1    9.97   18.30   1
 -11   7  -1    9.81   19.82   2
  11  -7   1    3.42   16.27   1
  10   6  -1   77.68   27.40   4
  10   6  -1   75.95   22.08   5
  10   6  -1   42.81   27.10   3
 -10  -6   1   78.97   40.36   2
   9   6  -1   19.48   10.39   5
   9   6  -1   40.25   22.69   4
  -9  -6   1   29.56   21.25   2
   8   6  -1  120.08   25.78   4
   8   6  -1   81.31   16.04   5
   8   6  -1   61.93   30.52   3
  -8  -6   1  125.84   37.07   2
   7   6  -1  303.18   22.75   5
   7   6  -1  315.92   17.66   1
   7   6  -1  298.37   36.17   3
   7   6  -1  327.18   17.25   1
   7   6  -1  376.39   38.08   4
  -7  -6   1  348.03   44.75   2
   6   6  -1  275.87   33.71   3
   6   6  -1  308.36   18.88   1
   6   6  -1  312.62   34.56   4
   6   6  -1  286.37   18.56   1
   6   6  -1  277.54   21.05   5
  -6  -6   1  301.81   17.42   1
  -6  -6   1  328.57   39.56   2
  -6  -6   1  291.46   37.13   4
  -6  -6   1  251.93   17.49   1
   5   6  -1   76.33   14.28   1
   5   6  -1   55.92   10.31   1
   5   6  -1   62.27   18.37   4
  -5  -6   1   68.43    8.82   1
  -5  -6   1   64.03   24.42   4
  -5  -6   1   91.72   25.62   2
   4   6  -1  433.69   38.70   4
   4   6  -1  490.41   27.63   1
   4   6  -1  401.47   26.23   1
  -4  -6   1  353.53   25.87   1
  -4  -6   1  433.46   42.64   4
  -4  -6   1  480.29   25.28   1
  -4  -6   1  441.18   37.78   3
  -4  -6   1  464.54   40.43   2
   3   6  -1   48.05   10.64   1
   3   6  -1   54.98    9.69   5
   3   6  -1   66.00   17.59   4
   3   6  -1   66.27   11.84   1
  -3  -6   1   84.27   19.87   3
  -3  -6   1   48.44   12.04   1
  -3  -6   1   65.36    9.93   1
  -3  -6   1   67.53   21.57   4
  -3  -6   1   95.03   20.13   2
   2   6  -1  174.98   23.27   4
   2   6  -1  146.02   15.86   1
   2   6  -1  163.96   14.86   5
   2   6  -1  167.68   16.36   1
  -2  -6   1  154.95   25.29   4
  -2  -6   1  173.88   14.89   1
  -2  -6   1  185.70   23.47   3
  -2  -6   1  148.31   16.68   1
   1   6  -1    3.41    5.58   1
   1   6  -1    9.52    9.47   4
   1   6  -1    1.38    4.99   5
   1   6  -1    4.52    6.15   1
  -1  -6   1    2.47    5.96   1
  -1  -6   1    2.58    9.96   4
  -1  -6   1    3.51    4.80   1
   0   6  -1 2080.22  103.30   6
   0   6  -1 2096.20   97.34   5
   0   6  -1 2101.79   98.48   1
   0   6  -1 1976.42   97.01   1
   0  -6   1 2102.74   96.65   1
   0  -6   1 1985.41  104.66   4
   0  -6   1 1948.36   97.84   1
  -1   6  -1   -0.11    5.72   1
  -1   6  -1   -2.67    8.49   6
  -1   6  -1   -1.47    5.48   5
  -1   6  -1   -0.85    5.72   1
   1  -6   1   -0.61    5.21   1
   1  -6   1   -2.68    6.81   1
   1  -6   1   -0.23    5.81   5
   1  -6   1   -0.26    8.64   4
  -2   6  -1  187.16   19.25   1
  -2   6  -1  183.09   23.18   6
  -2   6  -1  179.43   19.84   5
  -2   6  -1  166.90   18.14   1
   2  -6   1  180.85   19.61   5
   2  -6   1  181.89   20.54   4
   2  -6   1  167.31   19.89   1
   2  -6   1  187.18   18.06   1
  -3   6  -1   98.88   16.04   1
  -3   6  -1  104.48   19.66   6
  -3   6  -1   96.88   15.81   1
  -3   6  -1  116.71   18.11   5
   3  -6   1   99.65   14.57   1
   3  -6   1  106.74   17.23   5
   3  -6   1  103.01   15.60   4
   3  -6   1   92.09   16.73   1
  -4   6  -1  181.50   24.28   6
  -4   6  -1  164.88   19.96   1
  -4   6  -1  166.76   19.40   1
  -4   6  -1  177.37   22.12   5
   4  -6   1  181.45   22.38   5
   4  -6   1  171.62   18.07   4
   4  -6   1  167.70   18.10   1
   4  -6   1  167.32   20.47   1
  -5   6  -1  207.54   24.51   5
  -5   6  -1  199.88   22.34   1
  -5   6  -1  187.31   21.14   1
   5  -6   1  207.74   25.23   5
   5  -6   1  201.62   20.39   1
   5  -6   1  205.10   24.34   6
   5  -6   1  178.53   22.52   1
   5  -6   1  212.77   18.53   4
  -6   6  -1  897.52   60.28   5
  -6   6  -1  856.89   54.11   1
  -6   6  -1  832.36   51.84   1
   6  -6   1  853.26   56.63   6
   6  -6   1  890.54   56.30   5
   6  -6   1  809.64   51.82   1
   6  -6   1  837.38   50.01   1
   6  -6   1  828.58   43.59   4
  -7   6  -1  719.38   50.46   5
  -7   6  -1  710.63   46.31   1
  -7   6  -1  708.39   49.45   2
  -7   6  -1  695.31   45.53   1
   7  -6   1  633.00   62.43   5
   7  -6   1  591.47   51.55   1
   7  -6   1  675.27   50.85   6
   7  -6   1  716.14   44.61   1
  -8   6  -1    3.35    9.17   5
  -8   6  -1   -3.26   11.24   2
  -8   6  -1   -0.40   10.15   1
  -8   6  -1    2.80    7.33   1
   8  -6   1   -3.77    7.45   1
   8  -6   1    8.66    9.35   6
   8  -6   1    2.36   12.82   5
   8  -6   1    4.17    9.59   1
  -9   6  -1  674.77   54.52   2
  -9   6  -1  716.31   49.78   1
  -9   6  -1  713.59   52.29   5
  -9   6  -1  743.32   47.37   1
   9  -6   1  711.93   53.36   6
   9  -6   1  718.11   48.76   1
   9  -6   1  743.21   53.73   5
   9  -6   1  757.50   49.28   1
 -10   6  -1   47.47   17.78   5
 -10   6  -1   34.84   12.65   1
 -10   6  -1   11.88   13.52   1
 -10   6  -1   11.49   15.09   2
  10  -6   1    6.85   12.11   1
  10  -6   1  105.26   24.49   5
  10  -6   1   41.80   18.85   6
 -11   6  -1   82.16   17.52   1
 -11   6  -1   63.72   24.01   5
 -11   6  -1   71.39   27.80   1
 -11   6  -1   35.28   21.62   2
  11  -6   1  135.73   20.42   1
  11  -6   1   31.21   16.95   1
  11  -6   1  122.47   25.53   6
  11   5  -1   -3.66   25.54   3
  11   5  -1   -2.96   16.31   5
 -11  -5   1    6.03   20.11   2
  10   5  -1   -7.12   11.39   5
 -10  -5   1    6.85   19.64   2
   9   5  -1   96.04   24.12   4
   9   5  -1   86.68   19.19   5
   9   5  -1   65.80   36.67   3
  -9  -5   1  127.94   37.20   2
   8   5  -1  301.01   24.68   5
   8   5  -1  310.62   40.96   3
   8   5  -1  341.63   37.19   4
  -8  -5   1  414.07   47.67   2
   7   5  -1  122.74   38.09   4
   7   5  -1   99.15    5.95   1
   7   5  -1   83.49   25.49   3
   7   5  -1  108.28   15.39   5
   7   5  -1  103.03    6.27   1
  -7  -5   1  133.59   30.65   2
   6   5  -1  169.10   27.57   3
   6   5  -1  167.76   12.36   1
   6   5  -1  183.92   25.26   4
   6   5  -1  169.50   16.08   5
   6   5  -1  186.51   12.60   1
  -6  -5   1  211.51   31.62   2
  -6  -5   1  155.54   11.29   1
  -6  -5   1  180.86   11.16   1
  -6  -5   1  177.28   29.51   4
   5   5  -1   -1.77    9.04   4
   5   5  -1   -0.86    3.66   1
   5   5  -1    2.21    4.27   1
   5   5  -1    4.99    9.16   3
   5   5  -1    0.75    5.35   5
  -5  -5   1   -0.11    3.32   1
  -5  -5   1    1.43    3.23   1
  -5  -5   1    3.66   10.07   2
  -5  -5   1   -0.75   11.60   4
   4   5  -1   43.39   16.23   3
   4   5  -1   46.86   16.71   4
   4   5  -1   34.95    8.19   1
  -4  -5   1   50.97    7.23   1
  -4  -5   1   35.51   17.40   4
  -4  -5   1   55.94   19.03   2
   3   5  -1 1194.94   61.88   1
   3   5  -1 1403.80   63.28   1
   3   5  -1 1317.30   74.99   4
  -3  -5   1 1239.46   75.85   4
  -3  -5   1 1441.67   74.56   2
  -3  -5   1 1295.41   71.23   3
  -3  -5   1 1416.37   61.70   1
  -3  -5   1 1157.65   62.36   1
   2   5  -1   64.99   10.53   1
   2   5  -1   83.93   16.63   4
   2   5  -1   75.93   10.90   1
   2   5  -1   62.70    9.38   5
  -2  -5   1   81.68    9.86   1
  -2  -5   1   74.15   17.44   3
  -2  -5   1   59.50   11.22   1
  -2  -5   1  106.34   16.57   2
  -2  -5   1   68.56   18.95   4
   1   5  -1  819.55   49.18   4
   1   5  -1  752.87   39.71   5
   1   5  -1  714.28   40.28   1
   1   5  -1  788.14   41.36   1
  -1  -5   1  753.62   49.36   4
  -1  -5   1  733.11   41.24   1
  -1  -5   1  783.45   39.92   1
   0   5  -1   27.63   11.22   4
   0   5  -1   15.54    6.75   1
   0   5  -1   15.69    7.05   1
   0   5  -1   17.53    6.70   5
   0  -5   1   20.28   11.89   4
   0  -5   1   16.36    7.31   1
   0  -5   1   20.15    7.89   1
  -1   5  -1 1377.57   67.48   5
  -1   5  -1 1298.62   66.57   1
  -1   5  -1 1398.57   72.49   6
  -1   5  -1 1365.18   67.81   1
   1  -5   1 1342.07   70.57   4
   1  -5   1 1297.26   67.50   1
   1  -5   1 1381.30   66.47   1
   1  -5   1 1330.34   66.47   5
  -2   5  -1  696.04   40.83   5
  -2   5  -1  700.14   40.50   1
  -2   5  -1  639.93   38.78   1
  -2   5  -1  726.09   45.28   6
   2  -5   1  677.14   38.59   1
   2  -5   1  646.98   39.77   1
   2  -5   1  686.53   39.99   5
   2  -5   1  689.15   40.63   4
  -3   5  -1  705.02   45.81   6
  -3   5  -1  688.96   42.11   5
  -3   5  -1  681.24   40.21   1
  -3   5  -1  670.65   40.82   1
   3  -5   1  671.25   39.21   1
   3  -5   1  710.19   39.38   4
   3  -5   1  673.09   41.15   1
   3  -5   1  676.72   41.27   5
  -4   5  -1 1108.62   59.93   1
  -4   5  -1 1093.95   60.43   1
  -4   5  -1 1171.57   63.34   5
  -4   5  -1 1190.87   65.29   6
   4  -5   1 1161.96   56.81   4
   4  -5   1 1083.99   60.53   1
   4  -5   1 1126.46   62.25   5
   4  -5   1 1090.12   58.74   1
   4  -5   1 1130.84   64.70   6
  -5   5  -1  130.15   17.19   1
  -5   5  -1  124.69   16.69   1
  -5   5  -1  129.87   19.34   5
   5  -5   1  128.69   19.91   6
   5  -5   1  128.52   18.24   1
   5  -5   1  135.40   21.71   5
   5  -5   1  150.38   13.56   4
   5  -5   1  131.46   16.19   1
  -6   5  -1  305.34   26.25   1
  -6   5  -1  342.04   30.66   2
  -6   5  -1  327.92   26.84   1
  -6   5  -1  323.42   30.61   5
   6  -5   1  312.03   29.52   6
   6  -5   1  321.38   19.64   4
   6  -5   1  306.95   27.68   1
   6  -5   1  332.31   32.16   5
   6  -5   1  313.86   25.36   1
  -7   5  -1   74.78   21.26   2
  -7   5  -1   76.19   17.57   1
   7  -5   1   85.55   17.35   6
   7  -5   1   63.38   16.92   1
   7  -5   1   88.17   23.37   5
   7  -5   1   83.26   15.05   1
  -8   5  -1  342.00   35.68   2
  -8   5  -1  350.73   32.91   5
  -8   5  -1  335.96   30.01   1
  -8   5  -1  345.98   28.87   1
   8  -5   1  330.67   30.06   1
   8  -5   1  374.55   37.01   5
   8  -5   1  343.22   28.69   1
  -9   5  -1    7.73   10.44   1
  -9   5  -1    5.43    6.63   1
  -9   5  -1    7.11   13.67   2
  -9   5  -1   16.13   11.07   5
   9  -5   1   13.18   15.04   5
   9  -5   1   10.35   10.38   1
   9  -5   1    4.00    9.73   1
   9  -5   1   12.65   10.27   6
 -10   5  -1   87.33   14.84   1
 -10   5  -1   76.63   21.87   1
 -10   5  -1   71.43   29.90   2
 -10   5  -1   95.89   20.12   5
  10  -5   1   91.23   21.63   6
  10  -5   1   76.67   18.64   1
  10  -5   1  129.76   26.75   5
  10  -5   1   71.75   21.33   1
 -11   5  -1   72.80   35.06   2
 -11   5  -1  112.41   23.06   5
 -11   5  -1  109.30   26.13   1
 -11   5  -1   91.71   17.64   1
  11  -5   1  109.95   26.70   6
  11  -5   1  165.64   29.18   5
  11  -5   1   74.63   25.16   1
  11  -5   1  110.05   18.94   1
 -12   5  -1  135.33   23.88   1
 -12   5  -1   56.70   26.52   2
 -12   5  -1  136.24   42.05   5
  12  -5   1  192.62   23.28   1
  12  -5   1  176.13   35.66   5
  12  -5   1  140.31   33.86   6
  11   4  -1   53.73   28.01   5
  11   4  -1   44.36   29.11   3
  10   4  -1   22.85   13.70   5
  10   4  -1   26.91   18.77   4
  10   4  -1   26.25   20.66   3
 -10  -4   1   64.85   37.24   2
   9   4  -1  200.20   23.53   5
   9   4  -1  211.31   31.94   4
   9   4  -1  192.44   37.51   3
  -9  -4   1  232.83   42.73   2
   8   4  -1   47.34   15.45   5
   8   4  -1   37.05   24.82   3
   8   4  -1   41.99   20.09   4
  -8  -4   1   36.88   18.98   2
   7   4  -1   15.99   11.70   4
   7   4  -1   25.89   12.00   5
   7   4  -1   23.71   15.00   3
  -7  -4   1   15.22   12.27   2
   6   4  -1  173.27   10.15   1
   6   4  -1  164.12   26.51   3
   6   4  -1  163.64   15.62   5
   6   4  -1  158.77   10.39   1
   6   4  -1  163.07   23.21   4
  -6  -4   1  140.77    8.78   1
  -6  -4   1  164.14   28.19   2
  -6  -4   1  142.91    9.18   1
  -6  -4   1  154.11   25.47   4
   5   4  -1   87.70    8.86   1
   5   4  -1   95.41   20.79   3
   5   4  -1  101.40    8.75   1
   5   4  -1  105.14   20.21   4
   5   4  -1   99.44   11.73   5
  -5  -4   1  101.93   22.69   4
  -5  -4   1  103.02   22.23   2
  -5  -4   1   90.37    8.28   1
  -5  -4   1  111.66    8.38   1
   4   4  -1   70.61    8.33   1
   4   4  -1   81.84   17.67   4
   4   4  -1   78.23   17.05   3
  -4  -4   1   78.94    7.37   1
  -4  -4   1   67.57   18.11   4
  -4  -4   1   85.28   19.00   2
   3   4  -1   44.50    7.70   1
   3   4  -1   61.11    8.44   1
   3   4  -1   69.52   14.44   3
   3   4  -1   51.54   14.84   4
  -3  -4   1   59.91   15.50   2
  -3  -4   1   50.79   15.37   3
  -3  -4   1   35.27   16.03   4
  -3  -4   1   60.94    7.27   1
   2   4  -1   -0.61    3.69   1
   2   4  -1   -0.33    3.68   1
   2   4  -1    0.87    3.03   5
   2   4  -1    0.89    6.91   4
  -2  -4   1    1.30    5.42   2
  -2  -4   1   -3.46    8.26   4
  -2  -4   1   -1.66    4.19   1
  -2  -4   1    0.17    3.29   1
  -2  -4   1    2.79    6.94   3
   1   4  -1   45.72    8.69   1
   1   4  -1   40.05    7.68   5
   1   4  -1   42.25   13.06   4
   1   4  -1   39.31    8.35   1
  -1  -4   1   43.83    7.75   1
  -1  -4   1   41.32   12.82   4
  -1  -4   1   43.94    9.09   1
   0   4  -1  346.82   22.53   1
   0   4  -1  413.47   27.42   4
   0   4  -1  353.59   21.95   5
   0   4  -1  326.51   21.83   1
   0  -4   1  361.93   21.68   1
   0  -4   1  337.71   26.08   4
   0  -4   1  346.78   21.64   5
   0  -4   1  342.52   22.96   1
  -1   4  -1   27.40   12.03   6
  -1   4  -1   20.70    8.47   1
  -1   4  -1   29.68    9.01   1
  -1   4  -1   18.47    9.46   5
   1  -4   1   22.17    9.37   5
   1  -4   1   26.25    8.34   1
   1  -4   1   28.94    9.98   4
   1  -4   1   26.24    9.37   1
  -2   4  -1   57.69   10.92   1
  -2   4  -1   60.41   11.17   1
  -2   4  -1   57.31   14.91   6
  -2   4  -1   65.31   12.56   5
   2  -4   1   55.07   11.69   1
   2  -4   1   74.90   11.37   4
   2  -4   1   62.87   12.48   5
   2  -4   1   66.64   10.75   1
  -3   4  -1  588.47   36.05   5
  -3   4  -1  575.93   34.23   1
  -3   4  -1  587.39   38.56   6
  -3   4  -1  569.87   34.89   1
   3  -4   1  617.12   32.70   4
   3  -4   1  599.85   36.16   5
   3  -4   1  554.14   34.88   1
   3  -4   1  580.80   33.65   1
   3  -4   1  591.23   37.88   6
  -4   4  -1  433.05   28.82   1
  -4   4  -1  437.24   29.25   1
  -4   4  -1  449.47   31.74   5
   4  -4   1  449.12   28.02   1
   4  -4   1  402.64   28.86   1
   4  -4   1  446.39   32.27   6
   4  -4   1  454.23   31.91   5
  -5   4  -1   31.98   11.07   1
  -5   4  -1   70.02   15.82   5
  -5   4  -1   28.84   12.06   1
   5  -4   1   25.86   11.87   1
   5  -4   1   33.79   10.06   1
   5  -4   1   36.53   13.14   6
   5  -4   1   47.24   15.88   5
  -6   4  -1 1451.26   77.74   2
  -6   4  -1 1438.02   73.28   1
  -6   4  -1 1376.88   73.40   1
  -6   4  -1 1481.89   78.31   5
   6  -4   1 1387.15   73.78   1
   6  -4   1 1448.64   72.53   1
   6  -4   1 1428.95   78.25   6
   6  -4   1 1483.37   78.26   5
  -7   4  -1  220.04   24.62   5
  -7   4  -1  207.35   26.29   2
  -7   4  -1  205.68   20.16   1
  -7   4  -1  197.58   21.10   1
   7  -4   1  195.87   21.25   1
   7  -4   1  192.18   19.73   1
   7  -4   1  186.27   22.54   6
   7  -4   1  206.43   26.59   5
  -8   4  -1    7.54   10.99   5
  -8   4  -1    6.58   10.96   2
  -8   4  -1    4.86    8.72   1
  -8   4  -1   10.01    7.43   1
   8  -4   1   15.37    9.53   6
   8  -4   1    6.66    9.01   1
   8  -4   1   12.12    9.07   1
   8  -4   1   18.55   13.52   5
  -9   4  -1  168.58   22.10   1
  -9   4  -1  162.60   30.07   2
  -9   4  -1  157.87   18.51   1
  -9   4  -1  181.50   24.96   5
   9  -4   1  179.42   28.46   5
   9  -4   1  171.86   21.53   1
   9  -4   1  152.44   29.83   6
   9  -4   1  156.25   20.01   1
 -10   4  -1   12.58   11.64   1
 -10   4  -1   40.95   17.12   5
 -10   4  -1   27.73   11.89   1
 -10   4  -1    4.36   14.52   2
  10  -4   1   12.14   10.21   1
  10  -4   1   18.03   11.16   6
  10  -4   1   48.05   24.62   5
  10  -4   1   20.22   10.52   1
 -11   4  -1   91.09   34.97   2
 -11   4  -1  108.90   23.32   1
 -11   4  -1  105.71   23.13   5
 -11   4  -1  108.94   18.62   1
  11  -4   1  106.19   23.07   1
  11  -4   1  158.35   29.17   5
  11  -4   1  133.78   20.26   1
  11  -4   1  103.81   26.37   6
 -12   4  -1   -5.86   19.76   2
 -12   4  -1   25.13   19.78   5
 -12   4  -1   55.56   18.55   1
 -12   4  -1   -1.64   19.48   1
  12  -4   1   45.76   19.91   1
  12  -4   1   61.67   32.31   5
  12  -4   1   17.75   18.49   6
  12  -4   1   -4.65   13.34   1
  12   3  -1   15.31   20.33   5
  12   3  -1   28.26   31.03   3
 -12  -3   1    3.09   20.87   2
  11   3  -1  158.45   44.23   3
  11   3  -1   92.76   29.47   5
 -11  -3   1  134.75   47.94   2
  10   3  -1   96.59   26.83   4
  10   3  -1  112.90   37.22   3
  10   3  -1   89.63   24.25   5
 -10  -3   1  104.55   37.90   2
   9   3  -1   27.36   14.69   4
   9   3  -1   26.86   17.52   3
   9   3  -1   25.32   12.35   5
  -9  -3   1   13.54   15.75   2
   8   3  -1    4.35   10.22   4
   8   3  -1   -2.10    8.24   5
   8   3  -1    4.13   12.78   3
  -8  -3   1   -4.34   13.34   2
   7   3  -1   -2.35    6.69   5
   7   3  -1   -0.37    1.77   1
   7   3  -1    0.12   11.34   3
   7   3  -1   -1.13    1.56   1
   7   3  -1    0.77    8.82   4
   6   3  -1  331.31   22.78   5
   6   3  -1  318.59   34.20   3
   6   3  -1  361.62   31.93   4
   6   3  -1  338.88   16.55   1
   6   3  -1  318.87   16.47   1
  -6  -3   1  289.23   15.49   1
  -6  -3   1  294.65   15.58   1
  -6  -3   1  346.43   34.39   2
  -6  -3   1  334.81   33.77   4
   5   3  -1   10.30    4.31   1
   5   3  -1    5.62    9.04   4
   5   3  -1   10.00    9.80   3
   5   3  -1    9.47    5.62   5
   5   3  -1   13.35    4.79   1
  -5  -3   1    5.46    7.54   2
  -5  -3   1    8.80    3.90   1
  -5  -3   1    8.46    3.85   1
  -5  -3   1    8.52   10.97   4
   4   3  -1   79.84   16.83   3
   4   3  -1   75.85    6.98   1
   4   3  -1   71.49   15.72   4
   4   3  -1   78.81    9.26   5
   4   3  -1   62.76    7.15   1
  -4  -3   1   59.49   16.59   4
  -4  -3   1   76.97    6.82   1
  -4  -3   1   67.84    6.86   1
  -4  -3   1   77.09   16.96   2
   3   3  -1  368.68   20.52   1
   3   3  -1  414.08   29.38   3
   3   3  -1  383.33   30.47   4
  -3  -3   1  421.00   20.31   1
  -3  -3   1  444.11   31.00   2
  -3  -3   1  359.19   30.91   4
   2   3  -1 2638.23  137.70   4
   2   3  -1 2755.40  121.75   1
   2   3  -1 2513.26  126.58   1
   2   3  -1 2802.05  127.92   3
  -2  -3   1 2734.93  122.17   1
  -2  -3   1 2320.09  123.40   1
  -2  -3   1 3009.03  125.69   2
  -2  -3   1 2735.66  134.89   3
  -2  -3   1 2416.10  125.42   4
   1   3  -1 1787.95   89.52   4
   1   3  -1 1747.40   92.12   1
   1   3  -1 1807.42   83.87   1
   1   3  -1 1762.48   83.68   5
  -1  -3   1 1732.34   83.86   1
  -1  -3   1 2006.96   94.59   3
  -1  -3   1 1899.09   89.28   1
  -1  -3   1 2286.34   90.40   2
  -1  -3   1 1703.45   89.80   4
   0   3  -1    0.47    4.22   1
   0   3  -1    1.92    4.60   1
   0   3  -1    1.33    4.35   5
   0   3  -1    6.08    6.69   4
   0  -3   1    1.61    4.72   1
   0  -3   1   -0.01    4.01   5
   0  -3   1    3.03    6.72   4
   0  -3   1    0.96    4.01   1
  -1   3  -1  962.76   46.90   5
  -1   3  -1  974.93   49.79   6
  -1   3  -1  916.04   46.16   1
  -1   3  -1  962.18   47.03   1
   1  -3   1  932.52   46.38   5
   1  -3   1  946.07   47.71   4
   1  -3   1  939.82   47.04   1
   1  -3   1  925.83   45.88   1
  -2   3  -1 1264.10   61.23   1
  -2   3  -1 1307.25   64.46   6
  -2   3  -1 1322.54   62.16   5
  -2   3  -1 1190.60   60.02   1
   2  -3   1 1241.06   60.05   1
   2  -3   1 1258.34   61.40   5
   2  -3   1 1203.86   60.75   1
   2  -3   1 1290.53   63.84   6
  -3   3  -1  197.09   16.82   1
  -3   3  -1  200.62   18.95   6
  -3   3  -1  204.76   18.02   5
  -3   3  -1  194.07   16.15   1
   3  -3   1  196.94   19.07   6
   3  -3   1  174.55   16.22   1
   3  -3   1  200.98   18.32   5
   3  -3   1  192.56   15.36   1
  -4   3  -1    9.64    7.24   5
  -4   3  -1    7.89    5.71   1
  -4   3  -1    3.80    5.40   1
   4  -3   1    7.55    6.21   1
   4  -3   1    6.47    7.02   6
   4  -3   1    8.45    7.82   5
   4  -3   1    8.37    5.12   1
  -5   3  -1  636.51   39.38   5
  -5   3  -1  593.45   34.96   1
  -5   3  -1  597.12   35.55   1
  -5   3  -1  629.57   39.29   2
   5  -3   1  570.26   38.28   6
   5  -3   1  581.70   35.80   1
   5  -3   1  588.90   34.07   1
   5  -3   1  630.10   39.41   5
  -6   3  -1   28.65   10.83   5
  -6   3  -1   18.79    9.13   1
  -6   3  -1   20.38    7.85   1
  -6   3  -1   25.10   10.00   2
   6  -3   1   19.25    8.43   1
   6  -3   1   20.68    9.28   6
   6  -3   1   26.97   11.12   5
   6  -3   1   31.22    9.56   1
  -7   3  -1  220.29   19.59   1
  -7   3  -1  204.14   19.64   1
  -7   3  -1  211.02   26.31   2
  -7   3  -1  221.98   24.36   5
   7  -3   1  203.73   20.11   1
   7  -3   1  196.36   22.02   6
   7  -3   1  265.21   27.66   5
   7  -3   1  206.90   16.07   4
   7  -3   1  208.67   19.08   1
  -8   3  -1  199.46   29.12   2
  -8   3  -1  205.84   19.94   1
  -8   3  -1  195.83   20.10   1
  -8   3  -1  205.00   24.98   5
   8  -3   1  225.07   28.33   5
   8  -3   1  205.49   19.84   1
   8  -3   1  188.46   21.00   1
   8  -3   1  177.69   22.85   6
   8  -3   1  195.69   15.77   4
  -9   3  -1  188.60   31.10   2
  -9   3  -1  195.73   25.50   5
  -9   3  -1  182.13   18.84   1
  -9   3  -1  187.18   20.68   1
   9  -3   1  191.69   20.66   1
   9  -3   1  163.52   23.67   6
   9  -3   1  202.95   23.10   1
   9  -3   1  187.86   15.58   4
 -10   3  -1  479.79   33.81   1
 -10   3  -1  497.65   50.24   2
 -10   3  -1  530.43   42.36   5
 -10   3  -1  516.64   35.33   1
  10  -3   1  502.11   35.02   1
  10  -3   1  457.98   46.42   6
  10  -3   1  538.50   44.90   5
  10  -3   1  492.54   34.91   1
 -11   3  -1   40.87   18.92   1
 -11   3  -1   29.51   19.23   2
 -11   3  -1   55.82   16.55   1
 -11   3  -1   41.62   22.06   5
  11  -3   1   91.29   27.93   5
  11  -3   1   32.19   12.23   1
  11  -3   1   68.50   17.08   1
  11  -3   1   33.48   16.13   6
 -12   3  -1  101.07   20.16   1
 -12   3  -1  121.55   24.31   1
 -12   3  -1  131.33   40.59   2
 -12   3  -1  186.13   30.99   5
  12  -3   1  171.96   34.81   5
  12  -3   1  153.91   22.77   1
  12  -3   1  121.41   23.18   1
  12  -3   1  130.20   29.24   6
  12   2  -1   85.49   45.34   3
  11   2  -1   54.38   33.09   3
  11   2  -1    2.33   16.28   5
 -11  -2   1    2.61   19.46   2
  10   2  -1    9.46   14.90   4
  10   2  -1    9.59   17.64   3
  10   2  -1   21.14   13.80   5
 -10  -2   1   10.41   18.60   2
   9   2  -1  763.55   53.69   4
   9   2  -1  681.12   65.87   3
   9   2  -1  736.48   47.53   5
  -9  -2   1  770.42   62.21   2
   8   2  -1   -0.87    2.40   1
   8   2  -1   -0.93    2.48   1
   8   2  -1    0.35   11.44   3
   8   2  -1    2.84    8.09   5
   8   2  -1    2.44    9.27   4
  -8  -2   1   -5.05   11.85   2
   7   2  -1  228.62   12.23   1
   7   2  -1  189.33   29.60   3
   7   2  -1  234.30   25.27   4
   7   2  -1  205.86   12.51   1
   7   2  -1  206.88   20.14   5
  -7  -2   1  186.49   11.02   1
  -7  -2   1  214.62   30.19   2
  -7  -2   1  214.87   11.27   1
   6   2  -1 2426.00  115.75   4
   6   2  -1 2102.87   99.46   1
   6   2  -1 2288.27  105.76   5
   6   2  -1 2211.75  120.24   3
   6   2  -1 2503.37  101.48   1
  -6  -2   1 2322.46  117.52   2
  -6  -2   1 2377.63   99.39   1
  -6  -2   1 2003.53   99.05   1
   5   2  -1   28.23   12.42   4
   5   2  -1   29.59    5.03   1
   5   2  -1   30.34   15.54   3
   5   2  -1   20.35    9.38   5
   5   2  -1   37.10    5.13   1
  -5  -2   1   34.21    4.94   1
  -5  -2   1   36.17   14.60   2
  -5  -2   1   31.97   14.78   4
  -5  -2   1   24.59    4.47   1
   4   2  -1  150.19   12.50   5
   4   2  -1  167.97    9.75   1
   4   2  -1  131.55   19.33   3
   4   2  -1  153.22   18.33   4
   4   2  -1  170.89    9.54   1
  -4  -2   1  140.54   18.98   2
  -4  -2   1  151.04    9.35   1
  -4  -2   1  137.31   18.84   4
  -4  -2   1  158.12    9.68   1
   3   2  -1    4.73    3.54   5
   3   2  -1    3.55    6.53   3
   3   2  -1    3.72    6.65   4
   3   2  -1    4.93    2.43   1
  -3  -2   1    3.46    6.26   2
  -3  -2   1    2.74    2.29   1
  -3  -2   1   -0.52    7.25   4
   2   2  -1   24.49   10.41   4
   2   2  -1   29.10    9.71   3
   2   2  -1   27.99    4.76   1
  -2  -2   1   32.36    4.47   1
  -2  -2   1   31.76   10.22   2
  -2  -2   1   21.17   11.27   4
   1   2  -1   80.38    6.60   5
   1   2  -1   81.47    7.55   1
   1   2  -1   96.83   12.69   4
   1   2  -1  100.02    8.43   1
  -1  -2   1  126.75   11.48   3
  -1  -2   1   86.58   12.83   4
  -1  -2   1   91.69    7.50   1
  -1  -2   1  128.69   12.11   2
  -1  -2   1   94.29    8.29   1
   0   2  -1 2093.93  104.34   1
   0   2  -1 2083.38  101.32   5
   0   2  -1 2184.12  102.21   1
   0  -2   1 2051.84  101.28   5
   0  -2   1 2150.47  103.91   1
   0  -2   1 2170.98  112.78   4
   0  -2   1 2082.44   96.85   1
  -1   2  -1 2582.17  129.22   6
  -1   2  -1 2399.84  120.40   1
  -1   2  -1 2481.56  122.51   5
  -1   2  -1 2407.15  116.71   1
   1  -2   1 2427.00  118.46   1
   1  -2   1 2447.15  122.69   5
   1  -2   1 2414.51  119.65   1
  -2   2  -1  125.59   12.70   5
  -2   2  -1  128.99   13.83   6
  -2   2  -1  122.27   10.79   1
  -2   2  -1  119.12   11.30   1
   2  -2   1  127.83   13.63   6
   2  -2   1  116.20   11.33   1
   2  -2   1  116.50   10.45   1
   2  -2   1  121.51   12.27   5
  -3   2  -1  234.91   16.94   1
  -3   2  -1  235.16   16.46   1
  -3   2  -1  261.38   19.21   5
   3  -2   1  258.29   19.84   5
   3  -2   1  248.21   16.47   1
   3  -2   1  242.65   19.55   6
   3  -2   1  229.59   17.02   1
  -4   2  -1   68.58   13.05   5
  -4   2  -1   63.17    9.72   1
  -4   2  -1   69.21   10.26   1
  -4   2  -1   74.41   12.91   2
   4  -2   1   71.36    9.03   1
   4  -2   1   73.02   14.28   5
   4  -2   1   65.97   10.66   1
   4  -2   1   61.89   11.80   6
  -5   2  -1  248.63   18.62   1
  -5   2  -1  264.91   23.50   2
  -5   2  -1  275.49   22.59   5
  -5   2  -1  233.88   18.00   1
   5  -2   1  231.20   20.24   6
   5  -2   1  278.24   23.60   5
   5  -2   1  235.41   18.81   1
   5  -2   1  240.94   17.61   1
  -6   2  -1    3.98    7.72   5
  -6   2  -1    2.92    4.57   1
  -6   2  -1    2.96    5.22   1
   6  -2   1    4.06    8.94   5
   6  -2   1    2.71    4.33   1
   6  -2   1   -1.58    5.79   6
   6  -2   1    4.19    4.87   4
   6  -2   1    1.69    5.22   1
  -7   2  -1  430.88   27.65   1
  -7   2  -1  449.03   33.69   5
  -7   2  -1  447.60   37.22   2
  -7   2  -1  437.67   28.09   1
   7  -2   1  470.48   35.39   5
   7  -2   1  418.67   31.33   6
   7  -2   1  423.44   28.54   1
   7  -2   1  460.16   27.95   1
   7  -2   1  445.15   28.43   4
  -8   2  -1   50.38   10.94   1
  -8   2  -1   48.22   16.24   5
  -8   2  -1   34.10   14.21   2
  -8   2  -1   59.11   12.43   1
   8  -2   1   51.07   11.50   1
   8  -2   1   41.55   12.75   1
   8  -2   1   57.93   20.29   5
   8  -2   1   46.69   11.73   4
   8  -2   1   35.18   14.00   6
  -9   2  -1    7.68    7.08   1
  -9   2  -1    5.65    5.68   1
  -9   2  -1    6.45   16.13   5
  -9   2  -1    4.57   11.71   2
   9  -2   1    6.39    6.19   1
   9  -2   1    8.25    7.06   1
   9  -2   1   16.84   13.26   5
   9  -2   1    4.38    8.57   6
   9  -2   1    4.85    7.34   4
 -10   2  -1   18.17    7.99   1
 -10   2  -1   32.57   14.03   1
 -10   2  -1   12.67   15.45   2
 -10   2  -1   31.25   15.26   5
  10  -2   1   21.57   11.45   6
  10  -2   1   25.45   12.80   4
  10  -2   1   18.80    8.27   1
  10  -2   1   28.63   16.22   5
 -11   2  -1   47.28   23.65   2
 -11   2  -1   50.92   14.36   1
 -11   2  -1   49.47   24.30   5
  11  -2   1   50.91   22.74   5
  11  -2   1   35.56   15.16   1
  11  -2   1   51.39   15.34   1
 -12   2  -1  178.74   44.41   2
 -12   2  -1  180.96   20.78   1
 -12   2  -1  220.19   22.38   1
  12  -2   1  247.40   39.93   5
  12  -2   1  186.32   32.92   6
  12  -2   1  212.01   23.18   1
  12   1  -1   24.52   22.51   5
 -12  -1   1   25.00   24.28   2
  11   1  -1  110.89   34.57   3
  11   1  -1   17.57   16.56   5
 -11  -1   1   12.60   19.98   2
  10   1  -1   60.87   27.48   3
  10   1  -1   51.68    8.27   1
  10   1  -1   54.35   21.29   4
  10   1  -1   41.55   16.25   5
  10   1  -1   35.00    7.54   1
 -10  -1   1   57.79   32.43   2
   9   1  -1  114.83   22.02   5
   9   1  -1  104.32   21.49   4
   9   1  -1  108.87    9.79   1
   9   1  -1   97.08   10.82   1
  -9  -1   1  139.62   32.42   2
  -9  -1   1   88.71    8.26   1
   8   1  -1  122.68    9.91   1
   8   1  -1  126.18   20.31   4
   8   1  -1  107.16   10.99   1
   8   1  -1  113.87   19.00   5
  -8  -1   1  110.50   26.87   2
  -8  -1   1  105.48    9.50   1
  -8  -1   1  110.49    9.37   1
   7   1  -1  108.43   17.87   4
   7   1  -1  110.37   17.36   5
   7   1  -1  120.08    9.34   1
   7   1  -1   94.58    9.96   1
  -7  -1   1  111.69   23.81   2
  -7  -1   1   95.29    8.90   1
  -7  -1   1   89.95    8.91   1
   6   1  -1  207.81   19.65   5
   6   1  -1  198.51   13.93   1
   6   1  -1  241.51   13.59   1
   6   1  -1  227.40   22.58   4
  -6  -1   1  186.10   13.48   1
  -6  -1   1  240.93   13.44   1
  -6  -1   1  222.82   25.99   2
   5   1  -1 2098.27  105.32   1
   5   1  -1 2609.37  109.23   1
   5   1  -1 2329.63  112.89   4
   5   1  -1 2289.51  107.44   5
  -5  -1   1 2439.98  108.40   5
  -5  -1   1 2610.70  106.41   1
  -5  -1   1 2360.86  115.34   2
  -5  -1   1 2044.91  102.82   1
   4   1  -1  227.90   12.01   1
   4   1  -1  201.26   15.44   5
   4   1  -1  191.42   18.69   4
  -4  -1   1  220.03   20.51   2
  -4  -1   1  176.21   11.75   1
  -4  -1   1  220.00   15.73   5
  -4  -1   1  194.69   20.03   4
  -4  -1   1  216.86   12.53   1
   3   1  -1  137.28    8.16   1
   3   1  -1  118.37   10.16   5
   3   1  -1  118.81   13.99   4
  -3  -1   1  133.07   10.46   5
  -3  -1   1  114.93   14.43   2
  -3  -1   1  117.88   14.88   4
  -3  -1   1  122.12    8.03   1
   2   1  -1 1536.97   68.88   1
   2   1  -1 1271.20   66.92   4
   2   1  -1 1375.19   65.13   5
   2   1  -1 1415.63   65.73   1
  -2  -1   1 1582.82   66.82   1
  -2  -1   1 1307.63   67.73   4
  -2  -1   1 1446.36   67.87   2
   1   1  -1   64.23    7.29   3
   1   1  -1   57.11    8.08   4
   1   1  -1   61.27    4.92   1
  -1  -1   1   63.96    4.86   1
  -1  -1   1   72.92    8.46   2
  -1  -1   1   56.13    8.74   4
   0   1  -1   -3.55    2.45   1
   0   1  -1   -3.96    2.04   1
   0   1  -1   -4.13    1.95   5
   0  -1   1   -5.14    1.68   5
   0  -1   1   -4.01    2.05   1
   0  -1   1   -4.60    2.33   1
  -1   1  -1   14.04    4.18   1
  -1   1  -1   15.77    5.58   6
  -1   1  -1   12.37    4.85   1
  -1   1  -1   14.48    5.52   5
   1  -1   1   13.63    4.93   1
   1  -1   1   12.97    4.11   1
   1  -1   1   14.44    5.28   5
  -2   1  -1 2702.10  130.05   1
  -2   1  -1 2729.77  131.16   6
  -2   1  -1 2658.54  128.99   1
  -2   1  -1 2939.98  137.89   5
   2  -1   1 2686.54  127.18   1
   2  -1   1 2516.67  128.06   1
   2  -1   1 2963.02  139.06   5
   2  -1   1 2746.20  135.00   6
  -3   1  -1  520.94   27.43   1
  -3   1  -1  531.76   27.10   1
  -3   1  -1  565.30   31.73   2
  -3   1  -1  531.51   29.96   5
   3  -1   1  543.64   30.13   5
   3  -1   1  531.58   26.87   1
   3  -1   1  513.21   27.49   1
   3  -1   1  527.23   28.81   6
  -4   1  -1 2361.30  110.70   1
  -4   1  -1 2485.23  115.77   2
  -4   1  -1 2448.54  112.48   1
  -4   1  -1 2460.89  113.10   5
   4  -1   1 2422.59  117.40   1
   4  -1   1 2546.22  118.03   5
   4  -1   1 2506.51  118.73   1
   4  -1   1 2399.91  117.21   6
  -5   1  -1  126.54   15.58   5
  -5   1  -1  123.83   11.34   1
  -5   1  -1  122.96   17.10   2
  -5   1  -1  124.29   11.45   1
   5  -1   1  109.11   11.86   1
   5  -1   1  128.37   16.70   5
   5  -1   1  127.52   10.99   1
  -6   1  -1   -1.65    6.22   5
  -6   1  -1   -4.03    5.97   2
   6  -1   1   -1.24    4.92   4
   6  -1   1   -2.93    7.09   5
   6  -1   1   -1.81    3.43   1
  -7   1  -1  869.20   57.14   2
  -7   1  -1  843.61   43.95   1
  -7   1  -1  901.66   52.38   5
  -7   1  -1  880.45   45.24   1
   7  -1   1  921.84   52.95   5
   7  -1   1  850.88   45.11   1
   7  -1   1  883.36   44.80   1
   7  -1   1  890.09   49.63   4
  -8   1  -1  326.81   22.39   1
  -8   1  -1  332.50   35.86   2
  -8   1  -1  353.61   30.47   5
   8  -1   1  298.52   25.84   6
   8  -1   1  320.73   22.72   1
   8  -1   1  337.03   22.34   1
   8  -1   1  333.74   27.27   4
   8  -1   1  361.12   32.41   5
  -9   1  -1   92.22   27.41   2
  -9   1  -1   92.04   12.50   1
  -9   1  -1  104.33   20.83   5
   9  -1   1  119.59   24.42   5
   9  -1   1  103.71   13.76   1
   9  -1   1  108.10   13.72   1
   9  -1   1   85.27   16.80   6
   9  -1   1   95.40   17.05   4
 -10   1  -1   76.12   12.42   1
 -10   1  -1   74.65   21.67   5
 -10   1  -1   53.45   29.46   2
 -10   1  -1   73.13   12.63   1
  10  -1   1   54.26   17.17   6
  10  -1   1   71.24   17.29   4
  10  -1   1   73.84   12.55   1
 -11   1  -1   89.20   13.70   1
 -11   1  -1   74.36   14.98   1
 -11   1  -1   82.57   35.56   2
  11  -1   1  120.84   29.91   5
  11  -1   1   56.18   21.62   6
  11  -1   1   86.48   21.28   4
  11  -1   1   83.86   16.67   1
 -12   1  -1  138.89   15.41   1
 -12   1  -1  105.37   15.66   1
 -12   1  -1  104.72   41.12   2
  12  -1   1  109.56   16.16   1
  12  -1   1  145.41   35.79   5
  12  -1   1   93.99   17.53   1
  12  -1   1  108.03   42.96   6
  12   0  -1    3.69    5.42   1
  12   0  -1    9.07   19.83   5
  12   0  -1   -4.79   23.58   6
 -12   0   1   19.82   21.48   2
  11   0  -1  161.44   14.07   1
  11   0  -1  124.44   40.99   5
  11   0  -1  145.98   15.51   1
 -11   0   1  130.67   11.78   1
 -11   0   1  143.92   40.57   2
  10   0  -1  233.13   30.85   5
  10   0  -1  223.74   19.03   1
  10   0  -1  263.63   17.49   1
 -10   0   1  271.66   41.66   2
 -10   0   1  198.14   16.47   1
 -10   0   1  266.06   17.27   1
   9   0  -1  331.66   23.32   1
   9   0  -1  361.07   21.53   1
   9   0  -1  355.21   32.44   5
   9   0  -1  339.79   30.42   4
  -9   0   1  299.16   21.14   1
  -9   0   1  383.14   21.50   1
  -9   0   1  364.67   41.17   2
  -9   0   1  357.74   32.74   5
   8   0  -1   28.59    8.75   1
   8   0  -1   20.82   11.64   5
   8   0  -1   23.01   13.55   4
  -8   0   1   12.01    5.09   1
  -8   0   1   25.60    7.89   1
  -8   0   1   13.32    9.27   5
  -8   0   1   16.29   13.35   2
   7   0  -1  249.13   23.40   4
   7   0  -1  263.56   16.92   1
   7   0  -1  266.37   24.99   5
   7   0  -1  215.25   18.18   1
  -7   0   1  242.27   29.43   2
  -7   0   1  218.88   16.73   1
  -7   0   1  293.06   24.86   5
   6   0  -1    8.70    4.72   1
   6   0  -1    7.12    4.11   1
   6   0  -1   11.21    7.39   4
   6   0  -1    9.78    8.44   5
  -6   0   1    5.94    4.10   1
  -6   0   1    8.98    7.12   5
  -6   0   1    5.81    8.38   2
   5   0  -1  448.34   28.45   4
   5   0  -1  396.81   22.77   1
   5   0  -1  437.35   23.06   1
   5   0  -1  444.08   27.83   5
  -5   0   1  385.87   23.15   1
  -5   0   1  457.21   27.83   5
  -5   0   1  439.43   31.55   2
   4   0  -1  300.56   20.33   5
   4   0  -1  300.20   16.57   1
   4   0  -1  303.95   21.12   4
   4   0  -1  274.84   16.19   1
  -4   0   1  268.77   16.64   1
  -4   0   1  300.69   19.99   5
   3   0  -1 4180.06  192.79   5
   3   0  -1 3856.29  185.90   1
   3   0  -1 4146.74  186.06   1
   3   0  -1 4166.72  197.95   4
  -3   0   1 3786.85  185.57   1
  -3   0   1 4182.80  189.87   5
  -3   0   1 4167.04  197.12   2
  -3   0   1 4074.68  197.07   4
   2   0  -1  552.50   25.85   1
   2   0  -1  572.92   28.44   4
   2   0  -1  524.71   25.66   1
   2   0  -1  561.49   27.20   5
  -2   0   1  574.80   29.43   2
  -2   0   1  559.99   28.78   4
  -2   0   1  514.53   25.87   1
  -2   0   1  552.03   27.04   5
   1   0  -1  271.28   13.03   1
   1   0  -1  269.32   13.01   1
   1   0  -1  247.54   13.01   5
   1   0  -1  282.05   16.04   2
  -1   0   1  241.40   12.99   5
  -1   0   1  262.15   13.07   1
  -1   0   1  302.01   14.93   2
  -1   0   1  260.52   14.22   4
  -2   0  -1 5410.08  249.65   2
  -2   0  -1 5151.74  239.73   1
  -2   0  -1 5770.77  254.88   5
   2   0   1 5992.67  257.45   5
   2   0   1 4716.49  239.31   1
  -3   0  -1 1613.81   78.77   1
  -3   0  -1 1882.05   80.73   5
  -3   0  -1 1688.91   80.24   2
   3   0   1 1594.13   77.64   1
   3   0   1 1760.90   77.49   5
   3   0   1 1495.36   77.70   1
  -4   0  -1 1501.79   66.91   5
  -4   0  -1 1307.84   61.55   1
   4   0   1 1373.82   64.62   1
   4   0   1 1346.99   67.22   4
   4   0   1 1443.19   66.71   5
   4   0   1 1240.02   61.42   1
  -5   0  -1   -1.84    5.82   2
  -5   0  -1   -3.63    5.08   5
  -5   0  -1   -1.10    2.57   1
   5   0   1   -1.07    5.79   5
   5   0   1   -2.19    5.25   4
   5   0   1   -0.76    2.56   1
  -6   0  -1   19.67    8.62   5
  -6   0  -1    9.30    4.03   1
  -6   0  -1    9.65    8.66   2
   6   0   1   13.38    8.02   5
   6   0   1    7.42    4.48   1
   6   0   1   10.59    8.09   4
  -7   0  -1  780.61   52.89   2
  -7   0  -1  776.91   37.27   1
  -7   0  -1  800.28   47.02   5
  -7   0  -1  723.44   37.58   1
   7   0   1  776.80   46.97   5
   7   0   1  735.25   46.34   4
   7   0   1  711.97   37.56   1
  -8   0  -1  339.29   19.30   1
  -8   0  -1  338.97   29.75   5
  -8   0  -1  308.61   19.57   1
  -8   0  -1  324.13   35.95   2
   8   0   1  336.62   31.38   5
   8   0   1  324.34   20.18   1
   8   0   1  326.64   20.71   1
   8   0   1  325.52   28.67   4
  -9   0  -1  176.41   32.47   2
  -9   0  -1  166.50   13.71   1
  -9   0  -1  190.96   13.47   1
   9   0   1  176.69   23.22   4
   9   0   1  170.98   14.17   1
   9   0   1  171.32   15.09   1
   9   0   1  162.82   26.95   5
 -10   0  -1   -2.44    4.22   1
 -10   0  -1   -7.74   14.55   2
 -10   0  -1    0.87    3.90   1
  10   0   1   -2.88    7.91   6
  10   0   1   -0.19    4.93   1
  10   0   1    1.13    9.89   4
  10   0   1    8.10    5.52   1
  10   0   1    6.65   13.59   5
 -11   0  -1   -3.60   17.67   2
 -11   0  -1    2.81    4.04   1
  11   0   1    6.21    5.43   1
  11   0   1    0.89   12.39   4
  11   0   1    0.35    5.46   1
  11   0   1   -2.07    9.83   6
  11   0   1   -3.25   15.39   5
 -12   0  -1    6.59   19.80   2
  12   0   1    0.32   13.37   6
  12   0   1    1.96   19.20   5
  12   0   1   -6.49   16.51   4
  12  -1  -1   19.54   15.53   6
  12  -1  -1   11.20   10.76   1
  12  -1  -1   64.06   32.44   5
  12  -1  -1   19.65    9.02   1
 -12   1   1   20.36   21.43   2
 -12   1   1   17.97    8.02   1
 -12   1   1   30.32   13.69   1
  11  -1  -1  105.47   25.08   6
  11  -1  -1  120.70   20.13   1
  11  -1  -1  137.46   16.38   1
  11  -1  -1  127.55   30.45   5
 -11   1   1  136.98   37.64   2
 -11   1   1  147.76   16.17   1
 -11   1   1  104.53   15.54   1
  10  -1  -1    5.62    6.83   1
  10  -1  -1    2.20   12.92   5
 -10   1   1    2.54   13.99   2
 -10   1   1    0.80    7.69   1
 -10   1   1   12.79   13.20   5
   9  -1  -1   82.98   12.88   1
   9  -1  -1   76.45   12.70   1
   9  -1  -1   80.43   21.72   5
  -9   1   1   80.84   27.90   2
  -9   1   1   66.07   11.71   1
  -9   1   1   72.15   20.82   5
   8  -1  -1 1797.42   86.33   4
   8  -1  -1 1760.26   90.76   5
   8  -1  -1 1671.77   82.30   1
   8  -1  -1 1777.67   82.15   1
  -8   1   1 1631.31   82.53   1
  -8   1   1 1772.47   91.60   5
  -8   1   1 1753.27   96.95   2
   7  -1  -1  166.04   14.88   1
   7  -1  -1  169.75   22.14   5
   7  -1  -1  184.26   17.44   4
   7  -1  -1  168.97   15.53   1
  -7   1   1  187.71   15.16   1
  -7   1   1  160.96   24.34   2
  -7   1   1  163.56   15.04   1
  -7   1   1  155.94   19.98   5
   6  -1  -1    0.80    4.52   1
   6  -1  -1    3.57    3.97   1
   6  -1  -1    2.97    7.49   5
   6  -1  -1    6.73    5.21   4
  -6   1   1    3.16    6.71   2
  -6   1   1    3.41    6.51   5
  -6   1   1    2.57    4.29   1
  -6   1   1    3.75    4.47   1
   5  -1  -1   20.35    6.69   1
   5  -1  -1   12.38    5.48   4
   5  -1  -1   16.29    8.13   5
   5  -1  -1   10.27    5.28   1
  -5   1   1    9.23    4.76   1
  -5   1   1   10.93    4.72   1
  -5   1   1   10.46    6.65   2
  -5   1   1   21.38   10.21   5
   4  -1  -1  309.12   18.45   4
   4  -1  -1  312.54   21.66   5
   4  -1  -1  277.23   17.52   1
   4  -1  -1  274.00   18.13   1
  -4   1   1  313.16   22.32   2
  -4   1   1  308.49   21.26   5
  -4   1   1  276.60   18.29   1
  -4   1   1  301.52   17.78   1
   3  -1  -1   -1.29    4.88   5
   3  -1  -1    0.31    2.77   4
   3  -1  -1    0.51    3.26   1
   3  -1  -1    0.13    2.78   1
  -3   1   1    0.28    2.87   1
  -3   1   1    0.87    3.13   1
  -3   1   1   -2.08    4.41   5
  -3   1   1    0.67    3.26   2
   2  -1  -1   58.42    6.85   1
   2  -1  -1   60.46    7.34   1
   2  -1  -1   80.68    9.27   5
   2  -1  -1   85.25    5.43   4
  -2   1   1   60.27    6.69   1
  -2   1   1   61.99    7.43   1
  -2   1   1   86.03    9.32   5
  -2   1   1   70.35    7.49   2
   1  -1  -1 6961.14  288.96   5
   1  -1  -1 6045.89  283.73   1
   1  -1  -1 6410.03  275.18   2
   1  -1  -1 5863.27  281.69   1
  -1   1   1 5879.48  283.75   1
  -1   1   1 6031.49  281.97   1
  -1   1   1 6316.30  274.99   2
  -1   1   1 6871.06  288.27   5
  -1  -1  -1  551.76   28.13   2
  -1  -1  -1  499.49   25.84   1
  -1  -1  -1  620.84   30.21   3
   1   1   1  532.83   25.90   1
   1   1   1  615.47   29.97   3
  -2  -1  -1 2600.74  131.69   2
   2   1   1 2485.29  134.61   4
   2   1   1 3083.45  143.29   3
  -3  -1  -1 3648.50  170.89   2
   3   1   1 3292.25  156.79   1
   3   1   1 3594.53  157.47   1
   3   1   1 3538.52  183.85   4
   3   1   1 4042.64  177.59   5
  -4  -1  -1 3151.89  150.93   2
  -4  -1  -1 3193.07  143.58   1
  -4  -1  -1 3553.93  144.19   1
   4   1   1 3204.22  164.02   4
   4   1   1 3037.94  143.40   1
   4   1   1 3479.00  162.94   5
   4   1   1 3204.97  144.49   1
  -5  -1  -1    0.61    1.78   1
  -5  -1  -1    0.43    6.35   2
  -5  -1  -1    0.33    1.82   1
   5   1   1   -1.12    2.13   1
   5   1   1   -0.16    2.06   1
   5   1   1   -3.29    6.33   4
   5   1   1    1.55    6.01   5
  -6  -1  -1  732.40   30.26   1
  -6  -1  -1  675.80   46.28   2
  -6  -1  -1  619.60   30.35   1
   6   1   1  665.77   39.41   5
   6   1   1  631.50   30.44   1
   6   1   1  638.56   42.67   4
   6   1   1  642.23   30.80   1
  -7  -1  -1  865.92   35.33   1
  -7  -1  -1  723.18   35.25   1
  -7  -1  -1  759.56   53.61   2
   7   1   1  771.86   49.37   4
   7   1   1  745.27   35.97   1
   7   1   1  768.41   35.63   1
   7   1   1  763.71   46.26   5
  -8  -1  -1  325.71   15.77   1
  -8  -1  -1  304.30   36.79   2
  -8  -1  -1  290.13   15.51   1
   8   1   1  330.41   16.66   1
   8   1   1  336.90   29.99   5
   8   1   1  298.33   16.85   1
   8   1   1  304.80   30.00   4
  -9  -1  -1  725.09   58.71   2
   9   1   1  709.69   49.86   4
   9   1   1  695.08   33.36   1
   9   1   1  741.24   33.23   1
   9   1   1  713.82   48.46   5
 -10  -1  -1   55.21   30.58   2
  10   1   1   74.25   23.83   5
  10   1   1   83.65   25.84   3
  10   1   1   60.98   20.38   4
 -11  -1  -1   90.95   37.28   2
  11   1   1   76.18   19.64   6
  11   1   1  103.34   25.64   4
  11   1   1   94.04   45.23   5
  11   1   1  154.04   35.03   3
 -12  -1  -1  140.62   45.42   2
  12   1   1  110.74   32.57   4
  12   1   1  137.29   34.60   5
  12   1   1  107.88   24.81   6
  12  -2  -1   -1.82    9.91   1
  12  -2  -1    8.25   17.93   5
  12  -2  -1   -6.00   15.46   6
 -12   2   1    1.33    9.72   1
 -12   2   1   -8.22   15.04   1
 -12   2   1    0.29   19.02   2
 -12   2   1   -4.40   18.17   5
  11  -2  -1    4.17   16.28   5
  11  -2  -1    3.98    9.46   1
  11  -2  -1    4.49    9.53   1
  11  -2  -1    1.22   12.78   6
 -11   2   1   -4.89    7.30   1
 -11   2   1   -0.58   15.87   2
 -11   2   1    5.29   14.39   5
  10  -2  -1   17.42    8.51   1
  10  -2  -1   17.18    8.63   1
  10  -2  -1   13.05   11.71   6
  10  -2  -1   18.73   15.21   5
 -10   2   1   11.89   15.29   2
 -10   2   1   14.86    7.92   1
 -10   2   1   18.90   14.45   5
 -10   2   1   17.97    9.68   1
   9  -2  -1   73.93   22.99   5
   9  -2  -1   92.60   14.67   1
   9  -2  -1   81.37   14.50   1
  -9   2   1   61.60   21.66   5
  -9   2   1   86.31   14.82   1
  -9   2   1   71.70   25.54   2
  -9   2   1   57.40   14.64   1
   8  -2  -1   59.47   13.04   1
   8  -2  -1   66.57   12.65   1
   8  -2  -1   76.68   21.21   5
  -8   2   1   63.63   11.98   1
  -8   2   1   61.59   22.29   2
  -8   2   1   80.03   13.36   1
  -8   2   1   62.16   17.87   5
   7  -2  -1  185.54   14.64   4
   7  -2  -1  164.93   16.10   1
   7  -2  -1  179.14   23.33   5
   7  -2  -1  166.77   17.02   1
  -7   2   1  169.55   20.90   5
  -7   2   1  164.05   16.41   1
  -7   2   1  171.10   16.31   1
  -7   2   1  173.15   23.67   2
   6  -2  -1    5.23    3.88   4
   6  -2  -1   -3.10    5.07   1
   6  -2  -1    9.73    9.31   5
   6  -2  -1    1.37    4.07   1
  -6   2   1    1.72    4.64   1
  -6   2   1    0.75    6.50   2
  -6   2   1    6.65    6.83   5
  -6   2   1    0.22    4.43   1
   5  -2  -1  460.68   22.50   4
   5  -2  -1  442.33   29.85   5
   5  -2  -1  391.43   24.78   1
   5  -2  -1  398.53   25.87   1
  -5   2   1  410.09   25.05   1
  -5   2   1  409.01   26.02   1
  -5   2   1  424.65   28.97   5
   4  -2  -1  692.95   37.65   1
   4  -2  -1  787.69   34.01   4
   4  -2  -1  712.60   38.63   1
   4  -2  -1  768.34   41.53   5
  -4   2   1  752.41   40.52   2
  -4   2   1  721.80   37.83   1
  -4   2   1  768.82   41.54   5
  -4   2   1  707.96   38.71   1
   3  -2  -1  924.57   46.72   1
   3  -2  -1 1009.01   49.02   5
   3  -2  -1  897.02   45.83   1
  -3   2   1 1002.50   47.03   2
  -3   2   1  954.74   46.29   1
  -3   2   1  881.96   46.54   1
  -3   2   1 1009.93   49.04   5
   2  -2  -1   19.52    6.37   1
   2  -2  -1   22.93    8.77   5
   2  -2  -1   16.46    7.25   1
  -2   2   1   15.05    6.64   1
  -2   2   1   21.49    5.30   2
  -2   2   1   17.76    6.27   1
  -2   2   1   19.34    8.43   5
   1  -2  -1 1386.49   67.95   5
   1  -2  -1 1244.36   64.23   4
   1  -2  -1 1216.76   64.91   1
   1  -2  -1 1296.04   62.58   1
   1  -2  -1 1280.40   64.91   6
  -1   2   1 1271.99   65.65   1
  -1   2   1 1398.82   68.17   5
  -1   2   1 1341.57   65.51   4
  -1   2   1 1252.10   62.27   1
   0  -2  -1 1827.24   94.78   4
   0  -2  -1 1764.97   90.14   1
   0  -2  -1 1787.26   89.40   1
   0  -2  -1 1916.89   95.34   6
   0  -2  -1 2327.67   93.30   2
   0   2   1 1866.45   91.72   1
   0   2   1 1892.10   93.46   6
   0   2   1 1803.38   93.48   1
   0   2   1 1846.93  100.24   4
  -1  -2  -1  780.73   38.78   1
  -1  -2  -1  770.68   41.45   4
  -1  -2  -1  854.40   40.10   2
  -1  -2  -1  814.97   42.34   3
   1   2   1  905.09   42.64   3
   1   2   1  763.24   41.18   4
   1   2   1  753.79   36.63   1
   1   2   1  750.36   37.37   1
  -2  -2  -1   12.12    2.60   1
  -2  -2  -1    8.15    7.47   4
  -2  -2  -1   17.44    8.14   2
  -2  -2  -1    8.96    2.83   1
   2   2   1    6.40    2.83   1
   2   2   1   12.79    4.01   1
   2   2   1    6.16    6.66   4
   3   2   1  569.73   37.32   4
   3   2   1  699.81   41.20   3
  -4  -2  -1 1730.39   89.03   2
   4   2   1 1844.46   92.78   3
   4   2   1 1670.78   88.38   4
   4   2   1 1845.04   82.51   5
  -5  -2  -1   53.27   14.93   2
   5   2   1   45.00   11.79   5
   5   2   1   51.90   17.78   3
   5   2   1   52.29   14.17   4
  -6  -2  -1 2027.47  105.01   2
   6   2   1 1963.98   94.73   5
   6   2   1 1974.37  102.43   4
   6   2   1 1969.40  108.90   3
  -7  -2  -1  209.11   29.18   2
   7   2   1  201.98   24.08   4
   7   2   1  171.69   28.60   3
   7   2   1  190.78   21.22   5
  -8  -2  -1    6.55   12.88   2
   8   2   1   -0.94   10.17   3
   8   2   1    7.43   10.11   4
   8   2   1   11.87    9.77   5
  -9  -2  -1   96.26   29.96   2
   9   2   1   80.09   19.89   4
   9   2   1   89.07   21.01   5
 -10  -2  -1  341.91   47.96   2
  10   2   1  356.54   37.55   4
  10   2   1  395.38   47.26   3
  10   2   1  366.54   35.70   5
 -11  -2  -1   15.79   18.35   2
  11   2   1    4.92   18.44   4
  11   2   1   -6.81   16.10   5
  11   2   1   59.06   31.39   3
 -12  -2  -1    4.75   32.80   2
  12   2   1   16.77   20.16   5
  12   2   1   -4.18   19.56   4
  12   2   1    3.83   11.40   6
  12  -3  -1    2.60   12.21   1
  12  -3  -1   12.24   16.01   6
  12  -3  -1   11.75   19.98   5
  12  -3  -1   -3.71   11.68   1
 -12   3   1   -2.23   19.38   5
 -12   3   1   -4.37   18.91   2
 -12   3   1    4.77   10.23   1
  11  -3  -1  400.08   33.71   1
  11  -3  -1  475.17   33.17   1
  11  -3  -1  366.56   40.32   6
  11  -3  -1  443.24   42.73   5
 -11   3   1  416.61   49.08   2
 -11   3   1  397.06   31.48   1
 -11   3   1  429.35   43.37   5
 -11   3   1  446.15   34.15   1
  10  -3  -1   84.78   25.51   5
  10  -3  -1   58.13   27.99   6
  10  -3  -1   70.69   17.62   1
  10  -3  -1   89.33   17.51   1
 -10   3   1   53.77   29.06   2
 -10   3   1   71.79   22.79   5
 -10   3   1   76.60   18.46   1
 -10   3   1   70.14   14.51   1
   9  -3  -1   15.56   10.96   6
   9  -3  -1   36.70   17.96   5
   9  -3  -1   28.96   13.74   1
  -9   3   1   21.66   14.22   2
  -9   3   1   16.39    8.02   1
  -9   3   1   21.42    9.52   1
  -9   3   1   30.01   13.53   5
   8  -3  -1  362.11   33.30   5
   8  -3  -1  292.15   28.74   6
   8  -3  -1  329.89   26.28   1
   8  -3  -1  313.26   25.32   1
  -8   3   1  327.02   25.40   1
  -8   3   1  325.63   32.99   2
  -8   3   1  327.78   31.37   5
  -8   3   1  305.76   25.19   1
   7  -3  -1    6.26    7.34   1
   7  -3  -1   12.05    6.84   1
   7  -3  -1   34.49   16.90   5
   7  -3  -1   13.26    9.52   6
  -7   3   1   10.66    7.32   1
  -7   3   1   12.76    6.84   1
  -7   3   1   14.91    9.60   2
  -7   3   1   17.41    9.62   5
   6  -3  -1   -2.68    5.95   1
   6  -3  -1    4.54    6.78   6
   6  -3  -1    8.68    9.31   5
   6  -3  -1    3.45    5.25   1
  -6   3   1    4.69    5.36   1
  -6   3   1   10.80    8.19   5
  -6   3   1    6.11    6.95   2
  -6   3   1    0.79    5.97   1
   5  -3  -1   17.17    8.03   1
   5  -3  -1   19.01    8.53   1
   5  -3  -1   21.51    9.65   5
   5  -3  -1   13.04    8.17   6
  -5   3   1   17.95    7.18   1
  -5   3   1   19.95    7.24   1
  -5   3   1   20.00    9.00   5
  -5   3   1   25.89   10.29   2
   4  -3  -1    6.58    6.08   1
   4  -3  -1    9.38    7.07   6
   4  -3  -1    8.98    5.31   1
   4  -3  -1   14.22    8.11   5
  -4   3   1    6.39    5.53   1
  -4   3   1    9.54    7.09   5
  -4   3   1    9.82    5.38   2
  -4   3   1    7.97    5.83   1
   3  -3  -1  786.60   42.08   1
   3  -3  -1  828.45   43.62   1
   3  -3  -1  840.84   46.26   6
   3  -3  -1  858.02   45.15   5
  -3   3   1  831.47   42.74   1
  -3   3   1  796.30   43.23   1
  -3   3   1  872.91   45.56   5
   2  -3  -1 4672.16  237.27   6
   2  -3  -1 4427.85  219.96   1
   2  -3  -1 4759.87  229.78   5
   2  -3  -1 4505.40  222.78   1
   2  -3  -1 4478.17  212.92   4
  -2   3   1 4529.81  221.09   1
  -2   3   1 4361.04  223.74   1
  -2   3   1 4818.18  229.71   5
   1  -3  -1  103.72   11.54   5
   1  -3  -1   96.30   10.05   1
   1  -3  -1   89.81   12.02   6
   1  -3  -1   85.54   10.83   1
   1  -3  -1  102.80   10.83   4
  -1   3   1   94.14   10.89   1
  -1   3   1  105.79   10.25   4
  -1   3   1  101.91   11.59   5
  -1   3   1   92.34   13.18   6
  -1   3   1   90.06   10.28   1
   0  -3  -1    7.44    5.20   6
   0  -3  -1    8.12    6.13   4
   0  -3  -1    8.97    5.11   2
   0  -3  -1    7.54    4.01   1
   0  -3  -1    5.63    4.30   1
   0   3   1    7.68    5.87   6
   0   3   1    3.54    4.13   1
   0   3   1    4.57    3.86   1
   0   3   1    6.73    4.10   5
   0   3   1    6.85    5.47   4
  -1  -3  -1  111.51   15.27   4
  -1  -3  -1  110.78    9.13   1
  -1  -3  -1  134.90   12.39   2
  -1  -3  -1  111.40   15.72   3
  -1  -3  -1  106.27    9.83   1
   1   3   1  107.11    9.25   1
   1   3   1  112.91   13.82   4
   1   3   1  113.46    9.89   1
  -2  -3  -1 1336.54   70.76   4
  -2  -3  -1 1477.74   70.68   3
  -2  -3  -1 1425.55   68.28   2
  -2  -3  -1 1348.02   65.53   1
   2   3   1 1314.28   69.66   4
   2   3   1 1482.41   70.54   3
   2   3   1 1270.50   61.27   1
   2   3   1 1280.81   64.01   1
  -3  -3  -1   54.57   15.45   3
  -3  -3  -1   35.58    4.70   1
  -3  -3  -1   50.66    4.40   1
  -3  -3  -1   41.43   12.59   2
  -3  -3  -1   38.70   13.99   4
   3   3   1   43.21   13.88   3
   3   3   1   46.90    5.43   1
   3   3   1   39.30    4.74   1
   3   3   1   36.67   12.71   4
  -4  -3  -1   47.46   15.08   2
   4   3   1   41.42    3.47   1
   4   3   1   36.64    3.37   1
   4   3   1   38.21   13.46   4
   4   3   1   61.52   16.70   3
  -5  -3  -1 1950.75  100.96   2
   5   3   1 1867.28  103.32   3
   5   3   1 1906.18  100.51   4
   5   3   1 2042.52   91.34   5
  -6  -3  -1  199.57   27.09   2
   6   3   1  171.13   27.42   3
   6   3   1  188.56   23.17   4
   6   3   1  177.10   18.66   5
  -7  -3  -1  144.87   26.87   2
   7   3   1  144.34   18.87   5
   7   3   1  161.45   22.83   4
   7   3   1  124.37   25.57   3
  -8  -3  -1  112.32   28.58   2
   8   3   1  110.95   22.27   4
   8   3   1  106.88   26.92   3
   8   3   1  122.92   18.93   5
  -9  -3  -1   27.00   19.66   2
   9   3   1   42.75   19.40   4
   9   3   1   28.98   13.22   5
 -10  -3  -1    4.53   16.78   2
  10   3   1    4.50   16.45   3
  10   3   1    6.79   12.85   4
  10   3   1    7.78   13.54   5
 -11  -3  -1   83.54   41.85   2
  11   3   1   88.32   28.81   5
  11   3   1   93.78   30.31   4
  11   3   1  106.33   33.18   3
 -12  -3  -1    9.40   21.47   2
  12   3   1   -7.33   20.28   5
  12   3   1   24.40   24.03   3
  12   3   1  -12.22   22.16   4
  12  -4  -1  142.31   23.75   1
  12  -4  -1  136.08   33.90   6
  12  -4  -1  130.52   41.56   5
 -12   4   1  118.55   20.89   1
 -12   4   1  176.89   36.00   5
 -12   4   1  119.11   41.49   2
  11  -4  -1   19.60   16.51   6
  11  -4  -1   23.71   13.92   1
  11  -4  -1   73.84   27.29   5
  11  -4  -1   48.23   17.77   1
 -11   4   1   49.45   24.06   5
 -11   4   1   31.85   14.21   1
 -11   4   1   46.29   15.70   1
 -11   4   1   20.67   19.20   2
  10  -4  -1   13.43    9.36   1
  10  -4  -1    3.01   10.20   1
  10  -4  -1    6.48   10.91   6
  10  -4  -1    4.46   14.05   5
 -10   4   1   14.35    7.77   1
 -10   4   1    6.70   10.09   1
 -10   4   1    7.46   11.03   5
 -10   4   1    6.02   14.12   2
   9  -4  -1  182.58   22.25   1
   9  -4  -1  195.60   30.02   5
   9  -4  -1  184.34   21.13   1
  -9   4   1  166.63   19.38   1
  -9   4   1  194.98   23.09   1
  -9   4   1  181.66   31.35   2
  -9   4   1  186.21   26.36   5
   8  -4  -1  322.89   31.08   6
   8  -4  -1  338.58   28.71   1
   8  -4  -1  370.78   35.06   5
   8  -4  -1  328.63   27.33   1
  -8   4   1  315.44   42.61   5
  -8   4   1  346.30   27.91   1
  -8   4   1  334.76   33.61   2
  -8   4   1  327.04   27.28   1
   7  -4  -1   -0.39    5.95   1
   7  -4  -1   -2.81    9.62   5
   7  -4  -1   -4.43    6.63   6
  -7   4   1   -1.77    8.27   5
  -7   4   1   -2.06    6.90   2
  -7   4   1   -1.97    6.75   1
  -7   4   1    0.84    5.78   1
   6  -4  -1  142.84   16.32   1
   6  -4  -1  150.09   21.56   5
   6  -4  -1  128.69   18.99   6
   6  -4  -1  128.10   17.86   1
  -6   4   1  153.34   19.03   2
  -6   4   1  134.70   16.96   1
  -6   4   1  132.62   17.52   1
  -6   4   1  148.90   19.92   5
   5  -4  -1  585.41   37.03   1
   5  -4  -1  612.96   39.91   5
   5  -4  -1  578.45   35.27   1
   5  -4  -1  583.45   39.87   6
  -5   4   1  584.82   36.74   1
  -5   4   1  587.21   35.79   1
  -5   4   1  601.32   36.02   2
  -5   4   1  613.64   39.78   5
   4  -4  -1  102.14   15.98   6
   4  -4  -1   92.46   14.24   1
   4  -4  -1  115.15   17.34   5
   4  -4  -1   97.76   12.71   1
  -4   4   1  121.35   13.31   2
  -4   4   1  108.36   16.18   5
  -4   4   1   98.58   14.03   1
  -4   4   1   97.10   14.01   1
   3  -4  -1  391.15   25.22   1
   3  -4  -1  385.36   21.60   4
   3  -4  -1  412.78   28.00   5
   3  -4  -1  380.79   26.46   1
   3  -4  -1  385.90   29.38   6
  -3   4   1  423.46   28.60   5
  -3   4   1  389.20   25.76   1
  -3   4   1  383.46   26.25   1
   2  -4  -1 1048.26   55.46   6
   2  -4  -1  960.80   50.42   1
   2  -4  -1  998.64   49.85   4
   2  -4  -1  992.58   51.96   1
   2  -4  -1 1010.63   52.08   5
  -2   4   1 1032.81   52.76   5
  -2   4   1  998.18   51.17   1
  -2   4   1  988.80   51.84   1
  -2   4   1 1063.86   55.46   6
   1  -4  -1   -1.25    4.08   1
   1  -4  -1    0.79    4.97   5
   1  -4  -1   -1.28    5.66   6
   1  -4  -1   -1.04    4.75   1
   1  -4  -1    1.09    5.25   4
  -1   4   1   -3.18    4.28   1
  -1   4   1   -2.30    6.16   6
  -1   4   1    1.81    4.62   4
  -1   4   1    0.27    4.86   5
  -1   4   1   -2.32    4.35   1
   0  -4  -1 1685.31   80.40   1
   0  -4  -1 1703.94   84.31   4
   0  -4  -1 1628.46   79.29   1
   0   4   1 1775.50   83.79   6
   0   4   1 1645.94   79.62   1
   0   4   1 1835.37   85.03   5
   0   4   1 1726.97   80.81   1
   0   4   1 1817.36   84.48   4
  -1  -4  -1  120.37   11.85   1
  -1  -4  -1  150.33   14.45   2
  -1  -4  -1  121.70   17.03   3
  -1  -4  -1  126.53   17.83   4
  -1  -4  -1  126.33   11.01   1
   1   4   1  127.35   15.72   4
   1   4   1  123.45   11.43   1
   1   4   1  134.47   13.94   6
   1   4   1  125.43   11.89   1
  -2  -4  -1   53.92   15.32   3
  -2  -4  -1   26.95    6.10   1
  -2  -4  -1   27.73   13.22   4
  -2  -4  -1   45.02   11.22   2
  -2  -4  -1   18.87    6.98   1
   2   4   1   21.06    6.59   1
   2   4   1   30.04   12.06   4
   2   4   1   23.95    6.75   1
  -3  -4  -1  753.13   34.79   1
  -3  -4  -1  773.16   45.71   2
  -3  -4  -1  702.83   47.80   4
  -3  -4  -1  754.30   46.72   3
   3   4   1  800.04   47.38   3
   3   4   1  670.15   35.04   1
   3   4   1  690.25   46.18   4
   3   4   1  726.51   35.69   1
  -4  -4  -1 1009.51   60.06   2
  -4  -4  -1 1009.54   62.70   4
  -4  -4  -1 1158.87   47.83   1
  -4  -4  -1 1009.84   61.75   3
  -4  -4  -1  912.65   46.40   1
   4   4   1  962.13   46.63   1
   4   4   1 1001.52   61.72   3
   4   4   1 1173.02   47.34   1
   4   4   1 1037.42   61.78   4
  -5  -4  -1  779.42   52.40   2
   5   4   1  877.38   34.68   1
   5   4   1  717.82   34.51   1
   5   4   1  798.86   42.44   5
   5   4   1  763.02   53.76   3
   5   4   1  777.73   52.52   4
  -6  -4  -1    7.87    9.17   2
   6   4   1    4.71   10.50   3
   6   4   1   27.76   12.27   5
   6   4   1    3.06    8.37   4
  -7  -4  -1   11.43   12.33   2
   7   4   1   22.83    9.64   5
   7   4   1   13.86   11.47   4
   7   4   1   30.21   20.77   3
  -8  -4  -1  206.03   34.67   2
   8   4   1  196.73   33.41   3
   8   4   1  199.06   22.38   5
   8   4   1  214.12   29.49   4
  -9  -4  -1   43.96   22.09   2
   9   4   1   47.54   20.00   4
   9   4   1   25.13   28.20   3
   9   4   1   43.73   18.88   5
 -10  -4  -1  379.76   51.22   2
  10   4   1  321.08   47.00   3
  10   4   1  343.98   34.12   5
  10   4   1  365.15   40.70   4
 -11  -4  -1   34.71   27.98   2
  11   4   1   66.57   36.43   3
  11   4   1   57.98   28.73   4
  11   4   1   39.05   19.55   5
 -12  -4  -1  195.17   49.13   2
  12   4   1  193.67   43.14   4
  12   4   1  150.15   40.89   5
  12   4   1  192.75   53.22   3
  12  -5  -1  124.88   23.00   1
  12  -5  -1  151.46   38.08   5
  12  -5  -1  131.89   34.48   6
 -12   5   1   47.09   26.68   2
 -12   5   1   84.46   19.24   1
 -12   5   1  108.23   35.73   5
  11  -5  -1  488.93   36.15   1
  11  -5  -1  419.94   40.21   1
  11  -5  -1  424.29   43.15   6
  11  -5  -1  416.54   45.62   5
 -11   5   1  412.50   33.87   1
 -11   5   1  426.01   45.20   5
 -11   5   1  445.11   38.87   1
 -11   5   1  435.56   50.53   2
  10  -5  -1  184.08   22.72   1
  10  -5  -1  153.18   25.29   1
  10  -5  -1  162.75   26.59   6
  10  -5  -1  177.35   29.84   5
 -10   5   1  184.92   26.61   5
 -10   5   1  180.34   19.64   1
 -10   5   1  161.05   24.95   1
 -10   5   1  134.65   33.08   2
   9  -5  -1   63.36   17.80   1
   9  -5  -1   82.61   19.28   1
   9  -5  -1   87.58   19.99   6
   9  -5  -1   93.28   24.39   5
  -9   5   1   77.85   25.62   2
  -9   5   1   94.98   19.02   5
  -9   5   1   77.24   14.41   1
  -9   5   1   94.07   20.48   1
   8  -5  -1  190.74   30.15   5
   8  -5  -1  176.31   22.47   1
   8  -5  -1  176.99   20.95   1
  -8   5   1  200.20   25.77   5
  -8   5   1  186.17   20.76   1
  -8   5   1  183.65   26.51   2
  -8   5   1  184.62   22.32   1
   7  -5  -1  165.82   22.15   1
   7  -5  -1  165.73   22.50   6
   7  -5  -1  187.35   26.56   5
   7  -5  -1  174.71   20.57   1
  -7   5   1  167.24   22.80   2
  -7   5   1  174.38   27.36   5
  -7   5   1  179.43   21.58   1
   6  -5  -1    9.92    7.37   1
   6  -5  -1    7.01   10.56   5
   6  -5  -1    3.95    8.49   1
   6  -5  -1   -0.45    7.31   6
  -6   5   1    4.30    8.32   5
  -6   5   1    1.02    6.97   1
  -6   5   1    5.93    6.92   1
  -6   5   1    9.51    9.99   2
   5  -5  -1 1432.32   76.20   1
   5  -5  -1 1536.63   79.58   5
   5  -5  -1 1485.69   81.28   6
   5  -5  -1 1426.80   74.53   1
  -5   5   1 1536.87   80.21   5
  -5   5   1 1519.03   75.99   1
  -5   5   1 1499.21   74.01   2
  -5   5   1 1425.66   76.31   1
   4  -5  -1 1486.26   78.11   1
   4  -5  -1 1470.65   76.32   1
   4  -5  -1 1573.84   83.11   6
   4  -5  -1 1597.04   80.48   5
  -4   5   1 1555.51   77.73   1
  -4   5   1 1609.00   81.27   5
  -4   5   1 1564.15   78.98   1
   3  -5  -1   62.31   13.25   1
   3  -5  -1   76.90   15.28   5
   3  -5  -1   68.70   15.13   6
   3  -5  -1   71.01   11.60   1
   3  -5  -1   68.77   10.47   4
  -3   5   1   76.61   14.84   5
  -3   5   1   67.37   13.23   1
  -3   5   1   66.06   12.78   1
   2  -5  -1  590.25   35.29   5
   2  -5  -1  542.59   33.31   1
   2  -5  -1  559.75   35.08   1
   2  -5  -1  571.90   34.21   4
   2  -5  -1  578.95   38.31   6
  -2   5   1  588.68   35.66   5
  -2   5   1  591.64   39.01   6
  -2   5   1  548.31   34.02   1
  -2   5   1  573.37   35.29   1
   1  -5  -1  197.08   19.17   4
   1  -5  -1  168.46   15.97   1
   1  -5  -1  166.39   17.42   1
   1  -5  -1  186.82   19.37   6
   1  -5  -1  192.72   17.57   5
  -1   5   1  168.37   16.41   1
  -1   5   1  183.33   20.00   6
  -1   5   1  168.55   16.96   1
  -1   5   1  189.38   17.65   5
  -1   5   1  215.88   18.50   4
   0  -5  -1    7.99    8.36   4
   0  -5  -1    4.77    5.14   1
   0  -5  -1    0.54    5.83   1
   0   5   1    7.26    7.37   4
   0   5   1    5.95    5.36   5
   0   5   1    3.35    5.55   1
   0   5   1    8.86    7.85   6
   0   5   1    2.82    5.28   1
  -1  -5  -1    8.51    5.42   2
  -1  -5  -1    0.27    4.94   1
  -1  -5  -1    5.91    9.70   4
  -1  -5  -1    2.35    4.50   1
   1   5   1    3.49    7.05   6
   1   5   1    0.80    4.88   1
   1   5   1    2.34    4.78   1
   1   5   1    6.81    8.07   4
   1   5   1    7.06    5.05   5
  -2  -5  -1  467.71   26.93   1
  -2  -5  -1  462.67   28.12   1
  -2  -5  -1  485.53   37.92   4
  -2  -5  -1  573.55   35.25   2
  -2  -5  -1  565.33   39.06   3
   2   5   1  450.61   27.44   1
   2   5   1  471.21   28.05   1
   2   5   1  487.24   36.91   4
  -3  -5  -1 1433.16   74.56   2
  -3  -5  -1 1402.88   63.43   1
  -3  -5  -1 1351.68   78.92   4
  -3  -5  -1 1432.45   77.27   3
   3   5   1 1345.60   64.36   1
   3   5   1 1299.19   63.81   1
   3   5   1 1345.19   76.70   4
  -4  -5  -1  239.01   26.29   2
  -4  -5  -1  219.33   13.20   1
  -4  -5  -1  203.83   26.64   4
  -4  -5  -1  253.71   28.32   3
  -4  -5  -1  171.26   14.35   1
   4   5   1  195.45   24.84   4
   4   5   1  264.93   27.18   3
   4   5   1  176.64   13.77   1
  -5  -5  -1  211.25   11.24   1
  -5  -5  -1  213.66   28.29   2
  -5  -5  -1  180.76   11.61   1
   5   5   1  205.09   26.78   4
   5   5   1  192.15   12.34   1
   5   5   1  198.39   27.25   3
  -6  -5  -1   26.13   14.51   2
   6   5   1   33.06   17.04   4
   6   5   1   24.82   14.12   3
   6   5   1   40.21   12.82   5
  -7  -5  -1   63.69   27.08   2
   7   5   1   64.80   24.45   3
   7   5   1   74.90   16.30   5
   7   5   1   82.20   20.75   4
  -8  -5  -1    5.66   14.36   2
   8   5   1    9.79   16.17   3
   8   5   1    8.95   10.38   4
   8   5   1    6.84   10.13   5
  -9  -5  -1   29.05   22.10   2
   9   5   1   22.98   19.78   3
   9   5   1   56.64   19.15   4
   9   5   1   28.74   12.81   5
 -10  -5  -1    0.53   19.05   2
  10   5   1    4.58   17.85   3
  10   5   1    7.34   14.42   4
  10   5   1   -6.03   13.27   5
 -11  -5  -1  217.99   50.09   2
  11   5   1  172.87   33.15   5
  11   5   1  232.33   47.36   3
  11   5   1  226.19   38.51   4
  11  -6  -1   90.27   24.79   6
  11  -6  -1  116.37   19.58   1
  11  -6  -1   72.70   25.53   5
 -11   6   1   86.76   26.68   5
  10  -6  -1  128.25   26.44   1
  10  -6  -1  232.04   27.49   5
  10  -6  -1  145.27   24.08   6
  10  -6  -1  146.21   21.43   1
 -10   6   1  154.10   25.45   5
 -10   6   1  112.66   33.08   2
 -10   6   1  147.65   18.89   1
 -10   6   1  146.57   26.80   1
   9  -6  -1   40.25   17.62   1
   9  -6  -1   50.21   22.63   5
   9  -6  -1   82.13   19.32   6
   9  -6  -1   42.96   19.25   1
  -9   6   1   54.85   24.84   2
  -9   6   1   56.00   12.61   1
  -9   6   1   60.68   16.54   5
  -9   6   1   41.47   19.67   1
   8  -6  -1  251.65   31.30   5
   8  -6  -1  219.35   25.63   1
   8  -6  -1  252.32   28.08   6
   8  -6  -1  234.31   24.66   1
  -8   6   1  242.76   27.79   1
  -8   6   1  226.84   28.48   2
  -8   6   1  233.49   23.98   1
  -8   6   1  263.87   29.09   5
   7  -6  -1  670.19   43.55   1
   7  -6  -1  633.65   52.01   1
   7  -6  -1  602.76   57.35   6
  -7   6   1  713.38   45.87   1
  -7   6   1  717.88   49.83   5
  -7   6   1  686.82   44.65   2
  -7   6   1  720.52   46.37   1
   6  -6  -1   27.52   12.97   6
   6  -6  -1   34.82   12.95   1
   6  -6  -1   15.00   10.47   1
   6  -6  -1   42.11   18.25   5
  -6   6   1   31.34   16.59   5
  -6   6   1   12.73    9.55   1
  -6   6   1   12.68    8.85   1
   5  -6  -1 1007.63   59.01   1
   5  -6  -1  998.82   56.84   1
   5  -6  -1 1041.75   63.70   6
   5  -6  -1 1059.14   61.73   5
  -5   6   1 1020.90   58.12   1
  -5   6   1 1080.05   62.83   5
  -5   6   1 1030.45   59.33   1
   4  -6  -1  300.63   26.33   1
   4  -6  -1  297.90   21.09   4
   4  -6  -1  323.67   28.38   5
   4  -6  -1  307.55   28.59   6
   4  -6  -1  297.11   24.23   1
  -4   6   1  291.94   25.54   1
  -4   6   1  293.72   25.59   1
  -4   6   1  327.76   28.86   5
   3  -6  -1  320.96   26.24   5
   3  -6  -1  278.72   22.91   1
   3  -6  -1  294.67   27.51   6
   3  -6  -1  296.39   22.93   4
   3  -6  -1  268.44   24.65   1
  -3   6   1  283.50   24.27   1
  -3   6   1  323.74   27.11   5
  -3   6   1  286.43   24.73   1
   2  -6  -1    1.06    6.57   4
   2  -6  -1    3.58    5.32   1
   2  -6  -1    8.03    7.81   6
   2  -6  -1    1.07    6.95   1
   2  -6  -1    4.15    6.87   5
  -2   6   1    3.56    7.10   5
  -2   6   1    1.03    5.93   1
  -2   6   1    2.83    5.64   1
  -2   6   1    0.08    8.54   6
   1  -6  -1  158.17   18.30   1
   1  -6  -1  166.73   16.30   1
   1  -6  -1  199.94   21.45   4
  -1   6   1  168.72   17.92   1
  -1   6   1  172.20   21.34   6
  -1   6   1  176.83   18.51   5
  -1   6   1  192.41   19.23   4
  -1   6   1  158.87   17.15   1
   0  -6  -1    2.92    5.05   1
   0  -6  -1    8.56    9.46   4
   0  -6  -1   -1.91    6.34   1
   0   6   1    6.15    6.41   1
   0   6   1    1.24    5.66   1
   0   6   1   19.52   10.85   4
   0   6   1   -0.29    7.94   6
   0   6   1    5.12    5.70   5
  -1  -6  -1  230.11   19.85   1
  -1  -6  -1  239.54   18.26   1
  -1  -6  -1  235.66   26.32   4
   1   6   1  241.36   19.48   5
   1   6   1  248.87   24.61   4
   1   6   1  235.63   22.65   6
   1   6   1  243.47   19.67   1
   1   6   1  225.17   18.94   1
  -2  -6  -1    8.10   11.75   4
  -2  -6  -1   37.37   16.38   3
  -2  -6  -1    7.87    5.93   1
  -2  -6  -1   14.70    7.00   1
   2   6   1    8.46    5.33   5
   2   6   1    7.35    5.37   1
   2   6   1    9.52    9.64   4
   2   6   1    6.44    7.31   6
   2   6   1    5.19    5.38   1
  -3  -6  -1    8.89    7.97   2
  -3  -6  -1    7.28    4.46   1
  -3  -6  -1    2.64    5.38   1
  -3  -6  -1    4.98   12.54   4
  -3  -6  -1   10.25   11.49   3
   3   6   1    4.10    4.86   1
   3   6   1    3.95    9.33   4
   3   6   1    4.51    5.24   1
  -4  -6  -1  289.25   17.45   1
  -4  -6  -1  288.58   32.81   3
  -4  -6  -1  251.70   31.81   4
  -4  -6  -1  299.59   30.98   2
   4   6   1  253.20   29.27   4
   4   6   1  246.29   18.02   1
   4   6   1  284.54   19.00   1
  -5  -6  -1    5.84    3.66   1
  -5  -6  -1   11.55   14.16   3
  -5  -6  -1    8.57    3.50   1
  -5  -6  -1    8.60   10.99   2
   5   6   1   11.60   11.87   3
   5   6   1    5.34   10.51   4
   5   6   1    5.31    4.24   1
  -6  -6  -1   76.75    5.83   1
  -6  -6  -1   88.05    5.82   1
  -6  -6  -1  105.06   27.32   2
   6   6   1   92.87    8.20   1
   6   6   1   86.45    8.07   1
   6   6   1   99.54   21.73   4
   6   6   1   98.85   23.97   3
   6   6   1  104.43   15.88   5
  -7  -6  -1  142.66   32.77   2
   7   6   1  114.38   27.49   3
   7   6   1  114.62   21.99   4
   7   6   1  121.60   18.86   5
  -8  -6  -1   67.12   32.74   2
   8   6   1   68.13   18.43   5
   8   6   1   65.62   27.05   3
   8   6   1   99.38   21.52   4
  -9  -6  -1  124.59   38.70   2
   9   6   1   86.27   22.16   5
   9   6   1  145.64   25.77   4
   9   6   1   91.78   32.28   3
  10   6   1  285.01   35.54   4
  10   6   1  192.90   41.55   3
  10   6   1  213.69   30.01   5
 -11  -6  -1    5.49   18.93   2
  11   6   1    7.97   17.76   5
  11   6   1   11.89   20.71   4
  11   6   1   74.95   41.75   3
  11  -7  -1  155.46   26.45   5
  11  -7  -1   27.64   20.11   1
  11  -7  -1  156.37   28.32   6
 -11   7   1   29.53   22.55   2
 -11   7   1   30.79   20.04   1
  10  -7  -1  104.87   25.39   5
  10  -7  -1   33.82   16.51   1
  10  -7  -1   87.53   18.27   1
  10  -7  -1  116.06   21.65   6
 -10   7   1   63.57   27.14   1
 -10   7   1   61.68   21.25   5
 -10   7   1   35.10   19.80   2
 -10   7   1   70.46   14.94   1
   9  -7  -1  137.99   23.07   5
   9  -7  -1   67.79   22.53   1
   9  -7  -1  122.82   20.48   6
   9  -7  -1   58.43   19.63   1
  -9   7   1   57.85   21.92   1
  -9   7   1   64.05   26.19   2
  -9   7   1   79.15   14.09   1
  -9   7   1   93.88   19.30   5
   8  -7  -1  145.17   22.69   1
   8  -7  -1  148.91   25.62   5
   8  -7  -1  121.51   20.44   1
   8  -7  -1  145.44   21.83   6
  -8   7   1  150.09   22.65   5
  -8   7   1  123.30   24.47   2
  -8   7   1  136.26   24.27   1
  -8   7   1  114.08   17.75   1
   7  -7  -1   20.17   14.97   5
   7  -7  -1   13.92   10.40   1
   7  -7  -1   36.26   13.27   1
  -7   7   1   18.81    9.46   1
  -7   7   1   31.67   16.24   5
  -7   7   1   21.68   11.99   1
  -7   7   1   19.58   10.60   2
   6  -7  -1  420.73   32.43   1
   6  -7  -1  422.49   36.94   6
   6  -7  -1  361.15   48.76   1
  -6   7   1  384.57   38.46   2
  -6   7   1  441.80   35.02   1
  -6   7   1  450.57   37.46   5
  -6   7   1  422.14   33.68   1
   5  -7  -1  895.28   54.21   1
   5  -7  -1  937.21   57.44   1
   5  -7  -1  963.64   62.38   6
   5  -7  -1  975.78   59.68   5
  -5   7   1  943.34   56.62   1
  -5   7   1 1038.10   61.77   5
  -5   7   1  911.58   56.90   1
   4  -7  -1  313.45   24.92   4
   4  -7  -1  318.89   28.96   1
   4  -7  -1  319.74   26.24   1
   4  -7  -1  333.44   31.40   6
   4  -7  -1  344.83   30.43   5
  -4   7   1  316.49   27.97   1
  -4   7   1  345.65   31.06   5
  -4   7   1  316.74   27.88   1
   3  -7  -1  137.47   19.78   1
   3  -7  -1  175.13   21.68   5
   3  -7  -1  142.90   17.16   1
   3  -7  -1  179.44   22.12   6
   3  -7  -1  159.98   19.49   4
  -3   7   1  133.45   18.93   1
  -3   7   1  163.05   24.63   6
  -3   7   1  175.87   21.55   5
  -3   7   1  153.29   19.08   1
   2  -7  -1 1855.40   96.00   1
   2  -7  -1 1885.37   94.23   1
   2  -7  -1 1918.62   97.95   4
   2  -7  -1 1990.16   96.11   5
  -2   7   1 1983.42  102.93   6
  -2   7   1 1853.44   94.94   1
  -2   7   1 1966.47   97.25   1
  -2   7   1 1974.36   97.57   5
   1  -7  -1 1245.53   68.03   1
   1  -7  -1 1247.87   65.89   1
   1  -7  -1 1250.70   71.96   4
  -1   7   1 1291.70   73.60   6
  -1   7   1 1220.51   66.43   1
  -1   7   1 1248.40   67.82   1
  -1   7   1 1447.82   72.10   4
  -1   7   1 1284.03   68.25   5
   0  -7  -1   11.65    8.17   1
   0  -7  -1   17.64    7.32   1
   0  -7  -1   18.11   12.52   4
   0   7   1   21.77   13.23   4
   0   7   1   15.97    7.81   1
   0   7   1   15.26   11.95   6
   0   7   1   17.53    8.49   5
   0   7   1   13.81    7.69   1
  -1  -7  -1  430.15   28.22   1
  -1  -7  -1  427.05   30.77   1
  -1  -7  -1  438.04   39.36   4
   1   7   1  450.42   36.71   4
   1   7   1  429.54   29.76   1
   1   7   1  446.51   30.44   1
   1   7   1  450.07   35.47   6
   1   7   1  464.39   30.26   5
  -2  -7  -1 1743.57   90.90   1
  -2  -7  -1 1884.91   89.70   1
  -2  -7  -1 2114.32  100.26   2
  -2  -7  -1 2017.81  105.27   3
  -2  -7  -1 1899.78  105.70   4
   2   7   1 1927.17  103.50   4
   2   7   1 1876.08   96.61   6
   2   7   1 1798.99   90.50   1
   2   7   1 1868.10   91.06   5
   2   7   1 1858.36   91.57   1
  -3  -7  -1  109.85   11.97   1
  -3  -7  -1  114.29   25.30   3
  -3  -7  -1  128.13   21.90   2
  -3  -7  -1   89.20   14.32   1
  -3  -7  -1  107.87   24.13   4
   3   7   1  102.07   13.62   5
   3   7   1  109.32   20.87   4
   3   7   1   94.54   13.27   1
   3   7   1  106.88   14.29   1
  -4  -7  -1  191.21   29.87   3
  -4  -7  -1  143.62   27.26   4
  -4  -7  -1  133.78   15.36   1
  -4  -7  -1  205.59   27.88   2
  -4  -7  -1  161.56   13.78   1
   4   7   1  131.79   14.40   1
   4   7   1  165.11   15.67   1
   4   7   1  132.11   23.51   4
  -5  -7  -1  485.74   24.55   1
  -5  -7  -1  420.36   42.72   3
  -5  -7  -1  349.23   28.55   1
  -5  -7  -1  462.56   42.91   2
   5   7   1  438.28   26.14   1
  -6  -7  -1   73.64   28.30   2
  -6  -7  -1   50.81    6.78   1
  -6  -7  -1   42.50    7.13   1
   6   7   1   39.79   18.67   4
   6   7   1   51.98    8.98   1
   6   7   1   57.84    9.23   1
  -7  -7  -1    7.44   14.63   2
   7   7   1   32.90   17.27   4
   7   7   1   -6.15   15.06   3
   7   7   1    4.63    9.48   5
  -8  -7  -1   80.55   36.36   2
   8   7   1   90.74   19.99   4
   8   7   1   80.45   45.06   3
   8   7   1   76.12   20.09   5
  -9  -7  -1  355.27   53.84   2
   9   7   1  410.22   39.97   4
   9   7   1  270.62   44.41   3
   9   7   1  299.59   30.30   5
 -10  -7  -1   11.56   20.49   2
  10   7   1   16.56   15.04   5
  10   7   1   58.71   38.74   3
  10   7   1   53.73   25.58   4
  10  -8  -1  190.97   33.77   1
  10  -8  -1  242.47   29.24   6
  10  -8  -1  280.02   25.84   1
  10  -8  -1  253.24   31.85   5
 -10   8   1  197.40   49.34   2
 -10   8   1  228.70   26.62   1
 -10   8   1  210.07   29.61   5
 -10   8   1  191.54   36.05   1
   9  -8  -1    4.76   14.06   1
   9  -8  -1    9.42   10.44   6
   9  -8  -1   11.69   10.26   1
  -9   8   1   49.07   18.99   5
  -9   8   1    3.99   13.80   1
  -9   8   1    9.12    8.15   1
  -9   8   1   10.30   14.81   2
   8  -8  -1   93.21   17.20   6
   8  -8  -1   47.07   18.43   1
   8  -8  -1   80.24   21.93   5
  -8   8   1   42.97   19.75   1
  -8   8   1   60.04   23.62   2
  -8   8   1   53.35   12.99   1
  -8   8   1   86.92   19.06   5
   7  -8  -1  100.34   19.94   1
   7  -8  -1   73.37   21.73   5
   7  -8  -1  111.65   17.39   6
   7  -8  -1   66.08   19.20   1
  -7   8   1   83.30   22.07   2
  -7   8   1   87.74   19.01   5
  -7   8   1   86.28   20.34   1
  -7   8   1   72.46   15.16   1
   6  -8  -1  506.02   38.23   1
   6  -8  -1  506.88   39.86   1
   6  -8  -1  570.55   44.90   6
   6  -8  -1  547.36   43.53   5
  -6   8   1  523.34   40.61   1
  -6   8   1  563.56   44.18   5
  -6   8   1  502.63   38.65   2
  -6   8   1  514.11   39.51   1
   5  -8  -1    5.46   11.05   1
   5  -8  -1    9.84    7.88   1
   5  -8  -1   15.28   10.33   6
  -5   8   1   11.53   10.83   5
  -5   8   1    5.91    7.50   1
  -5   8   1    6.43    9.50   1
   4  -8  -1    8.33    8.37   4
   4  -8  -1    8.37    9.83   5
   4  -8  -1   -0.66   10.01   1
   4  -8  -1   10.29    7.21   1
  -4   8   1    3.76    8.43   5
  -4   8   1    2.43    7.29   1
  -4   8   1   -0.41    8.82   1
   3  -8  -1  487.36   34.59   1
   3  -8  -1  480.15   37.54   1
   3  -8  -1  496.16   37.12   4
   3  -8  -1  500.11   37.13   5
  -3   8   1  487.89   36.63   1
  -3   8   1  484.23   36.76   1
  -3   8   1  515.72   43.89   6
  -3   8   1  533.47   39.20   5
   2  -8  -1    0.52    6.22   1
   2  -8  -1    0.97    9.73   4
  -2   8   1    3.82   10.75   6
  -2   8   1    0.37    7.17   1
  -2   8   1    1.11    7.08   5
  -2   8   1   -5.10    7.11   1
   1  -8  -1  472.64   39.33   4
   1  -8  -1  457.92   32.32   1
   1  -8  -1  469.36   34.93   1
  -1   8   1  493.13   35.16   5
  -1   8   1  484.62   34.53   1
  -1   8   1  456.71   40.28   6
  -1   8   1  434.25   33.15   1
   0  -8  -1   22.59   15.01   4
   0  -8  -1   29.92   10.51   1
   0  -8  -1   15.84   10.16   1
   0   8   1   15.15    8.51   1
   0   8   1   25.24   12.90   5
   0   8   1   20.62    9.58   1
   0   8   1   20.66   12.65   6
   0   8   1   37.79   16.25   4
  -1  -8  -1  559.50   38.80   1
  -1  -8  -1  612.59   36.80   1
  -1  -8  -1  561.21   47.07   4
  -1  -8  -1  628.30   50.45   3
   1   8   1  582.96   43.92   6
   1   8   1  591.74   38.21   5
   1   8   1  597.99   39.17   1
   1   8   1  633.31   46.61   4
   1   8   1  570.42   37.63   1
  -2  -8  -1  218.78   18.99   1
  -2  -8  -1  209.65   21.60   1
  -2  -8  -1  292.62   34.98   3
  -2  -8  -1  224.81   30.62   4
   2   8   1  204.18   25.31   6
   2   8   1  191.36   20.05   1
   2   8   1  211.50   20.84   5
   2   8   1  227.89   28.45   4
   2   8   1  233.09   21.97   1
  -3  -8  -1  251.46   19.58   1
  -3  -8  -1  219.43   32.57   4
  -3  -8  -1  209.56   21.77   1
  -3  -8  -1  286.51   31.84   2
  -3  -8  -1  266.12   35.67   3
   3   8   1  242.08   29.80   4
   3   8   1  217.74   20.59   1
   3   8   1  230.11   25.93   6
   3   8   1  246.49   22.31   1
   3   8   1  240.53   21.28   5
  -4  -8  -1  311.63   34.89   2
  -4  -8  -1  273.63   36.88   3
  -4  -8  -1  299.58   20.77   1
  -4  -8  -1  247.67   22.56   1
  -4  -8  -1  268.03   38.64   4
   4   8   1  265.07   21.91   1
   4   8   1  269.95   22.57   5
   4   8   1  274.70   26.76   6
   4   8   1  296.20   34.26   4
   4   8   1  284.10   22.91   1
  -5  -8  -1  135.11   30.70   2
  -5  -8  -1  124.95   30.56   3
  -5  -8  -1  116.01   12.18   1
   5   8   1  123.91   15.83   1
   5   8   1  117.18   23.36   4
   5   8   1   99.66   14.36   1
  -6  -8  -1  360.69   42.95   2
  -6  -8  -1  259.10   19.10   1
  -6  -8  -1  299.25   18.39   1
   6   8   1  313.62   36.27   4
   6   8   1  290.04   20.69   1
  -7  -8  -1  124.44   36.03   2
   7   8   1  105.95   20.46   5
   7   8   1   88.82   10.23   1
   7   8   1  130.10   22.61   4
   7   8   1  105.57    9.82   1
  -8  -8  -1   73.26   38.67   2
   8   8   1   68.50   19.96   4
   8   8   1   32.52   13.65   5
  -9  -8  -1    6.52   23.04   2
   9   8   1   15.53   14.58   4
   9   8   1    0.75   13.16   5
 -10  -8  -1    6.21   23.07   2
  10   8   1   10.18   17.36   5
  10   8   1    4.26   20.35   4
  10  -9  -1  121.70   31.88   1
  10  -9  -1   10.73   15.52   5
 -10   9   1    2.55   18.74   1
   9  -9  -1   71.87   20.92   1
   9  -9  -1   63.61   18.21   6
   9  -9  -1   66.67   23.45   5
   9  -9  -1   19.17   16.14   1
  -9   9   1   23.03   16.96   1
  -9   9   1   69.38   22.06   5
   8  -9  -1   63.12   15.77   6
   8  -9  -1   14.48   11.46   1
   8  -9  -1   63.24   21.31   5
   8  -9  -1   11.01   12.00   1
  -8   9   1   14.22   14.70   2
  -8   9   1   36.86   17.83   5
  -8   9   1    5.95   13.18   1
  -8   9   1   34.41   13.49   1
   7  -9  -1  102.43   19.46   1
   7  -9  -1  133.30   20.11   6
   7  -9  -1   69.36   20.06   1
   7  -9  -1  116.45   22.68   5
  -7   9   1  102.14   25.46   2
  -7   9   1   89.42   19.77   5
  -7   9   1   95.07   22.94   1
  -7   9   1   99.65   16.26   1
   6  -9  -1  100.83   19.40   1
   6  -9  -1   77.55   18.89   1
   6  -9  -1   99.27   22.95   5
   6  -9  -1  112.66   18.12   6
  -6   9   1   90.65   20.39   5
  -6   9   1   81.38   15.81   1
   5  -9  -1    8.77   11.21   1
   5  -9  -1   19.07   14.32   5
   5  -9  -1   13.85    9.49   1
  -5   9   1   38.03   16.74   5
  -5   9   1    6.06    7.34   1
  -5   9   1   11.48   11.64   1
   4  -9  -1   -1.80   10.02   1
   4  -9  -1    9.65    8.03   1
   4  -9  -1   11.39   15.32   5
  -4   9   1    8.26   10.09   5
  -4   9   1    3.55    9.87   1
  -4   9   1   -0.50    7.11   1
   3  -9  -1   97.60   20.37   1
   3  -9  -1   80.21   18.38   1
   3  -9  -1  109.37   20.78   4
  -3   9   1   95.80   40.30   6
  -3   9   1   99.37   17.02   1
  -3   9   1   85.48   19.38   1
   2  -9  -1   52.08   20.28   4
   2  -9  -1   34.67   13.71   1
  -2   9   1   41.20   14.06   1
  -2   9   1   62.49   22.47   6
  -2   9   1   43.59   16.10   5
  -2   9   1   37.92   15.65   1
   1  -9  -1 1228.95   72.17   1
   1  -9  -1 1309.33   79.74   4
  -1   9   1 1342.63   80.42   6
  -1   9   1 1331.39   73.69   1
  -1   9   1 1345.21   73.42   5
  -1   9   1 1280.05   71.70   1
   0  -9  -1   16.44   15.05   4
   0  -9  -1    5.06    9.75   1
   0   9   1    8.62   11.99   6
   0   9   1   16.94   11.48   4
   0   9   1    9.42    9.11   5
   0   9   1    6.57    8.50   1
   0   9   1   12.48    8.98   1
  -1  -9  -1   75.27   25.44   3
  -1  -9  -1   72.95   18.54   1
  -1  -9  -1   68.84   22.47   4
  -1  -9  -1   76.07   21.68   1
   1   9   1   75.31   15.97   1
   1   9   1   87.59   16.49   5
   1   9   1   66.02   16.16   1
   1   9   1   65.29   21.06   6
   1   9   1   75.12   21.39   4
  -2  -9  -1  278.12   37.62   3
  -2  -9  -1  232.36   25.07   1
  -2  -9  -1  266.74   34.99   4
   2   9   1  271.46   26.16   1
   2   9   1  240.85   23.79   1
   2   9   1  271.74   24.71   5
   2   9   1  272.42   30.70   6
  -3  -9  -1   63.26   27.72   3
  -3  -9  -1   37.84   15.61   1
  -3  -9  -1   23.75   34.17   4
   3   9   1   42.18   14.85   1
   3   9   1   26.65   13.00   1
   3   9   1   24.00   12.83   6
   3   9   1   30.56   13.16   5
   3   9   1   40.21   17.28   4
  -4  -9  -1  307.96   40.20   4
  -4  -9  -1  344.19   43.82   3
  -4  -9  -1  380.95   39.98   2
  -4  -9  -1  272.30   25.46   1
   4   9   1  320.84   36.89   4
   4   9   1  289.37   25.05   5
   4   9   1  295.97   25.05   1
   4   9   1  320.15   26.58   1
   4   9   1  294.42   31.02   6
  -5  -9  -1   52.75   13.80   1
  -5  -9  -1   49.07   31.04   3
  -5  -9  -1   60.02   19.11   1
  -5  -9  -1  103.32   29.33   2
   5   9   1   64.65   15.41   5
   5   9   1   73.00   14.24   1
   5   9   1   54.92   20.13   6
   5   9   1   81.69   16.35   1
   5   9   1   89.79   21.49   4
  -6  -9  -1   55.07   29.88   2
  -6  -9  -1   23.36    9.34   1
  -6  -9  -1   28.59   10.79   1
   6   9   1   21.13    7.84   1
   6   9   1   53.48   18.33   4
   6   9   1   24.28    9.98   5
  -7  -9  -1   33.34    7.78   1
  -7  -9  -1   15.93    7.37   1
  -7  -9  -1   88.64   35.11   2
   7   9   1   36.94   19.80   5
   7   9   1   43.02   12.49   1
   7   9   1   43.13   10.72   1
   7   9   1   43.99   14.94   5
   8   9   1  397.16   39.69   4
   8   9   1  401.32   33.59   5
  -9  -9  -1    9.32   18.93   2
   9   9   1   -2.27   14.47   5
   9   9   1   12.19   24.84   4
   9 -10  -1   55.63   24.63   5
   9 -10  -1   31.22   18.87   1
  -9  10   1   30.62   20.05   1
   8 -10  -1   86.00   20.52   1
   8 -10  -1   63.42   23.17   1
   8 -10  -1   62.91   23.62   5
  -8  10   1   63.89   21.22   5
  -8  10   1   22.63   17.10   1
  -8  10   1   77.27   16.19   1
   7 -10  -1   60.41   18.83   1
   7 -10  -1   76.55   19.47   1
   7 -10  -1   93.14   22.19   5
  -7  10   1   72.30   24.13   1
  -7  10   1   77.49   29.11   2
  -7  10   1   87.79   16.65   1
  -7  10   1   64.56   20.35   5
   6 -10  -1   77.79   20.96   1
   6 -10  -1   82.85   17.45   1
   6 -10  -1   81.63   21.54   5
  -6  10   1   87.71   16.31   1
  -6  10   1   82.77   19.04   5
  -6  10   1   81.10   22.15   1
   5 -10  -1  357.70   34.99   5
   5 -10  -1  336.43   33.79   1
   5 -10  -1  349.52   30.64   1
  -5  10   1  357.46   34.47   5
  -5  10   1  370.42   34.83   1
  -5  10   1  363.82   32.82   1
   4 -10  -1  497.23   41.94   1
   4 -10  -1  534.11   38.03   1
  -4  10   1  484.26   40.09   1
  -4  10   1  511.45   40.52   1
  -4  10   1  523.25   42.91   5
   3 -10  -1   12.22    8.31   1
   3 -10  -1    8.77   11.77   1
   3 -10  -1   14.36   13.80   4
  -3  10   1   12.65    9.88   1
  -3  10   1   20.72   15.35   6
  -3  10   1   11.92   10.63   1
  -3  10   1   11.03    9.77   5
   2 -10  -1   12.55   12.67   1
   2 -10  -1   10.59   14.11   4
   2 -10  -1   16.14    8.81   1
  -2  10   1   11.48    9.89   1
  -2  10   1   14.47   16.65   6
  -2  10   1    5.83   10.53   1
  -2  10   1   10.76   10.42   5
   1 -10  -1   30.89   12.04   1
   1 -10  -1   27.70   13.92   1
   1 -10  -1   38.65   18.77   4
  -1  10   1   26.33   12.94   1
  -1  10   1   35.33   15.57   1
  -1  10   1   27.04   16.38   6
  -1  10   1   30.57   16.13   5
   0 -10  -1  357.20   33.97   1
   0 -10  -1  363.76   29.05   1
   0 -10  -1  368.92   41.23   4
   0  10   1  383.48   33.39   1
   0  10   1  374.44   32.78   5
   0  10   1  345.39   30.98   1
  -1 -10  -1   87.05   14.46   1
  -1 -10  -1   98.76   26.08   4
  -1 -10  -1   78.71   20.63   1
  -1 -10  -1   81.14   30.58   3
   1  10   1   83.05   18.10   5
   1  10   1   96.19   20.86   4
   1  10   1   78.72   17.60   1
   1  10   1   90.20   23.61   6
   1  10   1   88.65   19.74   1
  -2 -10  -1    7.88    5.85   1
  -2 -10  -1   -0.72   14.22   4
  -2 -10  -1   -1.33   17.49   3
  -2 -10  -1    0.42    9.15   1
   2  10   1    2.66    8.46   5
   2  10   1   -2.08   10.91   6
   2  10   1    5.38   10.26   1
   2  10   1   -1.98    8.04   1
   2  10   1    4.04   10.98   4
  -3 -10  -1  492.30   38.42   1
  -3 -10  -1  527.78   53.61   4
  -3 -10  -1  569.20   35.27   1
  -3 -10  -1  580.35   55.67   3
   3  10   1  528.31   36.90   1
   3  10   1  557.78   39.64   1
   3  10   1  516.24   38.07   5
   3  10   1  565.87   49.07   4
   3  10   1  548.51   45.76   6
  -4 -10  -1  158.40   22.70   1
  -4 -10  -1  215.85   41.12   3
  -4 -10  -1  202.97   19.09   1
   4  10   1  176.51   26.73   4
   4  10   1  188.79   23.74   1
   4  10   1  179.54   20.90   1
   4  10   1  159.61   21.23   5
   4  10   1  156.18   27.47   6
  -5 -10  -1   26.75   11.20   1
  -5 -10  -1   48.00   17.70   1
  -5 -10  -1   19.51   21.34   3
   5  10   1   23.28   10.67   5
   5  10   1   29.62   12.27   1
   5  10   1   23.90   16.53   6
   5  10   1   36.32   14.38   1
   5  10   1   56.14   17.03   4
  -6 -10  -1    7.78    8.55   1
  -6 -10  -1   -2.82    6.15   1
   6  10   1   -5.23    8.97   5
   6  10   1    8.28   11.27   4
   6  10   1   -2.99    7.59   1
  -7 -10  -1   60.95   11.43   1
   7  10   1   58.68   18.81   5
   7  10   1   54.51   19.45   6
   7  10   1   98.91   24.11   4
   7  10   1   57.38   15.88   1
   8  10   1   -9.86   15.86   6
   8  10   1   10.55   14.99   5
   8  10   1    3.87   10.72   5
   8 -11  -1   70.98   27.20   5
   8 -11  -1  120.02   21.62   1
   8 -11  -1   22.51   17.23   1
  -8  11   1   24.45   16.99   1
   7 -11  -1  182.41   28.68   5
   7 -11  -1  204.60   27.87   1
   7 -11  -1  192.68   26.91   1
  -7  11   1  175.68   26.43   5
  -7  11   1  170.19   31.07   1
  -7  11   1  171.08   21.71   1
   6 -11  -1   56.88   17.37   1
   6 -11  -1   54.52   19.03   1
  -6  11   1   14.12   13.53   1
  -6  11   1   26.28   10.08   1
  -6  11   1   38.04   18.67   5
   5 -11  -1   59.28   14.42   1
   5 -11  -1   15.86   13.10   1
  -5  11   1   64.03   18.37   5
  -5  11   1   21.37   10.76   1
  -5  11   1   26.16   13.71   1
   4 -11  -1  183.35   26.75   1
   4 -11  -1  217.63   23.17   1
  -4  11   1  204.94   25.44   1
  -4  11   1  217.61   28.74   1
  -4  11   1  232.56   26.71   5
   3 -11  -1   74.77   22.28   1
   3 -11  -1   60.19   14.73   1
  -3  11   1   61.81   18.79   1
  -3  11   1   56.54   18.94   1
  -3  11   1   96.35   25.04   6
  -3  11   1   74.65   18.71   5
   2 -11  -1    8.09    7.72   1
   2 -11  -1    4.78   14.68   4
   2 -11  -1    2.71   12.05   1
  -2  11   1   23.12   16.14   6
  -2  11   1    0.18    9.92   1
  -2  11   1    1.38    8.61   5
  -2  11   1    2.30    9.64   1
   1 -11  -1   -3.16   11.17   1
   1 -11  -1   -5.99   14.89   4
   1 -11  -1   -2.42    6.11   1
  -1  11   1   10.29   13.71   6
  -1  11   1   -6.60    9.23   1
  -1  11   1   -5.86    9.73   1
  -1  11   1   -1.96    9.78   5
   0 -11  -1    0.07   11.85   1
   0  11   1   -4.50    9.97   5
   0  11   1   -0.08    9.92   1
  -1 -11  -1    0.58   11.07   1
  -1 -11  -1   -2.87   14.80   4
  -1 -11  -1   -2.04    5.21   1
   1  11   1   -2.29    9.26   5
   1  11   1   -5.55   10.64   1
  -2 -11  -1   -5.36   11.25   1
  -2 -11  -1    0.48   17.79   3
  -2 -11  -1    6.52   14.65   4
  -2 -11  -1    1.37    5.06   1
   2  11   1   -3.54    8.78   5
   2  11   1    2.03   10.55   4
   2  11   1   -2.01   14.46   6
   2  11   1   -3.05   11.62   1
  -3 -11  -1    1.01   19.63   3
  -3 -11  -1    8.40    6.15   1
  -3 -11  -1   -1.35   11.06   1
   3  11   1   -5.33    9.61   5
   3  11   1   -5.96   11.88   6
   3  11   1   -5.61    7.60   1
   3  11   1    4.33    9.38   4
   3  11   1   -1.83   11.28   1
  -4 -11  -1   97.60   16.07   1
  -4 -11  -1  108.28   41.87   3
  -4 -11  -1   96.43   22.43   1
   4  11   1  126.50   23.21   4
   4  11   1   63.14   28.37   6
   4  11   1  119.23   17.90   1
   4  11   1   88.62   21.52   5
   4  11   1  112.48   23.87   1
  -5 -11  -1  246.10   21.45   1
  -5 -11  -1  188.43   26.14   1
   5  11   1  197.74   26.21   5
   5  11   1  234.85   23.50   1
   5  11   1  176.48   35.68   6
   5  11   1  242.92   28.59   1
   5  11   1  243.90   31.28   4
  -6 -11  -1   -2.03    8.10   1
   6  11   1    2.02    9.59   1
   6  11   1  -10.92   17.71   6
   6  11   1   12.16   13.96   4
   6  11   1    1.10   11.73   5
  -7 -11  -1   18.09    8.16   1
   7  11   1    8.43   24.76   6
   7  11   1   21.50   12.53   1
   7  11   1   22.64   13.52   5
   7  11   1   24.34   10.66   1
   7 -12  -1  176.96   23.89   1
   7 -12  -1  186.26   26.99   1
  -7  12   1  129.19   31.74   1
   6 -12  -1   50.46   23.35   1
  -6  12   1   52.78   23.57   1
  -6  12   1   46.02   22.92   5
   5 -12  -1  137.60   20.30   1
   5 -12  -1  188.23   28.19   1
  -5  12   1  158.45   25.03   5
  -5  12   1  208.60   29.37   1
  -5  12   1  165.78   23.16   1
   4 -12  -1   15.60   13.90   1
  -4  12   1   56.41   19.37   1
  -4  12   1   63.02   20.36   1
  -4  12   1   51.52   18.69   5
   3 -12  -1   97.46   24.76   1
   3 -12  -1   89.84   14.05   1
  -3  12   1  104.01   21.14   1
  -3  12   1  111.67   21.45   1
  -3  12   1   93.95   20.62   5
   2 -12  -1   69.56   13.02   1
   2 -12  -1   78.39   26.61   1
  -2  12   1   62.21   23.82   1
  -2  12   1  128.39   29.64   6
  -2  12   1   72.18   18.12   1
  -2  12   1   87.92   21.19   5
   1 -12  -1   18.99   30.49   1
   1 -12  -1    0.91    6.48   1
  -1  12   1   46.88   21.13   6
  -1  12   1   -4.34    8.89   1
  -1  12   1   -2.12   12.71   1
  -1  12   1   -3.48   10.22   5
   0 -12  -1  663.25   44.20   1
   0 -12  -1  605.12   49.99   1
   0 -12  -1  735.27   72.92   3
   0  12   1  679.78   55.17   1
   0  12   1  686.00   50.46   5
   0  12   1  695.83   58.75   6
   0  12   1  680.58   48.30   1
  -1 -12  -1  157.89   30.04   1
  -1 -12  -1  181.53   18.18   1
  -1 -12  -1  147.90   41.23   3
   1  12   1  124.92   26.17   5
   1  12   1  164.02   32.26   6
   1  12   1  181.76   24.06   1
   1  12   1  159.71   31.26   1
  -2 -12  -1   -7.37   20.64   3
  -2 -12  -1    8.09   12.88   1
  -2 -12  -1   35.75   10.46   1
   2  12   1    7.85   14.05   1
   2  12   1   -6.92   11.62   5
   2  12   1   15.49   14.92   6
   2  12   1   11.35   10.05   1
  -3 -12  -1  160.06   45.51   3
  -3 -12  -1  167.80   18.04   1
  -3 -12  -1  156.55   28.18   1
   3  12   1  144.15   33.22   6
   3  12   1  195.56   21.88   1
   3  12   1  171.93   30.57   1
   3  12   1  126.64   28.05   5
  -4 -12  -1   14.40   27.68   3
  -4 -12  -1    1.01   13.88   1
  -4 -12  -1    1.42    8.15   1
   4  12   1    3.35   15.38   1
   4  12   1    6.58   18.79   6
   4  12   1    8.40   12.47   4
   4  12   1   -0.60    9.74   1
   4  12   1    4.68   12.81   5
  -5 -12  -1  112.47   26.86   1
  -5 -12  -1   91.07   52.50   3
  -5 -12  -1  116.59   18.62   1
   5  12   1  103.52   26.07   5
   5  12   1  106.98   37.98   6
   5  12   1  137.50   22.46   1
   5  12   1  134.09   27.89   4
   5  12   1  132.77   31.34   1
  -6 -12  -1    8.82   10.61   1
   6  12   1   59.22   21.18   1
   6  12   1    4.47   21.41   6
   6  12   1    6.50   14.39   5
   5 -13  -1  170.60   32.69   1
  -5  13   1  175.94   25.04   1
  -5  13   1  168.21   26.81   1
   4 -13  -1  147.98   29.37   1
  -4  13   1  142.34   23.61   1
  -4  13   1  104.56   22.65   1
  -4  13   1  132.02   24.35   5
   3 -13  -1  137.84   29.83   1
   3 -13  -1   90.63   15.44   1
  -3  13   1  149.47   27.23   5
  -3  13   1  140.36   23.74   1
  -3  13   1  163.43   27.79   1
   2 -13  -1  114.97   31.50   1
   2 -13  -1   79.69   15.42   1
  -2  13   1  178.00   31.39   6
  -2  13   1  126.10   19.82   1
  -2  13   1   97.67   25.39   1
  -2  13   1  112.04   25.57   5
   1 -13  -1   73.27   13.63   1
   1 -13  -1   72.78   29.80   1
  -1  13   1  139.01   21.50   1
  -1  13   1  135.37   27.81   6
  -1  13   1   72.44   23.84   5
  -1  13   1   44.83   20.42   1
   0 -13  -1   43.24   11.40   1
   0 -13  -1   -6.82   25.80   3
   0  13   1   19.84   16.29   5
   0  13   1   16.96   18.47   1
   0  13   1   51.62   17.14   1
  -1 -13  -1  -12.08   24.68   3
  -1 -13  -1   31.98   11.12   1
  -1 -13  -1   19.30   16.42   1
   1  13   1   10.98   15.51   5
   1  13   1   15.49   18.79   6
  -2 -13  -1  148.12   32.67   1
  -2 -13  -1  154.00   17.14   1
  -2 -13  -1  129.72   52.21   3
   2  13   1  166.08   33.46   1
   2  13   1  112.12   31.68   5
   2  13   1  105.99   34.73   6
   2  13   1  180.59   21.22   1
  -3 -13  -1   37.60   20.29   1
  -3 -13  -1   24.85   32.80   3
  -3 -13  -1   77.95   15.64   1
   3  13   1   50.82   21.38   1
   3  13   1   37.38   23.15   6
   3  13   1   35.16   17.78   5
  -4 -13  -1   29.77   35.68   3
  -4 -13  -1   42.45   16.91   1
   4  13   1   37.98   21.58   5
   4  13   1   45.75   22.97   1
   4  13   1   35.99   25.30   6
   3 -14  -1  192.57   38.14   1
  -3  14   1  201.13   35.61   1
   2 -14  -1   21.96   21.37   1
  -2  14   1   66.98   29.81   5
  -2  14   1   -1.38   20.02   1
  -2  14   1    9.63   20.90   1
   1 -14  -1   34.11   23.18   1
  -1  14   1   88.19   31.37   5
  -1  14   1   38.81   24.17   1
  -1  14   1  119.11   24.75   1
  -1  14   1  142.71   35.33   6
   0 -14  -1  100.00   37.14   1
   0  14   1  111.92   23.43   1
   0  14   1   49.54   25.32   1
   0  14   1  187.87   34.74   6
  -1 -14  -1   80.82   36.05   1
  -1 -14  -1   59.54   37.08   3
   1  14   1  138.12   24.21   1
   1  14   1   98.13   40.23   1
   1  14   1   42.90   22.79   5
   2  13  -2   35.47   26.73   1
   2  13  -2  103.27   19.90   1
   2  13  -2   73.46   34.23   6
  -2 -13   2   35.40   22.12   1
  -2 -13   2   34.40   35.28   3
   1  13  -2   77.93   31.10   6
   1  13  -2   97.64   18.30   1
  -1 -13   2   20.42   29.25   1
   0  13  -2   11.09   16.99   5
   0  13  -2    6.56   18.91   1
   0  13  -2   93.16   29.34   6
   0 -13   2  -14.04   28.83   3
   0 -13   2   14.29   19.98   1
  -1  13  -2   39.47   21.43   5
  -1  13  -2  118.05   29.54   6
  -1  13  -2    4.25   19.71   1
   1 -13   2    1.02   19.03   1
   1 -13   2  114.82   34.12   4
  -2  13  -2  629.35   50.86   5
  -2  13  -2  568.14   44.29   1
  -2  13  -2  673.38   58.48   6
  -2  13  -2  618.33   53.79   1
   2 -13   2  603.24   64.16   4
   2 -13   2  538.17   55.76   1
  -3  13  -2   69.82   26.11   5
  -3  13  -2   81.37   22.25   1
  -3  13  -2  157.60   35.62   6
  -3  13  -2   22.68   15.02   1
   3 -13   2   34.65   21.21   1
   3 -13   2   78.52   40.69   4
  -4  13  -2   61.50   21.83   1
  -4  13  -2  101.50   37.48   6
  -4  13  -2  100.24   27.86   5
   4 -13   2   75.55   35.30   1
   4 -13   2   14.73   24.79   4
   5  12  -2   15.29   24.26   6
   5  12  -2   53.45   22.18   1
  -5 -12   2   17.84   11.41   1
   4  12  -2   62.19   22.63   5
   4  12  -2  128.23   20.70   1
   4  12  -2   82.92   34.10   1
   4  12  -2  100.10   38.35   6
  -4 -12   2   72.58   17.70   1
  -4 -12   2   77.13   30.23   1
  -4 -12   2   47.41   32.79   3
   3  12  -2   68.00   25.82   5
   3  12  -2   92.31   32.03   6
   3  12  -2  140.85   19.69   1
   3  12  -2  100.13   33.49   1
  -3 -12   2   64.03   14.95   1
  -3 -12   2   93.57   47.50   3
  -3 -12   2   92.21   31.66   1
   2  12  -2   31.24   20.80   6
   2  12  -2    4.51   19.43   1
   2  12  -2   11.73   14.89   5
  -2 -12   2   16.96    8.11   1
  -2 -12   2    8.90   26.79   3
  -2 -12   2   27.49   17.52   1
   1  12  -2  222.76   34.14   1
   1  12  -2  237.41   26.32   1
   1  12  -2  240.29   35.50   6
  -1 -12   2  284.39   36.37   4
  -1 -12   2  242.18   21.69   1
  -1 -12   2  199.78   35.16   1
   0  12  -2   13.36   16.19   1
   0  12  -2   10.90   14.75   5
   0  12  -2   97.58   27.31   6
   0  12  -2   56.42   17.23   1
   0 -12   2   17.65   18.17   1
   0 -12   2    1.92   25.33   3
   0 -12   2   28.45   11.21   1
  -1  12  -2  290.76   37.88   6
  -1  12  -2  258.17   28.07   1
  -1  12  -2  241.87   34.24   5
  -1  12  -2  280.01   34.74   1
   1 -12   2  269.80   40.34   4
   1 -12   2  266.89   38.29   1
   1 -12   2  277.28   24.88   1
  -2  12  -2   10.07   14.25   5
  -2  12  -2   12.70   11.87   1
  -2  12  -2   65.48   23.65   6
  -2  12  -2   19.86   14.37   1
   2 -12   2   38.87   11.66   1
   2 -12   2   20.04   17.80   1
   2 -12   2   22.67   20.47   4
  -3  12  -2  269.19   31.13   5
  -3  12  -2  251.68   27.83   1
  -3  12  -2  299.84   37.13   6
  -3  12  -2  273.68   33.56   1
   3 -12   2  267.98   37.53   1
   3 -12   2  238.50   21.51   1
   3 -12   2  212.50   41.42   4
  -4  12  -2  137.08   25.12   1
  -4  12  -2  177.63   34.63   6
  -4  12  -2  108.30   22.08   1
  -4  12  -2  150.32   24.99   5
   4 -12   2  154.97   29.49   1
   4 -12   2  108.17   37.27   4
   4 -12   2  110.18   16.41   1
  -5  12  -2  246.45   28.53   5
  -5  12  -2  169.44   27.92   1
  -5  12  -2  189.02   26.26   1
   5 -12   2  184.38   30.24   1
   5 -12   2  136.18   35.96   4
   5 -12   2  174.61   19.40   1
  -6  12  -2  112.35   31.10   5
  -6  12  -2   93.84   28.50   1
  -6  12  -2  137.71   28.00   1
   6 -12   2   81.64   28.20   5
   6 -12   2  108.43   19.09   1
   6 -12   2  140.83   29.89   1
   7 -12   2  198.57   42.72   1
   6  11  -2   56.86   21.28   1
   6  11  -2   27.60   23.69   6
  -6 -11   2   25.07   10.67   1
   5  11  -2   54.04   17.58   5
   5  11  -2   95.88   20.23   1
   5  11  -2   42.22   23.75   6
  -5 -11   2   76.55   16.63   1
  -5 -11   2   64.92   25.47   1
   4  11  -2   14.56   15.93   1
   4  11  -2   12.36    9.03   1
   4  11  -2   -1.97   15.91   6
   4  11  -2    2.81   11.71   5
  -4 -11   2    5.59    7.80   1
  -4 -11   2    2.18   22.76   3
  -4 -11   2    6.49   13.64   1
   3  11  -2  135.01   23.78   5
   3  11  -2  155.15   20.70   1
   3  11  -2  117.16   31.76   6
   3  11  -2  150.52   30.18   1
  -3 -11   2  119.14   27.52   1
  -3 -11   2  130.05   41.15   3
  -3 -11   2  145.45   16.92   1
   2  11  -2  162.63   21.35   1
   2  11  -2  192.71   29.59   1
   2  11  -2  134.42   24.23   5
   2  11  -2  126.91   30.77   6
  -2 -11   2  186.60   18.56   1
  -2 -11   2  259.79   34.69   4
  -2 -11   2  159.82   39.95   3
  -2 -11   2  133.66   27.15   1
   1  11  -2  150.40   32.02   6
   1  11  -2  181.21   23.78   1
   1  11  -2  172.57   26.98   5
   1  11  -2  193.37   28.69   1
  -1 -11   2  199.23   40.87   3
  -1 -11   2  187.28   31.31   1
  -1 -11   2  203.04   19.63   1
  -1 -11   2  191.88   35.59   4
   0  11  -2    1.73   12.88   1
   0  11  -2    7.63   13.81   6
   0  11  -2   -5.97    9.79   1
   0  11  -2   -0.18   10.96   5
   0 -11   2    1.95   15.36   1
   0 -11   2    7.53    6.86   1
   0 -11   2   16.99   17.74   4
  -1  11  -2  325.14   38.89   6
  -1  11  -2  311.15   36.96   1
  -1  11  -2  279.14   28.91   1
  -1  11  -2  277.35   32.47   5
   1 -11   2  279.54   39.16   4
   1 -11   2  275.65   34.27   1
   1 -11   2  285.76   26.13   1
  -2  11  -2   -2.48   10.75   5
  -2  11  -2    0.32   10.39   1
  -2  11  -2    6.00   15.25   6
  -2  11  -2   -2.04   11.33   1
   2 -11   2    6.44   14.50   1
   2 -11   2    6.89   15.08   4
   2 -11   2    2.46    5.89   1
  -3  11  -2   -4.81    8.96   1
  -3  11  -2   15.87   11.19   5
  -3  11  -2   12.01   15.81   6
  -3  11  -2    3.91   12.76   1
   3 -11   2    2.16   14.01   1
   3 -11   2    9.97    6.60   1
  -4  11  -2  194.77   27.94   1
  -4  11  -2  232.07   28.36   1
  -4  11  -2  248.79   28.73   5
  -4  11  -2  288.93   38.79   6
   4 -11   2  194.27   35.49   4
   4 -11   2  222.00   31.69   1
   4 -11   2  211.67   22.65   1
  -5  11  -2   90.40   24.41   6
  -5  11  -2   71.10   20.55   5
  -5  11  -2   44.20   20.64   1
  -5  11  -2   77.77   19.04   1
   5 -11   2   44.33   22.30   5
   5 -11   2   61.81   14.35   1
   5 -11   2   35.59   19.99   4
   5 -11   2   49.66   21.10   1
  -6  11  -2   74.91   19.48   1
  -6  11  -2   38.14   18.21   1
  -6  11  -2  113.83   23.18   5
   6 -11   2   43.37   22.48   5
   6 -11   2   34.05   20.86   4
   6 -11   2   82.76   21.99   1
   6 -11   2   76.41   17.32   1
  -7  11  -2   68.90   23.05   5
  -7  11  -2   10.34   11.41   1
  -7  11  -2    6.41   15.34   1
   7 -11   2   92.87   23.06   1
   7 -11   2   11.74   13.91   5
   7 -11   2    9.30   10.78   1
  -8  11  -2  662.04   55.51   1
   8 -11   2  528.35   50.68   5
   8 -11   2  515.04   46.58   1
   8 -11   2  585.47   48.27   1
   7  10  -2   74.11   22.80   1
   7  10  -2  103.47   19.44   1
  -7 -10   2   51.18   15.86   1
   6  10  -2   10.60    9.52   1
   6  10  -2    9.31   10.37   1
   5  10  -2  160.85   20.82   1
   5  10  -2  128.11   19.00   5
  -5 -10   2  227.07   32.05   4
  -5 -10   2  165.39   18.26   1
  -5 -10   2  141.49   24.82   1
   4  10  -2  317.74   32.26   1
   4  10  -2  278.42   25.85   1
   4  10  -2  249.20   24.78   5
  -4 -10   2  236.80   29.25   1
  -4 -10   2  285.04   43.74   3
  -4 -10   2  344.65   42.55   4
  -4 -10   2  315.92   24.87   1
   3  10  -2   17.05   13.56   1
   3  10  -2    2.64    9.86   5
   3  10  -2   12.30   13.99   6
   3  10  -2   12.39    9.53   1
  -3 -10   2   28.02   18.63   4
  -3 -10   2   17.00    7.70   1
  -3 -10   2   13.79   11.72   1
  -3 -10   2    7.75   19.24   3
   2  10  -2   77.85   20.56   1
   2  10  -2   66.94   23.14   6
   2  10  -2   60.70   17.93   5
   2  10  -2   68.09   16.77   1
  -2 -10   2   62.34   31.10   3
  -2 -10   2   96.76   27.18   4
  -2 -10   2   66.55   21.59   1
  -2 -10   2   86.26   14.13   1
   1  10  -2   -2.15    8.30   1
   1  10  -2   -2.22   10.33   1
   1  10  -2   -5.26    8.52   5
  -1 -10   2   -2.50   11.61   1
  -1 -10   2    4.36    6.53   1
  -1 -10   2    8.63   14.16   4
   0  10  -2  541.07   41.11   1
   0  10  -2  574.55   49.69   6
   0  10  -2  594.08   42.25   5
   0  10  -2  605.41   43.71   1
   0 -10   2  559.27   50.63   4
   0 -10   2  600.76   39.52   1
   0 -10   2  554.31   44.06   1
  -1  10  -2   53.86   20.57   1
  -1  10  -2   43.21   19.04   5
  -1  10  -2   30.82   13.69   1
  -1  10  -2   42.95   20.34   6
   1 -10   2   51.81   20.26   1
   1 -10   2   40.31   24.88   4
   1 -10   2   37.71   11.70   1
  -2  10  -2   -1.58   13.60   6
  -2  10  -2   -6.27   10.73   5
  -2  10  -2   -4.40    9.18   1
   2 -10   2    3.35   10.16   1
   2 -10   2    3.67   13.55   4
   2 -10   2    3.54    7.06   1
  -3  10  -2  433.59   38.22   1
  -3  10  -2  488.25   40.07   1
  -3  10  -2  460.42   47.16   6
  -3  10  -2  500.77   40.04   5
   3 -10   2  482.26   39.85   5
   3 -10   2  480.97   35.76   1
   3 -10   2  441.14   43.06   1
   3 -10   2  425.29   43.46   4
  -4  10  -2   69.81   28.35   6
  -4  10  -2   38.61   14.53   1
  -4  10  -2   57.92   16.65   1
  -4  10  -2   77.99   18.97   5
   4 -10   2   55.09   21.71   1
   4 -10   2   29.31   11.83   1
   4 -10   2   53.32   23.98   4
   4 -10   2   41.63   15.76   5
  -5  10  -2   16.48   16.08   6
  -5  10  -2   -1.97    9.57   1
  -5  10  -2    0.43    7.55   1
  -5  10  -2    8.13    9.55   5
   5 -10   2    5.87    7.26   1
   5 -10   2   -2.09   12.95   4
   5 -10   2    3.00   10.60   1
  -6  10  -2  183.56   29.62   1
  -6  10  -2  216.46   26.28   5
  -6  10  -2  210.20   23.83   1
   6 -10   2  157.40   26.71   1
   6 -10   2  166.66   28.21   4
   6 -10   2  198.63   23.85   1
   6 -10   2  208.80   28.51   5
  -7  10  -2  517.68   41.70   5
  -7  10  -2  482.63   36.91   1
  -7  10  -2  513.00   45.43   1
   7 -10   2  508.59   40.33   1
   7 -10   2  448.30   38.53   4
   7 -10   2  503.90   41.30   1
   7 -10   2  491.81   44.15   5
  -8  10  -2   38.80   17.86   1
  -8  10  -2   20.41   21.04   2
  -8  10  -2   16.30   17.53   1
   8 -10   2   50.55   24.04   5
   8 -10   2   18.44   12.66   1
  -9  10  -2  148.82   34.16   1
  -9  10  -2  100.36   42.36   2
   9 -10   2  175.50   29.77   1
   9 -10   2  109.14   30.12   1
   9 -10   2  140.49   34.41   5
   8   9  -2   20.61    7.60   1
   7   9  -2  209.77   21.96   1
   7   9  -2  195.31   19.93   1
  -7  -9   2  193.38   17.74   1
  -7  -9   2  185.94   17.90   1
   6   9  -2   34.76   14.30   1
   6   9  -2   33.07   14.29   1
  -6  -9   2   38.66   11.48   1
   5   9  -2   66.65   14.94   1
   5   9  -2   42.48   12.58   5
  -5  -9   2  106.39   25.15   4
  -5  -9   2   55.33   18.08   1
  -5  -9   2   59.68   12.48   1
   4   9  -2   63.04   14.18   5
   4   9  -2   83.30   19.60   1
   4   9  -2   54.10   14.88   1
  -4  -9   2   76.50   13.57   1
  -4  -9   2   80.68   28.45   4
  -4  -9   2   84.44   28.81   3
  -4  -9   2   48.39   18.77   1
   3   9  -2  211.14   24.74   1
   3   9  -2  176.74   19.80   5
   3   9  -2  176.19   20.46   1
  -3  -9   2  161.97   23.70   1
  -3  -9   2  185.81   33.02   4
  -3  -9   2  186.68   33.12   3
  -3  -9   2  217.37   19.31   1
   2   9  -2   22.52    9.98   1
   2   9  -2   28.41   12.36   1
   2   9  -2   37.53   19.06   6
   2   9  -2   31.60   11.03   5
  -2  -9   2   34.62   11.82   1
  -2  -9   2   16.51   11.51   1
  -2  -9   2   38.06   24.48   3
  -2  -9   2   37.44   19.20   4
   1   9  -2  149.21   27.74   1
   1   9  -2  204.17   22.82   5
   1   9  -2  205.01   29.35   6
   1   9  -2  228.38   25.57   1
  -1  -9   2  212.49   35.00   4
  -1  -9   2  185.84   25.83   1
  -1  -9   2  225.84   21.24   1
  -1  -9   2  258.54   34.51   3
   0   9  -2    0.21    8.84   1
   0  -9   2    7.89   15.13   4
   0  -9   2   -4.85    9.70   1
   0  -9   2   -2.36    5.77   1
  -1   9  -2  125.09   21.89   1
  -1   9  -2  128.35   20.81   5
  -1   9  -2  116.90   26.19   6
   1  -9   2  123.23   23.89   1
   1  -9   2  138.90   17.46   1
   1  -9   2  123.58   26.51   4
  -2   9  -2   50.60   15.74   1
  -2   9  -2   46.71   16.39   5
  -2   9  -2   41.56   27.83   6
   2  -9   2   48.52   13.68   1
   2  -9   2   40.07   19.82   4
   2  -9   2   38.68   14.76   1
  -3   9  -2  133.51   35.90   5
  -3   9  -2  206.88   29.69   1
  -3   9  -2  224.08   32.61   6
   3  -9   2  240.28   27.25   5
   3  -9   2  221.51   27.56   1
   3  -9   2  230.59   22.77   1
   3  -9   2  215.54   28.40   4
  -4   9  -2  243.02   33.11   6
  -4   9  -2  203.98   31.56   1
  -4   9  -2  267.35   28.78   5
  -4   9  -2  249.24   26.13   1
   4  -9   2  197.98   36.73   5
   4  -9   2  222.45   28.88   4
   4  -9   2  252.73   24.16   1
  -5   9  -2  101.14   21.34   1
  -5   9  -2  150.97   22.22   5
  -5   9  -2  130.29   27.71   6
  -5   9  -2  136.46   20.06   1
   5  -9   2  111.46   23.25   5
   5  -9   2  116.27   22.75   1
   5  -9   2  107.57   22.66   4
   5  -9   2  125.64   18.72   1
  -6   9  -2   50.49   15.21   5
  -6   9  -2   35.47   14.19   1
  -6   9  -2   28.99   10.26   1
   6  -9   2   29.78   14.26   1
   6  -9   2   32.16   15.26   5
   6  -9   2   27.00   11.51   1
   6  -9   2   33.70   18.69   4
  -7   9  -2   73.96   24.47   1
  -7   9  -2   98.42   19.66   5
  -7   9  -2   74.66   14.32   1
   7  -9   2   59.56   18.53   1
   7  -9   2   72.04   18.77   4
   7  -9   2   90.77   22.51   5
   7  -9   2   65.90   18.93   1
  -8   9  -2  122.98   18.44   1
  -8   9  -2   84.49   36.19   2
  -8   9  -2   89.99   26.81   1
  -8   9  -2  142.79   22.20   5
   8  -9   2  104.81   20.78   1
   8  -9   2   83.93   22.02   1
   8  -9   2  155.47   27.06   5
  -9   9  -2   93.97   31.91   1
  -9   9  -2  100.59   37.75   2
  -9   9  -2  122.57   20.08   1
  -9   9  -2   97.55   23.99   5
   9  -9   2  134.46   21.61   1
   9  -9   2  154.33   29.60   5
   9  -9   2   85.46   24.90   1
 -10   9  -2  266.84   42.08   1
 -10   9  -2  232.40   46.10   2
  10  -9   2  229.98   39.62   1
  10  -9   2  278.07   43.95   1
   8   8  -2   16.80    8.11   1
   8   8  -2   14.20    6.69   1
   7   8  -2   99.51   14.42   1
   7   8  -2  104.96   16.83   1
  -7  -8   2   79.10   11.90   1
  -7  -8   2   85.93   12.00   1
  -7  -8   2  169.94   29.26   4
   6   8  -2  109.35   21.09   1
   6   8  -2  104.25   15.34   1
  -6  -8   2  144.74   27.45   4
   5   8  -2   57.58   13.45   1
   5   8  -2   56.56   10.54   5
  -5  -8   2   39.81   24.05   4
  -5  -8   2   43.68   15.53   1
   4   8  -2  185.19   20.89   1
   4   8  -2  144.36   15.48   5
   4   8  -2  154.62   17.83   1
  -4  -8   2  168.16   33.29   4
  -4  -8   2  165.79   25.81   1
  -4  -8   2  133.97   19.76   1
  -4  -8   2  154.12   28.86   3
   3   8  -2  471.26   32.96   1
   3   8  -2  403.68   27.84   5
   3   8  -2  399.24   29.87   1
  -3  -8   2  377.21   31.58   1
  -3  -8   2  452.39   41.33   3
  -3  -8   2  478.65   30.15   1
   2   8  -2    7.92    6.83   5
   2   8  -2    7.01    8.70   1
   2   8  -2    0.78    7.09   1
  -2  -8   2   11.43   14.92   4
  -2  -8   2    8.93   11.82   3
  -2  -8   2    3.18    8.73   1
  -2  -8   2    9.48    6.50   1
   1   8  -2   13.95    9.33   1
   1   8  -2    9.69    8.35   1
   1   8  -2   11.50    7.88   5
   1   8  -2   10.93   12.68   6
  -1  -8   2   12.52   14.10   3
  -1  -8   2    6.98    9.46   1
  -1  -8   2   14.90    6.78   1
  -1  -8   2   15.16   13.54   4
   0   8  -2  620.37   47.41   6
   0   8  -2  653.73   42.51   1
   0   8  -2  578.32   40.15   1
   0   8  -2  648.63   40.53   5
   0  -8   2  649.31   39.16   1
   0  -8   2  623.67   49.44   4
   0  -8   2  560.83   40.97   1
  -1   8  -2   84.48   16.53   5
  -1   8  -2   72.56   20.28   6
  -1   8  -2   79.88   17.58   1
  -1   8  -2   60.82   15.28   1
   1  -8   2   85.10   14.32   1
   1  -8   2   69.28   20.78   4
   1  -8   2   72.42   18.15   1
  -2   8  -2  556.55   39.38   1
  -2   8  -2  542.15   39.13   5
  -2   8  -2  522.37   38.32   1
  -2   8  -2  563.20   45.91   6
   2  -8   2  498.44   39.54   1
   2  -8   2  542.60   38.34   5
   2  -8   2  525.54   42.97   4
   2  -8   2  536.29   36.63   1
  -3   8  -2  374.76   32.40   1
  -3   8  -2  405.31   39.27   6
  -3   8  -2  401.49   33.90   5
  -3   8  -2  394.81   32.66   1
   3  -8   2  381.08   34.85   4
   3  -8   2  389.59   33.05   5
   3  -8   2  400.58   30.56   1
   3  -8   2  359.87   33.02   1
  -4   8  -2   12.39   14.85   6
  -4   8  -2   12.46   10.80   5
  -4   8  -2    5.67    9.99   1
  -4   8  -2    6.97    8.65   1
   4  -8   2   11.47   10.49   1
   4  -8   2    9.99    7.57   1
   4  -8   2   13.13   10.32   4
   4  -8   2   10.26   10.02   5
  -5   8  -2   62.90   15.80   1
  -5   8  -2   59.97   18.32   1
  -5   8  -2   80.92   18.50   5
   5  -8   2   77.51   18.07   4
   5  -8   2   70.18   15.51   1
  -6   8  -2  450.66   36.18   1
  -6   8  -2  415.33   36.56   1
  -6   8  -2  472.31   40.03   5
   6  -8   2  391.17   36.67   1
   6  -8   2  433.57   39.03   1
   6  -8   2  425.53   33.14   4
   6  -8   2  442.55   40.03   5
  -7   8  -2  136.90   18.92   1
  -7   8  -2  156.47   23.45   5
  -7   8  -2  133.99   25.09   1
   7  -8   2  139.83   23.15   1
   7  -8   2  138.03   18.75   4
   7  -8   2  156.23   27.59   5
  -8   8  -2   10.41    9.85   5
  -8   8  -2    8.33    7.29   1
  -8   8  -2   -0.09   15.26   2
  -8   8  -2    4.00   12.63   1
   8  -8   2    3.51   10.97   1
   8  -8   2   -2.08   10.06   1
   8  -8   2   10.84   13.01   5
  -9   8  -2  315.73   27.67   1
  -9   8  -2  307.30   31.56   5
  -9   8  -2  282.24   36.64   1
  -9   8  -2  271.80   42.05   2
   9  -8   2  353.47   36.86   5
   9  -8   2  258.01   31.76   1
   9  -8   2  262.17   27.84   1
 -10   8  -2    2.94   10.87   1
 -10   8  -2   90.36   37.19   5
 -10   8  -2   -3.32   18.74   2
  10  -8   2   -1.70   14.45   1
  10  -8   2   80.51   27.29   5
  10   7  -2   40.13   29.88   3
 -10  -7   2   97.83   40.91   2
  -9  -7   2  202.06   45.78   2
  -8  -7   2  410.09   53.40   2
   7   7  -2  405.09   39.76   4
   7   7  -2  357.20   22.77   1
   7   7  -2  317.68   22.67   1
  -7  -7   2  419.74   48.97   2
  -7  -7   2  349.58   20.47   1
  -7  -7   2  309.27   20.58   1
  -7  -7   2  371.28   46.38   4
   6   7  -2   18.50    5.27   5
   6   7  -2   17.11    7.19   1
   6   7  -2   25.51   15.70   4
   6   7  -2   17.01    6.06   5
  -6  -7   2   10.24    6.38   1
  -6  -7   2   16.49    6.38   1
  -6  -7   2   49.18   28.00   2
  -6  -7   2   22.68   18.28   4
   5   7  -2  883.70   62.13   4
   5   7  -2  768.85   43.51   1
   5   7  -2  779.04   42.11   1
   5   7  -2  754.60   39.38   5
  -5  -7   2  833.08   41.61   1
  -5  -7   2  786.53   65.51   4
   4   7  -2    6.95   12.83   4
   4   7  -2   -0.14    6.16   1
   4   7  -2    1.22    5.28   5
  -4  -7   2   -1.46   15.01   4
  -4  -7   2    1.26    7.18   1
  -4  -7   2    2.15    5.28   1
  -4  -7   2    2.46   11.53   3
   3   7  -2   48.27   12.32   1
   3   7  -2   61.77   10.87   5
   3   7  -2   67.38   19.99   4
   3   7  -2   62.45   14.35   1
  -3  -7   2   65.10   11.21   1
  -3  -7   2   48.21   14.34   1
  -3  -7   2   59.65   23.94   4
  -3  -7   2   90.17   21.66   3
   2   7  -2    3.00    6.31   1
   2   7  -2   -1.01    5.81   1
   2   7  -2    2.33    5.48   5
  -2  -7   2   -1.57    7.38   1
  -2  -7   2    3.15   11.45   4
  -2  -7   2    4.85    5.45   1
  -2  -7   2    1.99   10.33   3
   1   7  -2  351.04   27.19   1
   1   7  -2  350.50   25.09   5
   1   7  -2  319.12   26.10   1
  -1  -7   2  315.47   33.83   4
  -1  -7   2  389.46   34.88   3
  -1  -7   2  363.89   25.22   1
  -1  -7   2  313.47   27.63   1
   0   7  -2   27.70   12.57   1
   0   7  -2   36.99   12.71   1
   0   7  -2   28.58   12.89   6
   0   7  -2   39.44   12.24   5
   0  -7   2   34.35   13.61   1
   0  -7   2   35.75   15.53   4
   0  -7   2   41.39   11.09   1
  -1   7  -2  263.30   30.27   6
  -1   7  -2  293.66   25.28   1
  -1   7  -2  257.67   24.56   1
  -1   7  -2  294.47   24.98   5
   1  -7   2  278.37   23.02   1
   1  -7   2  272.42   29.06   4
   1  -7   2  290.34   24.26   5
   1  -7   2  248.98   24.93   1
  -2   7  -2  974.21   54.19   5
  -2   7  -2  893.75   59.22   6
  -2   7  -2  916.11   53.53   1
  -2   7  -2  845.95   51.76   1
   2  -7   2  871.48   53.36   1
   2  -7   2  924.08   52.56   5
   2  -7   2  877.05   56.20   4
   2  -7   2  909.32   51.26   1
  -3   7  -2   81.41   16.96   5
  -3   7  -2   86.18   22.08   6
  -3   7  -2   77.04   15.61   1
  -3   7  -2   86.40   16.83   1
   3  -7   2   82.69   17.68   1
   3  -7   2   86.03   14.54   1
   3  -7   2   89.84   17.88   5
   3  -7   2   83.32   17.60   4
  -4   7  -2  189.54   22.45   1
  -4   7  -2  197.78   22.12   1
  -4   7  -2  207.19   24.53   5
  -4   7  -2  199.10   28.07   6
   4  -7   2  195.40   24.12   5
   4  -7   2  199.03   22.42   4
   4  -7   2  198.19   20.68   1
   4  -7   2  181.07   23.29   1
  -5   7  -2    6.39   10.61   5
  -5   7  -2    5.20    8.72   1
  -5   7  -2    2.54    9.26   1
  -5   7  -2    6.04   13.31   6
   5  -7   2    9.80   10.82   5
   5  -7   2    9.82    8.71   4
   5  -7   2    3.39    9.57   1
   5  -7   2    4.04    7.21   1
  -6   7  -2  516.79   40.85   5
  -6   7  -2  475.50   37.47   1
  -6   7  -2  478.36   36.39   1
   6  -7   2  467.80   31.98   4
   6  -7   2  337.78   50.63   1
   6  -7   2  477.87   35.26   1
  -7   7  -2   13.85    9.97   5
  -7   7  -2    1.62   10.58   1
  -7   7  -2   -1.65    6.95   1
   7  -7   2    4.52    8.53   1
   7  -7   2    9.69   13.59   5
   7  -7   2    2.83    7.10   4
   7  -7   2    2.78    9.29   1
  -8   7  -2    6.04    9.08   5
  -8   7  -2    6.45    6.96   1
  -8   7  -2    5.84   11.52   1
  -8   7  -2    9.69   14.43   2
   8  -7   2   12.16   10.65   1
   8  -7   2    5.65   13.51   5
   8  -7   2   -3.84   11.37   1
  -9   7  -2   48.00   11.53   1
  -9   7  -2   53.58   17.54   5
  -9   7  -2   24.41   14.88   1
  -9   7  -2   25.71   17.59   2
   9  -7   2   23.98   14.04   1
   9  -7   2   36.35   16.62   1
   9  -7   2  101.37   24.21   5
 -10   7  -2   63.64   23.19   5
 -10   7  -2   -0.61   16.92   2
 -10   7  -2    9.66   16.01   1
 -10   7  -2   10.50    8.75   1
  10  -7   2   14.95   14.10   5
  10  -7   2    6.62   13.86   1
  10  -7   2   56.05   18.64   1
 -11   7  -2   29.19   22.11   2
 -11   7  -2   32.53   20.61   1
  11  -7   2  154.99   29.59   5
  11  -7   2   23.12   18.37   1
  11  -7   2  118.99   20.68   1
  10   6  -2   -3.23   22.33   3
 -10  -6   2   10.78   21.63   2
   9   6  -2   92.50   35.53   3
  -9  -6   2  111.80   41.11   2
   8   6  -2  134.20   32.27   3
   8   6  -2  198.78   29.81   4
  -8  -6   2  203.10   41.50   2
   7   6  -2    0.85    4.47   1
   7   6  -2    0.82    5.78   5
   7   6  -2    3.63   12.79   3
   7   6  -2   -0.37    4.84   1
   7   6  -2   11.42   10.02   4
  -7  -6   2   10.31   14.08   2
  -7  -6   2   -0.77    3.48   1
  -7  -6   2    4.51   15.46   4
  -7  -6   2    0.80    3.00   1
   6   6  -2  184.45   28.71   3
   6   6  -2  162.13   13.62   5
   6   6  -2  196.14   16.60   1
   6   6  -2  209.60   29.56   4
   6   6  -2  182.27   15.24   1
  -6  -6   2  157.96   14.47   1
  -6  -6   2  183.21   14.14   1
  -6  -6   2  239.21   36.08   2
   5   6  -2  184.71   32.97   4
   5   6  -2  171.64   14.28   1
   5   6  -2  158.26   15.27   1
   5   6  -2  155.13   13.43   5
   5   6  -2  159.93   12.00   5
  -5  -6   2  203.51   31.55   2
  -5  -6   2  163.11   13.38   1
  -5  -6   2  150.83   28.63   4
   4   6  -2   44.46   10.69   1
   4   6  -2   72.03   20.75   4
   4   6  -2   54.65    8.48   5
  -4  -6   2   55.77   22.06   4
  -4  -6   2   40.07   11.80   1
  -4  -6   2   87.60   22.57   2
  -4  -6   2   64.42    9.55   1
   3   6  -2  668.82   48.13   4
   3   6  -2  580.44   35.34   1
   3   6  -2  603.62   32.81   5
   3   6  -2  693.28   37.19   1
  -3  -6   2  552.62   35.99   1
  -3  -6   2  592.44   49.34   4
  -3  -6   2  651.40   43.96   3
  -3  -6   2  679.53   34.76   1
   2   6  -2  604.31   43.67   4
   2   6  -2  532.30   30.51   5
   2   6  -2  577.86   33.92   1
   2   6  -2  502.60   32.39   1
  -2  -6   2  530.38   44.13   4
  -2  -6   2  483.84   33.31   1
  -2  -6   2  552.81   39.49   3
  -2  -6   2  582.64   32.00   1
   1   6  -2  130.36   14.20   5
   1   6  -2  117.09   14.71   1
   1   6  -2  132.65   15.73   1
  -1  -6   2  139.85   14.31   1
  -1  -6   2  123.05   22.41   4
  -1  -6   2  111.22   15.44   1
   0   6  -2 3377.44  149.56   5
   0   6  -2 3110.99  149.57   1
   0   6  -2 3426.71  151.54   1
   0  -6   2 3090.63  150.56   1
   0  -6   2 3281.45  158.65   4
   0  -6   2 3367.30  149.19   1
  -1   6  -2   31.05   12.09   1
  -1   6  -2   34.39   12.06   5
  -1   6  -2   41.99   11.80   1
  -1   6  -2   43.03   15.34   6
   1  -6   2   47.63   10.57   1
   1  -6   2   43.32   12.23   5
   1  -6   2   34.47   13.08   1
   1  -6   2   42.96   15.21   4
  -2   6  -2  118.01   16.29   1
  -2   6  -2  119.86   17.02   5
  -2   6  -2  117.60   16.26   1
  -2   6  -2  119.12   20.69   6
   2  -6   2  112.76   17.90   1
   2  -6   2  119.75   17.99   4
   2  -6   2  121.30   15.12   1
   2  -6   2  123.72   17.24   5
  -3   6  -2   31.48   11.66   1
  -3   6  -2   26.84   12.28   1
  -3   6  -2   28.08   13.03   5
  -3   6  -2   35.03   16.01   6
   3  -6   2   28.43   10.62   1
   3  -6   2   30.43   10.78   1
   3  -6   2   28.64   13.04   4
   3  -6   2   31.68   14.31   5
  -4   6  -2   54.35   14.83   5
  -4   6  -2   58.91   13.70   1
  -4   6  -2   54.35   14.38   1
  -4   6  -2   61.20   18.02   6
   4  -6   2   66.79   18.12   5
   4  -6   2   53.42   15.83   1
   4  -6   2   61.83   13.60   4
   4  -6   2   58.29   12.79   1
  -5   6  -2  339.12   30.01   5
  -5   6  -2  314.24   27.57   1
  -5   6  -2  365.63   34.23   6
  -5   6  -2  301.60   27.89   1
   5  -6   2  332.25   31.30   5
   5  -6   2  296.28   28.59   1
   5  -6   2  322.61   24.63   4
   5  -6   2  320.28   26.39   1
  -6   6  -2  642.75   50.29   5
  -6   6  -2  600.89   47.66   1
  -6   6  -2  572.57   40.72   1
   6  -6   2  612.56   35.95   4
   6  -6   2  608.71   39.94   1
   6  -6   2  596.74   42.37   1
   6  -6   2  635.28   45.79   5
  -7   6  -2  102.95   17.83   1
  -7   6  -2  102.13   25.84   2
  -7   6  -2  115.37   19.50   5
  -7   6  -2   95.08   20.70   1
   7  -6   2   80.09   18.68   1
   7  -6   2  105.62   13.18   4
   7  -6   2  109.75   19.57   6
   7  -6   2  103.60   24.44   5
   7  -6   2  113.77   18.73   1
  -8   6  -2   82.86   18.52   5
  -8   6  -2   77.92   26.61   2
  -8   6  -2   69.45   15.69   1
  -8   6  -2   81.80   19.85   1
   8  -6   2   77.91   17.36   1
   8  -6   2   57.84   18.83   1
   8  -6   2   78.66    9.13   4
   8  -6   2   96.59   18.17   6
   8  -6   2   81.38   25.71   5
  -9   6  -2  846.85   60.11   5
  -9   6  -2  837.47   63.85   2
  -9   6  -2  915.81   54.83   1
  -9   6  -2  878.68   56.60   1
   9  -6   2  935.93   62.88   5
   9  -6   2  879.83   61.17   6
   9  -6   2  892.15   55.20   1
   9  -6   2  863.26   55.29   1
 -10   6  -2   29.11   18.66   2
 -10   6  -2   94.01   14.77   1
 -10   6  -2   37.23   16.29   1
 -10   6  -2   82.06   18.03   5
  10  -6   2   87.30   21.36   6
  10  -6   2   58.28   19.19   1
  10  -6   2  140.41   26.00   5
  10  -6   2   52.70   22.33   1
 -11   6  -2    4.24   13.70   5
 -11   6  -2   11.53   19.42   2
 -11   6  -2   64.77   17.67   1
 -11   6  -2   10.22   15.58   1
  11  -6   2  105.86   26.10   5
  11  -6   2    3.86   14.46   1
  11   5  -2   10.59   28.72   3
 -11  -5   2   66.18   38.80   2
  10   5  -2   -2.17    9.78   5
  10   5  -2   10.18   22.17   3
   9   5  -2  319.68   25.48   5
   9   5  -2  301.29   44.33   3
  -9  -5   2  403.34   50.84   2
   8   5  -2  899.61   68.81   3
   8   5  -2  949.67   49.02   5
  -8  -5   2 1066.98   78.66   2
   7   5  -2   -2.56    3.53   1
   7   5  -2   -3.38    6.05   5
   7   5  -2   -1.98    3.63   1
   7   5  -2    4.22   11.44   4
  -7  -5   2   -1.21    2.90   1
  -7  -5   2   -3.27   14.05   4
  -7  -5   2   -0.73    2.12   1
  -7  -5   2    8.94   13.41   2
   6   5  -2  418.48   24.46   5
   6   5  -2  441.07   24.91   1
   6   5  -2  432.14   24.59   1
   6   5  -2  405.58   38.78   3
   6   5  -2  497.39   42.12   4
  -6  -5   2  430.63   43.52   4
  -6  -5   2  389.02   23.88   1
  -6  -5   2  509.19   45.35   2
  -6  -5   2  471.02   24.02   1
   5   5  -2   17.88    8.48   1
   5   5  -2   28.54   17.17   4
   5   5  -2   18.49   10.98   3
   5   5  -2   18.06    7.78   1
   5   5  -2   18.02    7.85   5
  -5  -5   2   17.76    6.67   1
  -5  -5   2   21.50   15.68   4
  -5  -5   2   39.86   21.72   2
   4   5  -2   85.58   10.84   1
   4   5  -2  104.54   21.11   4
  -4  -5   2   93.81   21.76   4
  -4  -5   2  102.04    9.88   1
  -4  -5   2  120.36   23.46   2
   3   5  -2  318.76   20.87   1
   3   5  -2  290.56   29.23   4
   3   5  -2  265.72   19.47   1
   3   5  -2  268.94   16.99   5
  -3  -5   2  265.01   31.10   4
  -3  -5   2  336.05   30.21   2
  -3  -5   2  287.25   26.22   3
  -3  -5   2  252.50   20.17   1
  -3  -5   2  318.18   19.01   1
   2   5  -2 1619.05   80.18   1
   2   5  -2 1797.59   81.54   1
   2   5  -2 1857.92   92.59   4
   2   5  -2 1649.94   77.97   5
  -2  -5   2 1615.75   91.66   4
  -2  -5   2 1762.41   86.53   3
  -2  -5   2 1826.65   79.97   1
  -2  -5   2 1544.21   80.74   1
   1   5  -2 2211.50  108.39   1
   1   5  -2 2422.81  110.14   5
   1   5  -2 2493.66  110.05   1
  -1  -5   2 2357.45  118.72   4
  -1  -5   2 2228.06  109.40   1
  -1  -5   2 2477.94  108.36   1
   0   5  -2   21.43    9.86   1
   0   5  -2   22.94    9.50   5
   0   5  -2   27.59   10.34   1
   0  -5   2   21.17    9.64   5
   0  -5   2   22.50   10.54   1
   0  -5   2   32.76   13.05   4
   0  -5   2   29.21    9.09   1
  -1   5  -2 1149.06   58.84   1
  -1   5  -2 1094.03   57.81   1
  -1   5  -2 1179.18   63.56   6
  -1   5  -2 1155.47   58.34   5
   1  -5   2 1103.38   57.25   5
   1  -5   2 1080.77   58.63   1
   1  -5   2 1136.25   62.16   4
   1  -5   2 1152.13   57.30   1
  -2   5  -2   36.06   12.21   5
  -2   5  -2   31.15   11.07   1
  -2   5  -2   32.06   10.98   1
  -2   5  -2   34.97   13.86   6
   2  -5   2   29.81   12.25   1
   2  -5   2   42.30   12.93   5
   2  -5   2   43.86   12.41   4
   2  -5   2   38.34   10.03   1
  -3   5  -2  879.58   53.48   6
  -3   5  -2  830.65   48.12   1
  -3   5  -2  814.31   47.21   1
  -3   5  -2  912.46   50.13   5
   3  -5   2  852.23   48.66   5
   3  -5   2  829.02   46.44   1
   3  -5   2  832.34   48.35   1
   3  -5   2  863.62   47.37   4
  -4   5  -2    8.26    7.48   1
  -4   5  -2   11.51    7.65   1
  -4   5  -2   14.36   11.09   6
  -4   5  -2   12.17    8.49   5
   4  -5   2   13.68    7.24   1
   4  -5   2    9.24    7.67   1
   4  -5   2   16.87   10.03   5
   4  -5   2   22.70   10.23   4
  -5   5  -2   57.34   15.22   5
  -5   5  -2   54.78   13.33   1
  -5   5  -2   50.68   13.76   1
   5  -5   2   53.83   12.49   1
   5  -5   2   58.91   16.64   5
   5  -5   2   44.37   14.14   1
   5  -5   2   46.40   15.18   6
  -6   5  -2  134.84   17.93   1
  -6   5  -2  129.31   20.21   5
  -6   5  -2  106.52   16.86   1
   6  -5   2  135.47   20.11   6
   6  -5   2  119.28   19.28   1
   6  -5   2  114.70   16.04   1
   6  -5   2  145.22   23.79   5
  -7   5  -2   16.51   10.21   1
  -7   5  -2   22.65   12.14   2
  -7   5  -2   24.22   17.84   5
   7  -5   2   14.59   10.35   1
   7  -5   2   28.93   14.97   5
   7  -5   2   24.06   10.08   1
   7  -5   2   25.43   12.29   6
  -8   5  -2  286.11   29.90   5
  -8   5  -2  282.16   34.83   2
  -8   5  -2  270.58   27.46   1
  -8   5  -2  281.35   25.42   1
   8  -5   2  281.41   33.69   5
   8  -5   2  261.31   27.07   1
   8  -5   2  293.33   27.27   1
  -9   5  -2   28.53   15.92   2
  -9   5  -2   53.57   16.32   5
  -9   5  -2   31.61   13.63   1
  -9   5  -2   26.86    9.99   1
   9  -5   2   31.25   16.75   6
   9  -5   2   29.32   12.29   1
   9  -5   2   28.14   12.34   1
   9  -5   2   52.42   22.92   5
 -10   5  -2   30.28   17.77   2
 -10   5  -2   57.48   14.02   1
 -10   5  -2   51.61   17.34   5
 -10   5  -2   33.04   14.26   1
  10  -5   2   46.67   19.22   6
  10  -5   2   40.25   16.66   1
  10  -5   2   26.16   12.95   1
 -11   5  -2    8.09    9.59   1
 -11   5  -2    8.04   11.83   5
 -11   5  -2   -3.44   17.05   2
 -11   5  -2   14.51   13.67   1
  11  -5   2   13.01   14.42   6
  11  -5   2   11.09    9.50   1
  11  -5   2   -1.31   13.30   1
 -12   5  -2   54.29   26.59   2
 -12   5  -2  133.96   21.33   1
  12  -5   2  168.92   33.26   5
  12  -5   2  132.16   32.53   6
  12  -5   2  186.18   23.35   1
  11   4  -2   71.72   45.51   3
  11   4  -2   77.77   26.56   5
 -11  -4   2  112.56   43.65   2
  10   4  -2   48.89   25.37   3
  10   4  -2   54.39   20.03   5
 -10  -4   2  125.65   40.64   2
   9   4  -2  381.81   39.89   4
   9   4  -2  339.95   27.95   5
   9   4  -2  309.48   43.63   3
  -9  -4   2  386.15   50.72   2
   8   4  -2   -0.10   14.74   3
   8   4  -2   -0.92    7.36   5
   8   4  -2   -3.42   11.90   4
  -8  -4   2    7.96   16.40   2
   7   4  -2  351.58   23.81   5
   7   4  -2  355.20   38.71   3
   7   4  -2  395.61   37.67   4
   7   4  -2  345.72   19.02   1
   7   4  -2  349.68   19.16   1
  -7  -4   2  445.47   42.85   2
  -7  -4   2  424.79   42.74   4
  -7  -4   2  316.32   17.54   1
  -7  -4   2  314.35   17.35   1
   6   4  -2    0.99    3.36   1
   6   4  -2    2.49    3.84   1
   6   4  -2   -3.03    7.64   4
   6   4  -2    4.29    5.34   5
   6   4  -2    5.28   10.57   3
  -6  -4   2    8.98   11.22   2
  -6  -4   2    1.47    2.96   1
  -6  -4   2   -2.85   11.00   4
  -6  -4   2    6.43    3.19   1
   5   4  -2  276.18   17.73   5
   5   4  -2  288.95   17.74   1
   5   4  -2  319.69   31.39   4
   5   4  -2  294.99   30.07   3
  -5  -4   2  320.36   17.83   1
  -5  -4   2  345.44   33.95   2
  -5  -4   2  288.25   32.09   4
  -5  -4   2  259.52   17.62   1
   4   4  -2  234.33   25.84   4
   4   4  -2  227.50   14.88   1
   4   4  -2  235.55   23.86   3
   4   4  -2  222.82   15.32   1
   4   4  -2  229.93   14.21   5
  -4  -4   2  230.59   14.66   1
  -4  -4   2  223.76   28.26   4
  -4  -4   2  267.13   28.05   2
   3   4  -2   15.94    6.87   1
   3   4  -2   22.63   13.13   4
  -3  -4   2   30.37   14.88   2
  -3  -4   2   13.83    5.47   1
  -3  -4   2   10.46    8.46   3
  -3  -4   2   21.82    6.30   1
  -3  -4   2   19.23   12.45   4
   2   4  -2    7.90    8.31   4
   2   4  -2    2.23    3.19   5
   2   4  -2    1.84    4.42   1
   2   4  -2    3.74    4.58   1
  -2  -4   2    5.37    4.18   1
  -2  -4   2    5.65    6.95   3
  -2  -4   2    4.56    9.40   4
  -2  -4   2    0.54    4.90   1
   1   4  -2   12.47    5.42   1
   1   4  -2   13.28    4.75   5
   1   4  -2   15.89    6.03   1
  -1  -4   2   14.78   10.11   4
  -1  -4   2    7.47    7.34   3
  -1  -4   2   11.75    6.15   1
  -1  -4   2   17.06    7.29   1
   0   4  -2  483.51   28.14   1
   0   4  -2  454.62   27.39   1
   0   4  -2  474.57   26.76   5
   0  -4   2  456.26   28.13   1
   0  -4   2  479.68   26.82   1
   0  -4   2  466.81   32.51   4
   0  -4   2  459.85   26.29   5
  -1   4  -2   65.48   10.65   1
  -1   4  -2   67.25   10.90   1
  -1   4  -2   61.98   11.29   5
   1  -4   2   56.15   10.73   5
   1  -4   2   73.56   10.37   1
   1  -4   2   63.08   11.88   1
   1  -4   2   74.66   13.08   4
  -2   4  -2   76.99   13.37   5
  -2   4  -2   70.31   11.95   1
  -2   4  -2   71.86   15.24   6
  -2   4  -2   69.28   11.82   1
   2  -4   2   80.18   12.94   1
   2  -4   2   70.61   10.87   1
   2  -4   2   87.19   12.86   4
   2  -4   2   76.72   13.36   5
  -3   4  -2  564.34   38.08   6
  -3   4  -2  538.98   33.32   1
  -3   4  -2  561.19   34.38   1
  -3   4  -2  569.05   35.51   5
   3  -4   2  554.68   34.43   1
   3  -4   2  575.39   33.14   1
   3  -4   2  573.23   35.46   5
  -4   4  -2  104.19   18.23   6
  -4   4  -2  102.17   14.09   1
  -4   4  -2   86.54   13.49   1
  -4   4  -2  106.97   16.51   5
   4  -4   2  101.38   13.25   1
   4  -4   2  105.64   16.88   6
   4  -4   2   88.26   15.33   1
   4  -4   2  107.08   17.49   5
  -5   4  -2 1035.00   56.35   1
  -5   4  -2 1089.37   60.88   5
  -5   4  -2 1059.38   57.31   1
   5  -4   2 1038.20   57.46   1
   5  -4   2 1091.92   61.70   6
   5  -4   2 1061.89   59.99   5
   5  -4   2 1088.35   56.08   1
  -6   4  -2 2005.14  100.37   5
  -6   4  -2 2006.31  101.90   2
  -6   4  -2 1865.80   94.34   1
  -6   4  -2 1973.06   95.97   1
   6  -4   2 1925.36  100.22   6
   6  -4   2 1982.20   94.23   1
   6  -4   2 1932.32   99.21   5
   6  -4   2 1849.19   95.34   1
  -7   4  -2  149.36   25.05   2
  -7   4  -2  166.40   23.02   5
  -7   4  -2  145.24   19.13   1
  -7   4  -2  152.64   17.71   1
   7  -4   2  176.73   25.88   5
   7  -4   2  151.74   19.86   1
   7  -4   2  150.36   20.44   6
   7  -4   2  156.83   18.25   1
  -8   4  -2   17.58   10.16   1
  -8   4  -2   24.16   13.08   5
  -8   4  -2   16.77    8.51   1
  -8   4  -2   19.11   12.23   2
   8  -4   2   22.93   10.16   1
   8  -4   2   24.84   14.89   5
   8  -4   2   29.21   13.66   6
   8  -4   2   14.42    9.96   1
  -9   4  -2   84.68   14.24   1
  -9   4  -2   64.40   17.52   1
  -9   4  -2   81.19   19.01   5
  -9   4  -2   75.53   26.08   2
   9  -4   2   52.65   15.97   1
   9  -4   2   77.51   17.12   1
   9  -4   2   72.68   23.06   5
   9  -4   2   85.63   10.02   4
 -10   4  -2  229.69   22.93   1
 -10   4  -2  252.60   27.16   5
 -10   4  -2  196.07   36.17   2
 -10   4  -2  229.90   26.61   1
  10  -4   2  282.74   34.57   5
  10  -4   2  231.76   28.78   6
  10  -4   2  226.12   25.04   1
  10  -4   2  228.79   24.97   1
 -11   4  -2  101.82   23.52   1
 -11   4  -2  109.44   22.15   5
 -11   4  -2   70.09   36.34   2
 -11   4  -2  114.17   18.64   1
  11  -4   2  109.44   18.94   1
  11  -4   2  104.19   22.89   1
  11  -4   2   83.53   26.68   6
  11  -4   2  156.72   29.58   5
 -12   4  -2   71.39   27.43   5
 -12   4  -2   13.17   20.25   2
 -12   4  -2   14.10   14.74   1
 -12   4  -2   49.38   17.80   1
  12  -4   2   60.42   28.71   6
  12  -4   2  129.27   30.26   5
  12  -4   2   71.82   20.35   1
  11   3  -2  220.72   33.34   5
  11   3  -2  239.29   49.39   3
 -11  -3   2  211.87   53.05   2
  10   3  -2   18.29   21.72   3
  10   3  -2   39.00   14.01   5
 -10  -3   2   29.84   20.09   2
   9   3  -2   47.61   18.47   5
   9   3  -2   53.68   29.27   3
   9   3  -2   51.65   32.95   4
  -9  -3   2   54.36   22.97   2
   8   3  -2   -3.99    7.66   5
   8   3  -2   -4.77   11.15   4
   8   3  -2   -0.63   12.74   3
   8   3  -2   -0.75    2.72   1
   8   3  -2   -1.41    2.51   1
  -8  -3   2   -5.01   11.02   2
   7   3  -2   -3.82    9.15   4
   7   3  -2    0.64    6.69   5
   7   3  -2   -0.57    3.39   1
   7   3  -2   -1.76    2.92   1
   7   3  -2   -1.20   11.65   3
  -7  -3   2   -4.82   10.66   2
  -7  -3   2   -0.74    2.51   1
  -7  -3   2   -0.22    2.29   1
   6   3  -2   90.22    8.27   1
   6   3  -2   77.08   11.97   5
   6   3  -2   99.34   19.50   4
   6   3  -2   84.36   22.11   3
   6   3  -2   88.87    8.32   1
  -6  -3   2   95.80   22.75   2
  -6  -3   2   76.23    7.77   1
  -6  -3   2   87.40   22.01   4
  -6  -3   2   77.57    7.44   1
   5   3  -2  643.94   33.60   5
   5   3  -2  732.79   33.21   1
   5   3  -2  622.68   45.05   3
   5   3  -2  665.75   32.44   1
   5   3  -2  680.31   45.67   4
  -5  -3   2  693.21   32.58   1
  -5  -3   2  609.16   32.41   1
  -5  -3   2  647.85   47.83   4
  -5  -3   2  691.39   47.45   2
   4   3  -2  114.79    9.81   1
   4   3  -2  125.04   10.05   1
   4   3  -2  131.99   18.64   4
   4   3  -2  135.62   18.83   3
   4   3  -2  125.69    9.96   5
  -4  -3   2  150.75   20.68   2
  -4  -3   2  138.25   10.13   1
  -4  -3   2  116.94   20.13   4
   3   3  -2  604.38   37.28   3
   3   3  -2  603.19   30.47   1
   3   3  -2  620.08   29.02   5
   3   3  -2  616.05   40.63   4
   3   3  -2  601.49   30.76   1
  -3  -3   2  586.78   41.32   4
  -3  -3   2  640.75   30.47   1
  -3  -3   2  681.35   41.35   2
   2   3  -2 7848.70  372.43   5
   2   3  -2 9539.11  393.62   1
   2   3  -2 7998.08  383.69   1
   2   3  -2 8598.70  416.32   4
  -2  -3   2 7979.05  387.05   1
  -2  -3   2 9999.99  418.82   2
  -2  -3   2 8568.60  395.06   3
  -2  -3   2 8843.92  383.91   1
  -2  -3   2 7632.90  408.07   4
   1   3  -2   12.01    5.18   5
   1   3  -2    8.11    4.61   1
   1   3  -2    4.22    3.85   1
  -1  -3   2   15.58    9.16   3
  -1  -3   2    7.17    3.89   1
  -1  -3   2    7.99    4.66   1
  -1  -3   2    6.70    7.20   4
   0   3  -2   -0.80    4.08   1
   0   3  -2   -2.66    3.78   1
   0   3  -2   -2.03    3.57   5
   0  -3   2    0.42    6.09   4
   0  -3   2   -0.48    3.52   5
   0  -3   2   -0.59    3.55   1
   0  -3   2   -0.23    4.41   1
  -1   3  -2 2704.52  122.39   1
  -1   3  -2 2628.65  128.65   5
  -1   3  -2 2632.20  124.47   1
   1  -3   2 2526.81  131.13   5
   1  -3   2 2615.01  119.60   1
   1  -3   2 2600.16  132.78   1
  -2   3  -2   14.44    6.38   1
  -2   3  -2   14.43    8.67   6
  -2   3  -2   14.47    6.11   1
  -2   3  -2   17.67    9.69   5
   2  -3   2   19.91    9.49   5
   2  -3   2   17.10    7.48   1
   2  -3   2   14.93    6.77   1
  -3   3  -2   19.69    8.79   6
  -3   3  -2   25.80   10.61   5
  -3   3  -2   27.00    9.45   1
  -3   3  -2   20.16    8.48   1
   3  -3   2   29.15   10.36   6
   3  -3   2   25.11    7.97   1
   3  -3   2   29.12   11.91   5
   3  -3   2   20.01    9.62   1
  -4   3  -2  462.73   31.03   5
  -4   3  -2  421.20   27.35   1
  -4   3  -2  458.10   30.80   6
  -4   3  -2  424.41   27.71   1
   4  -3   2  447.16   31.00   6
   4  -3   2  421.27   27.93   1
   4  -3   2  456.97   31.26   5
   4  -3   2  446.35   27.01   1
  -5   3  -2 1081.15   56.31   1
  -5   3  -2 1121.85   60.15   5
  -5   3  -2 1037.21   55.18   1
   5  -3   2 1131.10   60.55   5
   5  -3   2 1037.01   56.25   1
   5  -3   2 1096.16   60.22   6
   5  -3   2 1073.10   54.81   1
  -6   3  -2   51.66   15.93   5
  -6   3  -2   67.79   11.94   1
  -6   3  -2   60.70   12.48   1
  -6   3  -2   62.53   17.53   2
   6  -3   2   54.01   13.07   1
   6  -3   2   61.86   13.80   6
   6  -3   2   65.51   11.59   1
   6  -3   2   55.79   17.93   5
  -7   3  -2  521.40   41.74   2
  -7   3  -2  522.49   34.01   1
  -7   3  -2  559.34   34.65   1
  -7   3  -2  553.29   39.83   5
   7  -3   2  530.12   38.15   6
   7  -3   2  530.53   35.07   1
   7  -3   2  544.91   33.59   1
   7  -3   2  566.16   41.04   5
  -8   3  -2    5.32    8.99   5
  -8   3  -2    1.40   10.80   2
  -8   3  -2    0.68    7.69   1
  -8   3  -2   -1.25    5.80   1
   8  -3   2    0.26    8.38   6
   8  -3   2    7.24   11.93   5
   8  -3   2    1.73    7.19   1
   8  -3   2    7.62    7.12   4
   8  -3   2   -2.01    7.10   1
  -9   3  -2  322.19   31.33   5
  -9   3  -2  323.50   25.64   1
  -9   3  -2  308.65   26.31   1
  -9   3  -2  328.12   38.43   2
   9  -3   2  314.92   35.37   5
   9  -3   2  304.88   23.09   4
   9  -3   2  314.19   27.45   1
   9  -3   2  298.37   30.60   6
   9  -3   2  321.84   26.02   1
 -10   3  -2  138.22   18.40   1
 -10   3  -2  136.14   20.28   1
 -10   3  -2  136.37   33.48   2
 -10   3  -2  147.63   23.43   5
  10  -3   2  168.94   31.01   5
  10  -3   2  132.00   19.48   1
  10  -3   2  119.21   15.27   4
  10  -3   2  134.54   19.70   1
  10  -3   2  122.72   25.74   6
 -11   3  -2   48.99   18.92   1
 -11   3  -2   86.87   22.47   5
 -11   3  -2   75.59   15.69   1
 -11   3  -2   39.95   22.55   2
  11  -3   2  112.39   28.13   5
  11  -3   2   79.23   18.09   1
  11  -3   2   54.00   17.64   1
  11  -3   2   49.34   21.18   6
 -12   3  -2  121.16   24.98   1
 -12   3  -2  116.77   19.35   1
 -12   3  -2  207.00   32.12   5
 -12   3  -2  117.88   42.31   2
  12  -3   2  141.96   30.66   6
  12  -3   2  122.58   22.02   1
  12  -3   2  135.28   22.10   1
  12  -3   2  164.94   36.01   5
  12   2  -2   97.58   39.01   5
  12   2  -2  154.72   52.16   3
 -12  -2   2   94.89   44.35   2
  11   2  -2  175.86   43.38   3
  11   2  -2   86.05   27.54   5
 -11  -2   2  108.66   43.45   2
  10   2  -2  132.03   37.75   3
  10   2  -2   86.60   24.98   5
 -10  -2   2  124.34   37.57   2
   9   2  -2  623.53   42.38   5
   9   2  -2  619.70   29.18   1
   9   2  -2  616.98   57.83   3
   9   2  -2  570.07   29.37   1
  -9  -2   2  644.32   58.02   2
   8   2  -2   20.15    9.90   5
   8   2  -2   12.78    4.72   1
   8   2  -2    5.72   12.31   3
   8   2  -2   24.94   15.30   4
   8   2  -2   11.66    4.20   1
  -8  -2   2   11.69   13.04   2
  -8  -2   2   17.26    5.17   1
  -8  -2   2   14.42    5.11   1
   7   2  -2   24.97    7.02   1
   7   2  -2   29.59    9.81   5
   7   2  -2   26.91   12.58   4
   7   2  -2   22.61   14.72   3
   7   2  -2   21.39    6.44   1
  -7  -2   2   28.02    5.96   1
  -7  -2   2   19.59   12.30   2
  -7  -2   2   32.93    6.45   1
   6   2  -2   49.28    7.31   1
   6   2  -2   50.95    7.28   1
   6   2  -2   47.02   15.38   4
   6   2  -2   46.46   11.84   5
   6   2  -2   64.45   19.51   3
  -6  -2   2   52.30    7.47   1
  -6  -2   2   49.34   18.86   2
  -6  -2   2   43.89    6.63   1
  -6  -2   2   60.42   17.97   4
   5   2  -2  385.94   30.30   4
   5   2  -2  333.56   21.44   1
   5   2  -2  321.63   31.14   3
   5   2  -2  394.00   19.88   1
   5   2  -2  354.06   22.05   5
  -5  -2   2  412.75   20.58   1
  -5  -2   2  380.92   31.96   2
  -5  -2   2  349.06   31.30   4
  -5  -2   2  337.38   19.36   1
   4   2  -2   33.84    5.83   1
   4   2  -2   29.19    7.07   5
   4   2  -2   30.58    6.98   1
   4   2  -2   26.07   13.26   3
   4   2  -2   30.09   11.30   4
  -4  -2   2   24.16   13.63   4
  -4  -2   2   34.14   13.50   2
  -4  -2   2   38.48    5.97   1
   3   2  -2 1070.33   57.63   4
   3   2  -2 1137.02   48.79   1
   3   2  -2  999.12   48.45   1
   3   2  -2  979.46   55.23   3
   3   2  -2 1011.18   48.34   5
  -3  -2   2 1128.33   50.81   1
  -3  -2   2  995.64   57.93   4
  -3  -2   2 1164.17   58.57   2
   2   2  -2  389.43   18.19   5
   2   2  -2  398.34   20.63   1
   2   2  -2  455.66   24.84   3
   2   2  -2  398.59   27.16   4
   2   2  -2  398.86   20.51   1
  -2  -2   2  355.43   31.99   2
  -2  -2   2  367.89   27.25   4
  -2  -2   2  406.15   20.43   1
  -2  -2   2  409.47   21.36   1
   1   2  -2 3568.17  171.98   5
   1   2  -2 3861.58  184.90   1
   1   2  -2 4336.60  187.95   1
  -1  -2   2 3768.32  201.94   4
  -1  -2   2 4119.53  182.92   1
  -1  -2   2 3746.95  182.29   3
  -1  -2   2 3941.62  184.15   1
   0   2  -2 5705.77  270.31   1
   0   2  -2 5756.46  266.11   5
   0   2  -2 6164.89  271.27   1
   0  -2   2 5297.79  263.90   5
   0  -2   2 6278.88  273.85   1
   0  -2   2 6075.68  275.94   1
  -1   2  -2  354.08   21.16   5
  -1   2  -2  380.12   20.93   1
  -1   2  -2  377.13   21.46   1
   1  -2   2  380.64   20.56   1
   1  -2   2  348.29   20.96   5
   1  -2   2  364.09   21.46   1
  -2   2  -2 2417.30  112.25   6
  -2   2  -2 2521.19  120.64   5
  -2   2  -2 2553.58  113.65   1
  -2   2  -2 2469.85  119.85   1
   2  -2   2 2398.55  113.20   5
   2  -2   2 2375.03  110.76   1
   2  -2   2 2400.74  119.64   1
  -3   2  -2  771.22   40.06   1
  -3   2  -2  808.20   42.37   5
  -3   2  -2  769.36   39.52   1
  -3   2  -2  792.65   42.28   6
   3  -2   2  793.26   39.26   1
   3  -2   2  782.39   42.18   5
   3  -2   2  726.59   39.73   1
   3  -2   2  809.78   42.97   6
  -4   2  -2  758.68   42.27   5
  -4   2  -2  730.86   38.40   1
  -4   2  -2  738.97   39.04   1
   4  -2   2  743.89   41.89   6
   4  -2   2  692.09   38.88   1
   4  -2   2  755.09   38.15   1
   4  -2   2  734.23   42.30   5
  -5   2  -2    4.69    6.70   2
  -5   2  -2   31.64   12.86   5
  -5   2  -2    4.88    4.63   1
  -5   2  -2    1.85    4.62   1
   5  -2   2    2.44    5.41   1
   5  -2   2    4.29    4.31   1
   5  -2   2    1.98    5.95   6
   5  -2   2    8.26    8.09   5
  -6   2  -2   19.08    8.14   1
  -6   2  -2   36.68   13.20   5
  -6   2  -2   17.81    6.81   1
  -6   2  -2   24.56   14.30   2
   6  -2   2   22.83    8.06   1
   6  -2   2   14.15    7.96   6
   6  -2   2   19.25    7.16   1
   6  -2   2   24.51   10.98   5
  -7   2  -2   79.86   11.66   1
  -7   2  -2   98.53   17.24   5
  -7   2  -2   69.76   12.28   1
  -7   2  -2   68.15   20.38   2
   7  -2   2   78.93   11.88   1
   7  -2   2   65.45   13.97   6
   7  -2   2   97.47   19.55   5
   7  -2   2   68.97   13.10   1
  -8   2  -2  195.68   23.72   5
  -8   2  -2  181.67   17.86   1
  -8   2  -2  181.04   17.04   1
  -8   2  -2  168.60   28.61   2
   8  -2   2  170.76   19.38   4
   8  -2   2  172.46   18.61   1
   8  -2   2  198.12   27.09   5
   8  -2   2  169.31   21.05   6
   8  -2   2  191.73   17.60   1
  -9   2  -2  235.37   28.12   5
  -9   2  -2  228.74   33.99   2
  -9   2  -2  244.67   20.96   1
  -9   2  -2  243.23   20.67   1
   9  -2   2  240.75   21.68   1
   9  -2   2  231.47   22.43   4
   9  -2   2  249.06   20.52   1
   9  -2   2  211.91   24.38   6
   9  -2   2  252.77   31.67   5
 -10   2  -2   85.40   21.09   5
 -10   2  -2   92.67   14.83   1
 -10   2  -2   96.23   31.07   2
 -10   2  -2  111.36   16.83   1
  10  -2   2   95.04   15.40   1
  10  -2   2   95.30   19.91   6
  10  -2   2   99.03   26.26   5
  10  -2   2   84.99   16.99   4
 -11   2  -2   61.04   21.59   5
 -11   2  -2   26.96   19.39   2
 -11   2  -2   43.70   13.33   1
  11  -2   2   60.39   28.43   5
  11  -2   2   41.81   16.08   4
  11  -2   2   36.18   14.86   1
  11  -2   2   50.17   14.98   1
 -12   2  -2  423.33   30.15   1
 -12   2  -2  357.94   29.22   1
 -12   2  -2  385.20   56.86   2
  12  -2   2  418.66   45.08   5
  12  -2   2  401.87   30.27   1
  12  -2   2  393.93   40.96   6
  12   1  -2    0.24   25.22   5
  12   1  -2  122.70   47.10   3
 -12  -1   2    0.45   24.50   2
  11   1  -2   77.28   34.84   3
  11   1  -2   -5.52   14.50   5
 -11  -1   2    6.49   20.88   2
  10   1  -2  101.82   24.96   5
  10   1  -2  103.77   12.33   1
  10   1  -2  129.32   34.37   3
  10   1  -2   98.93   10.65   1
 -10  -1   2  123.68   34.56   2
 -10  -1   2   92.00    7.43   1
   9   1  -2  116.48   22.69   5
   9   1  -2  109.75   12.80   1
   9   1  -2  126.98   11.60   1
  -9  -1   2  104.10   10.18   1
  -9  -1   2  137.09   31.75   2
   8   1  -2   45.42    8.10   1
   8   1  -2   46.23   16.48   4
   8   1  -2   53.12   16.41   5
   8   1  -2   40.64    9.79   1
  -8  -1   2   45.78   23.76   2
  -8  -1   2   40.49    8.02   1
  -8  -1   2   36.97    7.95   1
   7   1  -2  341.57   25.77   5
   7   1  -2  311.82   20.46   1
   7   1  -2  345.51   29.52   4
   7   1  -2  357.25   19.42   1
  -7  -1   2  337.85   19.33   1
  -7  -1   2  304.52   19.62   1
  -7  -1   2  337.23   35.08   2
   6   1  -2   20.42    8.94   5
   6   1  -2   29.31    6.65   1
   6   1  -2   32.79   12.47   4
  -6  -1   2   24.06    6.51   1
  -6  -1   2   24.90    8.65   5
  -6  -1   2   14.62    6.08   1
  -6  -1   2   32.78   16.42   2
   5   1  -2 2746.96  117.15   1
   5   1  -2 2561.26  118.37   4
   5   1  -2 2228.09  114.61   1
   5   1  -2 2398.26  111.44   5
  -5  -1   2 2575.42  112.62   5
  -5  -1   2 2572.97  120.86   2
  -5  -1   2 2403.61  119.46   4
  -5  -1   2 2173.70  108.32   1
   4   1  -2   10.41    5.06   5
   4   1  -2   20.68    5.59   1
   4   1  -2    9.08    6.92   4
   4   1  -2   13.76    4.98   1
  -4  -1   2    9.90    7.96   4
  -4  -1   2   23.81   11.28   2
  -4  -1   2   13.31    5.23   1
  -4  -1   2   18.15    7.30   5
   3   1  -2   69.37    6.77   1
   3   1  -2   65.92   10.59   4
   3   1  -2   55.24    7.23   5
   3   1  -2   65.18    6.76   1
  -3  -1   2   63.05    7.25   5
  -3  -1   2   61.64   12.18   4
  -3  -1   2   69.59    6.95   1
  -3  -1   2   52.09   18.36   2
   2   1  -2 2772.07  135.71   5
   2   1  -2 3103.02  143.08   1
   2   1  -2 3170.50  158.53   4
   2   1  -2 2990.25  141.82   1
  -2  -1   2 2706.78  143.79   4
  -2  -1   2 3164.82  137.49   5
  -2  -1   2 3384.19  139.54   2
  -2  -1   2 3304.35  143.24   1
   1   1  -2 6795.82  283.37   1
   1   1  -2 5588.59  276.75   3
   1   1  -2 6138.35  280.76   1
  -1  -1   2 6630.42  282.21   1
  -1  -1   2 6090.36  299.58   4
   0   1  -2    1.35    2.92   1
   0   1  -2    1.22    2.14   5
   0   1  -2    1.32    2.52   1
   0  -1   2    0.34    2.99   1
   0  -1   2    0.97    2.13   5
   0  -1   2    0.66    2.35   1
  -1   1  -2   74.65    7.20   1
  -1   1  -2   81.43    7.92   1
  -1   1  -2   75.63    8.32   5
   1  -1   2   73.55    8.27   5
   1  -1   2   80.81    7.30   1
   1  -1   2   79.82    7.97   1
  -2   1  -2  849.73   40.48   5
  -2   1  -2  812.54   38.72   1
  -2   1  -2  769.97   38.09   1
  -2   1  -2  779.31   40.11   6
   2  -1   2  810.44   40.15   5
   2  -1   2  804.82   38.80   1
   2  -1   2  816.73   38.09   1
  -3   1  -2 4987.27  237.65   6
  -3   1  -2 4953.10  238.10   1
  -3   1  -2 5260.30  245.62   5
  -3   1  -2 5112.21  236.34   1
   3  -1   2 5266.85  249.69   5
   3  -1   2 5095.46  235.71   1
   3  -1   2 5049.03  242.50   6
   3  -1   2 4853.25  236.75   1
  -4   1  -2 1491.31   68.48   1
  -4   1  -2 1470.80   79.87   2
  -4   1  -2 1414.45   67.75   1
  -4   1  -2 1548.41   72.55   5
   4  -1   2 1356.78   68.16   1
   4  -1   2 1552.49   72.86   5
   4  -1   2 1550.76   67.93   1
   4  -1   2 1424.58   70.40   6
  -5   1  -2  143.36   16.80   5
  -5   1  -2  145.43   12.47   1
  -5   1  -2  149.36   12.67   1
  -5   1  -2  146.75   18.84   2
   5  -1   2  143.33   14.11   6
   5  -1   2  152.08   17.95   5
   5  -1   2  151.11   12.07   1
   5  -1   2  134.00   13.15   1
  -6   1  -2  354.04   22.00   1
  -6   1  -2  343.43   21.70   1
  -6   1  -2  360.50   27.60   5
  -6   1  -2  345.27   30.99   2
   6  -1   2  370.11   21.68   1
   6  -1   2  341.23   24.21   6
   6  -1   2  333.27   22.38   1
   6  -1   2  376.16   28.52   5
  -7   1  -2   10.56   10.62   2
  -7   1  -2   12.79    5.36   1
  -7   1  -2   23.96   12.37   5
  -7   1  -2    8.98    5.40   1
   7  -1   2   11.52    8.31   4
   7  -1   2    8.84    5.93   1
   7  -1   2   19.69   11.51   5
   7  -1   2    9.93    6.68   6
   7  -1   2   11.78    5.33   1
  -8   1  -2    2.62    2.79   1
  -8   1  -2   11.66   11.34   2
  -8   1  -2   41.47   14.64   5
  -8   1  -2   12.57    6.16   1
   8  -1   2    5.39    8.46   6
   8  -1   2   14.69    5.85   1
   8  -1   2   22.73   13.21   5
   8  -1   2    8.49    6.53   1
   8  -1   2   13.15    9.41   4
  -9   1  -2   43.43   10.19   1
  -9   1  -2   43.92   17.05   5
  -9   1  -2   32.15   16.28   2
   9  -1   2   30.65   13.93   6
   9  -1   2   58.88   22.87   5
   9  -1   2   45.07   14.85   4
   9  -1   2   53.73   11.20   1
   9  -1   2   34.36   11.70   1
 -10   1  -2   66.25   20.83   5
 -10   1  -2   35.65   17.93   2
 -10   1  -2   51.21   10.72   1
 -10   1  -2   50.46   13.87   1
  10  -1   2   52.65   16.91   4
  10  -1   2   74.99   25.47   5
  10  -1   2   37.06   16.27   6
  10  -1   2   55.29   11.99   1
 -11   1  -2  505.72   56.95   2
 -11   1  -2  517.36   40.53   1
 -11   1  -2  582.74   31.51   1
  11  -1   2  507.86   40.75   4
  11  -1   2  513.07   33.10   1
  11  -1   2  483.06   41.45   6
  11  -1   2  601.94   48.79   5
 -12   1  -2   54.86   25.85   2
 -12   1  -2   73.88   13.60   1
  12  -1   2   55.92   16.06   1
  12  -1   2   52.96   15.01   1
  12  -1   2   46.78   22.44   4
  12  -1   2   80.43   31.21   5
  12   0  -2   72.96   35.58   5
  12   0  -2   49.31   12.27   1
 -12   0   2   77.02   43.40   2
  11   0  -2   13.11   19.31   5
  11   0  -2   13.73   10.91   1
  11   0  -2    9.24    8.02   1
 -11   0   2   15.29   20.47   2
 -11   0   2   11.79    8.60   1
  10   0  -2   88.35   24.67   5
  10   0  -2   94.13   12.07   1
  10   0  -2   68.87   14.65   1
 -10   0   2  103.38   33.66   2
 -10   0   2   68.67   11.07   1
 -10   0   2   87.19   11.69   1
   9   0  -2   94.40   11.74   1
   9   0  -2   67.99   17.61   1
   9   0  -2  101.63   22.04   5
  -9   0   2   95.30   29.72   2
  -9   0   2   76.13   11.42   1
  -9   0   2  107.72   20.95   5
  -9   0   2   97.64   11.71   1
   8   0  -2   88.99   11.16   1
   8   0  -2   91.60   18.88   5
  -8   0   2   76.80   10.97   1
  -8   0   2   89.24   26.11   2
  -8   0   2   75.88   18.31   5
   7   0  -2  128.60   17.58   4
   7   0  -2  130.74   11.84   1
   7   0  -2  109.83   11.81   1
   7   0  -2  114.05   18.33   5
  -7   0   2  101.64   11.65   1
  -7   0   2  125.71   23.87   2
  -7   0   2  118.50   17.38   5
   6   0  -2  589.30   35.58   4
   6   0  -2  498.49   28.97   1
   6   0  -2  544.92   34.32   5
   6   0  -2  579.24   29.11   1
  -6   0   2  564.21   39.69   2
  -6   0   2  555.91   34.34   5
  -6   0   2  501.63   29.48   1
   5   0  -2  167.10   12.49   1
   5   0  -2  177.65   16.91   4
   5   0  -2  136.63   11.75   1
   5   0  -2  164.10   16.52   5
  -5   0   2  173.62   16.26   5
  -5   0   2  143.60   12.43   1
  -5   0   2  194.41   20.13   2
  -5   0   2  153.12   18.03   4
   4   0  -2 1095.54   54.85   1
   4   0  -2 1258.00   60.02   4
   4   0  -2 1247.89   55.21   1
   4   0  -2 1193.98   57.66   5
  -4   0   2 1172.48   60.77   4
  -4   0   2 1291.57   62.93   2
  -4   0   2 1210.77   57.74   5
  -4   0   2 1105.20   55.38   1
   3   0  -2 1604.47   79.96   1
   3   0  -2 1771.41   80.76   4
   3   0  -2 1648.56   81.75   5
   3   0  -2 1756.65   80.11   1
  -3   0   2 1504.23   73.92   1
  -3   0   2 1550.72   74.90   5
  -3   0   2 1646.49   75.11   1
  -3   0   2 1661.39   78.30   4
  -3   0   2 1744.33   79.40   2
   2   0  -2  749.99   33.65   1
   2   0  -2  700.12   33.50   1
   2   0  -2  667.02   33.52   5
  -2   0   2  690.32   36.14   4
  -2   0   2  692.40   33.70   1
  -2   0   2  806.73   37.42   2
  -2   0   2  788.98   33.71   1
  -2   0   2  643.78   33.44   5
   1   0  -2 4358.09  194.82   1
   1   0  -2 4412.26  196.33   1
  -1   0   2 4454.49  196.19   1
  -1   0   2 3626.95  189.19   5
  -1   0   2 4575.39  196.69   1
   0   0  -2 4066.51  194.34   1
   0   0  -2 4161.25  194.83   3
   0   0  -2 4449.52  194.72   1
   0   0   2 4469.99  196.45   1
   0   0   2 4203.66  194.40   1
  -1   0  -2  313.27   15.48   1
   1   0   2  335.01   16.18   1
   1   0   2  314.63   15.48   1
   1   0   2  313.34   17.26   5
  -2   0  -2  168.99   10.73   6
  -2   0  -2  189.00   10.82   1
  -2   0  -2  183.61   13.75   5
   2   0   2  189.41   10.30   1
   2   0   2  172.20   10.82   1
   2   0   2  171.74   11.41   6
   2   0   2  181.60   13.69   5
  -3   0  -2 3073.99  136.25   1
  -3   0  -2 2869.28  134.78   2
  -3   0  -2 3151.49  143.95   5
   3   0   2 2699.50  132.97   1
   3   0   2 2765.06  137.83   6
   3   0   2 3037.61  148.75   5
   3   0   2 3015.90  136.29   1
  -4   0  -2 3520.21  156.63   5
  -4   0  -2 3294.08  146.26   1
  -4   0  -2 2935.48  154.25   2
   4   0   2 3459.27  161.03   5
   4   0   2 2948.62  151.72   6
   4   0   2 2998.54  149.12   1
   4   0   2 3330.87  148.83   1
  -5   0  -2    4.22    3.36   1
  -5   0  -2    1.11    5.84   2
  -5   0  -2    3.71    6.00   5
   5   0   2    5.42    3.11   1
   5   0   2    1.53    3.46   1
   5   0   2    4.14    6.84   5
  -6   0  -2    4.54    7.16   2
  -6   0  -2    9.49    7.24   5
  -6   0  -2    7.23    3.88   1
   6   0   2    7.73    7.84   4
   6   0   2    8.00    4.87   1
   6   0   2    2.78    4.24   1
   6   0   2   10.88    8.75   5
  -7   0  -2  114.28   10.81   1
  -7   0  -2  129.28   11.05   1
  -7   0  -2  129.28   22.83   2
  -7   0  -2  132.90   18.19   5
   7   0   2  103.42   11.40   1
   7   0   2  120.76   18.42   4
   7   0   2  138.21   19.86   5
  -8   0  -2   87.17    9.46   1
  -8   0  -2   88.51   17.94   5
  -8   0  -2   76.57   24.46   2
  -8   0  -2   80.25    8.95   1
   8   0   2   80.35   17.64   4
   8   0   2   80.82   21.10   5
   8   0   2   76.01   10.28   1
   8   0   2   83.40   10.66   1
   8   0   2   73.80   12.43   6
  -9   0  -2    0.21    3.80   1
  -9   0  -2   -1.53   11.48   2
  -9   0  -2    0.59    4.15   1
   9   0   2    0.24   10.93   5
   9   0   2   -2.26    5.72   6
   9   0   2    2.18    5.07   1
   9   0   2    1.53    4.74   1
   9   0   2    4.91    9.21   4
 -10   0  -2   69.02    9.54   1
 -10   0  -2   78.89    9.20   1
 -10   0  -2   67.48   31.51   2
  10   0   2   82.91   10.81   1
  10   0   2   65.42   19.40   4
  10   0   2   81.29   25.98   5
  10   0   2   67.16   10.86   1
  10   0   2   56.29   15.57   6
 -11   0  -2   36.83    6.83   1
 -11   0  -2    9.47   17.95   2
  11   0   2   22.41   12.09   6
  11   0   2   28.08   17.65   5
  11   0   2   22.25   15.05   4
  11   0   2   25.58    9.77   1
  11   0   2   36.09    9.39   1
 -12   0  -2   11.97   21.29   2
  12   0   2   18.46   16.54   4
  12   0   2   13.16   14.69   6
  12   0   2   19.63    6.52   1
  12   0   2   33.05   20.84   5
  12   0   2    7.28    3.65   1
  12  -1  -2   24.48   22.14   5
  12  -1  -2   16.04   11.78   1
  12  -1  -2   11.21   17.69   6
  12  -1  -2   17.19    9.70   1
 -12   1   2   23.21   21.95   2
 -12   1   2   21.36    9.17   1
  11  -1  -2  111.87   25.31   1
  11  -1  -2  128.06   30.07   5
  11  -1  -2  138.53   16.68   1
 -11   1   2  116.15   16.06   1
 -11   1   2  161.87   39.36   2
 -11   1   2  143.20   16.92   1
  10  -1  -2   55.86   13.92   1
  10  -1  -2   59.50   23.44   5
  10  -1  -2   44.64   19.88   1
 -10   1   2   44.34   11.68   1
 -10   1   2   36.46   26.51   5
 -10   1   2   67.51   30.77   2
   9  -1  -2   19.95   12.82   5
   9  -1  -2   23.42   10.63   1
   9  -1  -2   16.53    7.63   1
  -9   1   2   25.65   15.76   2
  -9   1   2   17.40    7.24   1
  -9   1   2   16.91   12.87   5
  -9   1   2   -0.08    7.28   1
   8  -1  -2  572.16   32.32   1
   8  -1  -2  595.31   40.70   5
   8  -1  -2  506.44   32.04   1
  -8   1   2  562.18   40.28   5
  -8   1   2  557.02   45.15   2
  -8   1   2  561.80   31.71   1
  -8   1   2  491.53   32.24   1
   7  -1  -2   85.16   11.63   1
   7  -1  -2   92.49   18.76   5
   7  -1  -2   95.15   12.50   1
  -7   1   2   88.91   12.12   1
  -7   1   2   94.63   17.14   5
  -7   1   2   98.95   12.23   1
  -7   1   2   88.44   20.37   2
   6  -1  -2    7.23    4.65   1
   6  -1  -2    5.46    5.06   1
   6  -1  -2    5.93    8.47   5
  -6   1   2    3.45    4.61   1
  -6   1   2    7.53    5.13   1
  -6   1   2    5.50    7.31   5
  -6   1   2    4.90    7.29   2
   5  -1  -2  517.44   30.70   5
   5  -1  -2  452.24   26.34   1
   5  -1  -2  425.67   25.84   1
  -5   1   2  461.87   29.63   5
  -5   1   2  496.08   26.30   1
  -5   1   2  490.80   32.47   2
  -5   1   2  429.38   26.57   1
   4  -1  -2  703.03   35.99   1
   4  -1  -2  734.61   38.79   5
   4  -1  -2  662.06   35.39   1
  -4   1   2  742.62   40.21   2
  -4   1   2  741.63   35.73   1
  -4   1   2  717.35   38.58   5
  -4   1   2  676.89   36.21   1
   3  -1  -2  397.19   23.69   5
   3  -1  -2  366.40   21.23   1
   3  -1  -2  392.37   21.88   1
  -3   1   2  376.00   21.97   1
  -3   1   2  399.60   21.95   4
  -3   1   2  394.45   23.50   5
  -3   1   2  428.45   24.07   2
  -3   1   2  408.81   21.54   1
   2  -1  -2  823.29   43.17   1
   2  -1  -2  961.86   44.78   5
   2  -1  -2  897.05   43.70   1
  -2   1   2  868.34   43.84   1
  -2   1   2  934.36   44.70   5
  -2   1   2 1023.41   46.43   4
  -2   1   2 1069.07   44.72   2
  -2   1   2  916.73   45.74   1
   1  -1  -2 2872.94  141.46   1
   1  -1  -2 3343.43  133.77   2
   1  -1  -2 2839.24  137.87   1
  -1   1   2 2805.13  141.43   1
  -1   1   2 2981.46  141.79   1
  -1   1   2 3039.52  144.26   5
   0  -1  -2   -9.84    1.99   1
   0  -1  -2  -10.00    1.94   1
   0   1   2   -9.81    1.79   1
   0   1   2   -9.76    2.12   1
  -1  -1  -2 6906.94  322.81   2
  -1  -1  -2 7134.19  337.08   3
   1   1   2 7259.46  341.24   3
  -2  -1  -2   97.45   11.97   2
  -2  -1  -2  121.48    6.39   1
   2   1   2  114.78   15.11   3
  -3  -1  -2  153.18    7.27   1
  -3  -1  -2  132.47   15.34   2
  -3  -1  -2  106.97    7.09   1
   3   1   2  167.87   14.15   5
   3   1   2  106.01    7.44   1
   3   1   2  168.01    7.45   1
  -4  -1  -2 1601.20   77.00   1
  -4  -1  -2 1743.85   87.75   2
   4   1   2 1862.55   82.89   5
   4   1   2 1978.17   80.65   1
   4   1   2 1566.72   77.56   1
  -5  -1  -2  146.68    8.80   1
  -5  -1  -2  188.04    9.36   1
  -5  -1  -2  167.32   20.64   2
   5   1   2  129.43    9.36   1
   5   1   2  172.92    9.34   1
   5   1   2  151.35   18.62   4
   5   1   2  180.65   17.42   5
  -6  -1  -2    6.10    2.48   1
  -6  -1  -2    4.24    2.23   1
  -6  -1  -2    4.69    8.76   2
   6   1   2    9.59    8.03   5
   6   1   2    5.28    2.60   1
   6   1   2    3.19    8.27   4
   6   1   2    3.01    2.76   1
  -7  -1  -2  220.38   28.61   2
  -7  -1  -2  226.57   12.05   1
  -7  -1  -2  232.21   11.74   1
   7   1   2  212.51   24.14   4
   7   1   2  214.74   23.55   5
   7   1   2  221.97   12.61   1
   7   1   2  199.32   12.50   1
  -8  -1  -2  850.99   35.56   1
  -8  -1  -2  787.46   58.88   2
   8   1   2  767.68   36.51   1
   8   1   2  800.08   50.45   5
   8   1   2  762.68   36.50   1
   8   1   2  790.11   52.82   4
  -9  -1  -2  341.90   41.72   2
   9   1   2  349.61   17.46   1
   9   1   2  360.88   33.69   4
   9   1   2  349.78   34.00   5
   9   1   2  340.22   17.64   1
 -10  -1  -2   11.82   16.53   2
  10   1   2   52.59   21.89   5
  10   1   2   26.93   14.31   4
  10   1   2   23.45    9.54   6
  10   1   2   75.74   27.34   3
 -11  -1  -2  188.66   42.63   2
  11   1   2  270.10   39.33   3
  11   1   2  165.15   23.43   6
  11   1   2  209.34   33.71   5
  11   1   2  194.93   30.26   4
 -12  -1  -2   25.53   24.80   2
  12   1   2   17.31   13.42   6
  12   1   2   22.11   21.42   5
  12   1   2   22.71   22.33   4
  12  -2  -2    8.61   17.47   6
  12  -2  -2   22.46   20.22   5
  12  -2  -2   13.96   10.61   1
 -12   2   2   18.29   10.44   1
 -12   2   2   18.64   20.96   2
 -12   2   2   26.56   20.21   5
  11  -2  -2    6.89    9.67   1
  11  -2  -2    5.42    8.97   1
  11  -2  -2   -2.50   14.08   6
  11  -2  -2    9.75   14.87   5
 -11   2   2    6.77   17.77   2
 -11   2   2   -0.55    8.09   1
 -11   2   2    1.02   16.31   5
  10  -2  -2   49.27   26.49   5
  10  -2  -2   36.62   14.93   1
  10  -2  -2   50.24   15.19   1
 -10   2   2   64.37   17.04   1
 -10   2   2   44.63   12.98   1
 -10   2   2   51.81   28.88   2
 -10   2   2   53.73   22.45   5
   9  -2  -2   12.47    7.73   1
   9  -2  -2    1.05   10.99   5
   9  -2  -2   -1.38    6.29   1
  -9   2   2    1.98    7.08   1
  -9   2   2    0.08   10.68   2
  -9   2   2   -0.34    7.00   1
   8  -2  -2   13.56   12.31   5
   8  -2  -2    8.15    6.49   1
   8  -2  -2    9.84    7.41   1
  -8   2   2    9.35    6.93   1
  -8   2   2   20.13    9.60   1
  -8   2   2   11.10   10.85   5
  -8   2   2   11.97   11.46   2
   7  -2  -2  479.32   30.04   1
   7  -2  -2  432.47   29.03   1
   7  -2  -2  498.31   36.00   5
  -7   2   2  491.34   37.57   2
  -7   2   2  438.61   29.95   1
  -7   2   2  495.75   29.63   1
  -7   2   2  478.88   35.11   5
   6  -2  -2   41.07   10.79   1
   6  -2  -2   44.19    9.13   1
   6  -2  -2   53.81   15.21   5
  -6   2   2   44.70   10.17   1
  -6   2   2   49.26   14.69   2
  -6   2   2   42.20    9.79   1
  -6   2   2   56.87   13.52   5
   5  -2  -2   -0.88    4.97   1
   5  -2  -2    0.30    3.98   1
   5  -2  -2    4.23    7.18   5
  -5   2   2    0.13    4.52   1
  -5   2   2    2.03    5.08   5
   4  -2  -2 1473.40   69.16   5
   4  -2  -2 1328.70   66.00   1
   4  -2  -2 1320.07   65.48   1
  -4   2   2 1475.14   67.89   2
  -4   2   2 1329.62   66.49   1
  -4   2   2 1377.81   65.52   1
  -4   2   2 1428.73   69.02   5
   3  -2  -2  389.78   23.19   1
   3  -2  -2  438.09   26.27   5
   3  -2  -2  404.53   24.24   1
  -3   2   2  429.35   26.04   5
  -3   2   2  393.17   24.19   1
  -3   2   2  442.85   23.43   2
  -3   2   2  423.42   23.58   1
   2  -2  -2 1144.25   52.20   5
   2  -2  -2 1004.01   50.58   1
   2  -2  -2  981.78   50.02   1
  -2   2   2 1035.33   50.20   1
  -2   2   2 1114.88   48.13   2
  -2   2   2 1035.05   50.93   1
  -2   2   2 1169.87   52.54   5
   1  -2  -2  332.29   18.61   5
   1  -2  -2  304.31   17.78   1
   1  -2  -2  267.65   16.85   1
  -1   2   2  290.88   17.10   1
  -1   2   2  339.25   18.79   5
  -1   2   2  279.30   17.51   1
   0  -2  -2 2398.80  121.44   1
   0  -2  -2 2685.44  127.11   1
   0  -2  -2 2730.15  133.03   6
   0  -2  -2 2765.11  122.63   2
   0   2   2 2617.43  128.13   1
   0   2   2 2604.54  119.33   2
   0   2   2 2483.24  122.16   1
  -1  -2  -2 1341.40   69.56   1
  -1  -2  -2 1408.84   66.96   2
  -1  -2  -2 1506.33   73.17   6
  -1  -2  -2 1546.94   81.11   3
   1   2   2 1353.72   68.45   1
   1   2   2 1364.70   68.48   1
   1   2   2 1578.11   74.63   3
   1   2   2 1495.77   74.23   6
  -2  -2  -2  192.02   18.93   3
  -2  -2  -2  172.48   15.48   2
  -2  -2  -2  166.65    9.41   1
   2   2   2  185.93    9.50   1
   2   2   2  192.05   18.86   3
  -3  -2  -2  301.34   35.86   2
   3   2   2  419.59   30.13   3
   3   2   2  391.06   27.81   4
  -4  -2  -2  488.31   34.45   2
   4   2   2  538.26   38.36   3
   4   2   2  497.88   29.51   5
   4   2   2  450.67   33.55   4
  -5  -2  -2  322.53   29.20   2
   5   2   2  351.15   32.60   3
   5   2   2  291.55   26.69   4
   5   2   2  330.78   23.46   5
  -6  -2  -2  930.66   59.45   2
   6   2   2  900.22   57.02   4
   6   2   2  955.28   64.09   3
   6   2   2  950.37   51.51   5
  -7  -2  -2   42.83   20.14   2
   7   2   2   44.66   15.77   5
   7   2   2   40.06   18.34   3
   7   2   2   42.95   15.99   4
  -8  -2  -2   48.72   23.30   2
   8   2   2   56.41   18.29   5
   8   2   2   34.99   22.40   3
   8   2   2   65.14   18.07   4
  -9  -2  -2   16.99   15.58   2
   9   2   2   44.79   19.02   5
   9   2   2   38.23   21.77   3
   9   2   2   38.74   17.35   4
 -10  -2  -2  668.20   63.01   2
  10   2   2  655.01   52.37   4
  10   2   2  706.56   63.78   3
  10   2   2  695.04   49.62   5
 -11  -2  -2    0.63   17.72   2
  11   2   2   69.14   31.12   3
  11   2   2   -0.94    8.47   6
 -12  -2  -2   -6.96   22.00   2
  12   2   2    9.27   20.19   5
  12   2   2    2.14   18.67   4
  12   2   2    3.29   10.65   6
  12  -3  -2  110.65   31.16   6
  12  -3  -2   77.68   21.64   1
  12  -3  -2  107.61   40.08   5
 -12   3   2   72.04   34.23   5
 -12   3   2   61.55   19.78   1
 -12   3   2   46.31   25.08   2
  11  -3  -2  323.88   38.18   6
  11  -3  -2  450.80   44.27   5
  11  -3  -2  347.11   32.55   1
  11  -3  -2  396.03   30.76   1
 -11   3   2  338.65   41.29   5
 -11   3   2  343.53   47.13   2
 -11   3   2  347.79   29.21   1
 -11   3   2  413.18   33.64   1
  10  -3  -2   -4.50   12.82   5
  10  -3  -2   -5.61   10.81   6
  10  -3  -2    1.59    8.33   1
  10  -3  -2   -4.64    8.28   1
 -10   3   2   -3.37    6.75   1
 -10   3   2   -2.35    9.38   1
 -10   3   2   -5.70   12.03   2
   9  -3  -2   19.11    9.79   1
   9  -3  -2   26.72   15.18   5
   9  -3  -2   20.17    9.62   1
   9  -3  -2   10.48   10.90   6
  -9   3   2   23.29   14.11   5
  -9   3   2   17.83   13.15   2
  -9   3   2   20.54    9.83   1
  -9   3   2   16.68    8.06   1
   8  -3  -2   17.01    9.18   1
   8  -3  -2    4.18    7.33   1
   8  -3  -2   11.23   11.74   5
  -8   3   2    1.86    9.76   2
  -8   3   2    7.99    6.93   1
  -8   3   2    8.25    9.44   5
  -8   3   2    6.80    7.98   1
   7  -3  -2  393.71   32.71   5
   7  -3  -2  382.71   27.72   1
   7  -3  -2  352.08   26.32   1
  -7   3   2  360.63   27.10   1
  -7   3   2  387.98   26.83   1
  -7   3   2  386.05   32.18   2
  -7   3   2  369.56   31.43   5
   6  -3  -2   -0.50    8.41   5
   6  -3  -2   -0.81    5.05   1
  -6   3   2   -2.34    5.47   1
  -6   3   2    0.27    5.99   2
  -6   3   2   -2.04    5.89   5
  -6   3   2   -0.56    5.39   1
   5  -3  -2  179.99   16.10   1
   5  -3  -2  165.58   17.02   1
   5  -3  -2  184.40   20.37   5
  -5   3   2  184.42   16.66   1
  -5   3   2  184.18   19.46   5
  -5   3   2  185.32   17.10   2
  -5   3   2  177.08   17.18   1
   4  -3  -2  214.52   19.86   5
   4  -3  -2  186.96   15.87   1
   4  -3  -2  194.82   17.36   1
  -4   3   2  218.74   19.86   5
  -4   3   2  213.53   15.89   2
  -4   3   2  205.57   17.13   1
  -4   3   2  190.12   17.24   1
   3  -3  -2   -1.76    3.71   1
   3  -3  -2   -2.34    4.81   1
   3  -3  -2   -0.75    5.58   5
  -3   3   2   -1.39    5.29   5
  -3   3   2    1.88    2.41   2
  -3   3   2   -2.72    4.37   1
   2  -3  -2   35.47    9.51   1
   2  -3  -2   32.01   10.75   6
   2  -3  -2   39.87    7.89   1
   2  -3  -2   38.89   10.39   5
  -2   3   2   40.33    8.92   1
  -2   3   2   40.46    8.35   1
  -2   3   2   41.59   10.17   5
  -2   3   2   44.19    5.25   4
   1  -3  -2 2203.71  105.28   6
   1  -3  -2 2323.22  106.55   5
   1  -3  -2 2119.07  112.56   1
   1  -3  -2 2285.97  110.02   1
  -1   3   2 2205.99  112.74   1
  -1   3   2 2416.86  114.90   5
  -1   3   2 2268.28  117.20   4
  -1   3   2 2213.19  111.41   1
  -1   3   2 2542.27  101.89   2
   0  -3  -2    3.82    4.11   1
   0  -3  -2    4.68    5.15   6
   0  -3  -2    7.73    3.12   2
   0  -3  -2    5.34    3.75   1
   0   3   2    6.16    5.52   4
   0   3   2    5.25    3.92   1
   0   3   2    7.42    5.91   6
   0   3   2    3.03    4.14   1
  -1  -3  -2  191.68   14.44   2
  -1  -3  -2  163.92   11.45   1
  -1  -3  -2  163.98   12.02   1
  -1  -3  -2  198.25   19.88   3
   1   3   2  172.66   13.99   6
   1   3   2  163.91   12.18   1
   1   3   2  168.68   11.65   1
   1   3   2  176.04   16.58   4
  -2  -3  -2 1998.07   94.26   2
  -2  -3  -2 2207.74   99.02   3
  -2  -3  -2 1937.14   94.03   1
   2   3   2 1904.45   96.13   4
   2   3   2 1867.59   90.37   1
   2   3   2 2124.11   97.86   3
   2   3   2 1899.01   94.40   1
  -3  -3  -2  217.32   22.51   3
  -3  -3  -2  176.68    9.75   1
  -3  -3  -2  180.84   18.90   2
  -3  -3  -2  174.04    9.85   1
   3   3   2  168.02    9.81   1
   3   3   2  167.71   10.32   1
   3   3   2  170.08   19.81   4
   3   3   2  200.83   21.46   3
  -4  -3  -2  791.26   49.17   2
   4   3   2  810.27   50.46   4
   4   3   2  818.99   52.37   3
  -5  -3  -2 1676.23   89.56   2
   5   3   2 1648.10   92.41   3
   5   3   2 1586.23   88.58   4
   5   3   2 1772.05   81.02   5
  -6  -3  -2   -0.23    7.04   2
   6   3   2   -2.49    7.10   5
   6   3   2   -2.13    8.56   4
   6   3   2   -5.31   10.10   3
  -7  -3  -2   70.31   23.43   2
   7   3   2   65.24   22.55   3
   7   3   2   62.12   16.61   5
   7   3   2   84.10   18.47   4
  -8  -3  -2  368.08   41.70   2
   8   3   2  370.13   30.87   5
   8   3   2  388.88   36.39   4
   8   3   2  323.23   40.52   3
  -9  -3  -2   93.08   30.22   2
   9   3   2   93.69   21.36   5
   9   3   2   94.05   23.11   4
   9   3   2  109.93   32.65   3
 -10  -3  -2    0.98   16.91   2
  10   3   2   40.23   26.55   3
  10   3   2    5.70   12.84   5
  10   3   2    4.64   14.37   4
 -11  -3  -2  202.21   46.27   2
  11   3   2  232.94   34.14   4
  11   3   2  233.30   40.78   3
  11   3   2  204.28   34.20   5
 -12  -3  -2   -0.57   25.54   2
  12   3   2    3.23   18.73   4
  12   3   2   24.05   24.77   3
  12   3   2    7.73   21.15   5
  12  -4  -2   68.74   21.53   1
  12  -4  -2   77.92   33.25   6
  12  -4  -2   90.73   33.98   5
 -12   4   2   56.33   26.71   2
 -12   4   2   90.97   34.04   5
 -12   4   2   73.52   19.56   1
  11  -4  -2   71.07   26.57   5
  11  -4  -2   64.16   25.41   6
  11  -4  -2   63.82   19.13   1
  11  -4  -2   24.94   14.47   1
 -11   4   2   37.30   14.99   1
 -11   4   2   36.33   21.48   2
 -11   4   2   79.01   16.55   1
 -11   4   2   61.62   27.31   5
  10  -4  -2   18.37   13.01   6
  10  -4  -2   20.31   11.49   1
  10  -4  -2   24.78   11.41   1
  10  -4  -2   29.46   16.43   5
 -10   4   2   18.49   15.51   2
 -10   4   2   19.19   12.46   1
 -10   4   2   16.95   14.96   5
 -10   4   2   13.93    8.05   1
   9  -4  -2  101.26   25.93   5
   9  -4  -2  104.18   18.43   1
   9  -4  -2  102.03   19.62   1
   9  -4  -2   82.62   23.02   6
  -9   4   2  105.00   16.30   1
  -9   4   2  100.52   19.31   1
  -9   4   2   96.25   21.93   5
  -9   4   2  100.63   26.88   2
   8  -4  -2   69.32   15.51   1
   8  -4  -2   85.03   22.22   5
   8  -4  -2   86.23   23.14   1
   8  -4  -2   77.85   17.92   6
  -8   4   2   71.10   16.16   1
  -8   4   2   68.65   22.11   2
  -8   4   2   70.37   13.83   1
   7  -4  -2   73.18   14.59   1
   7  -4  -2   75.95   20.71   5
   7  -4  -2   75.81   17.00   6
   7  -4  -2   71.12   15.76   1
  -7   4   2   80.48   18.68   2
  -7   4   2   79.14   14.09   1
  -7   4   2   81.42   15.67   1
  -7   4   2   84.63   18.08   5
   6  -4  -2   -1.81    5.43   1
   6  -4  -2    0.18    7.96   5
  -6   4   2   -2.89    6.35   5
  -6   4   2   -3.17    5.56   1
   5  -4  -2   12.79    8.77   6
   5  -4  -2   13.29    6.78   1
   5  -4  -2   28.70   14.99   5
   5  -4  -2    8.37    8.07   1
  -5   4   2    9.35    7.62   1
  -5   4   2   20.50   10.23   2
  -5   4   2   18.72    9.05   5
  -5   4   2   14.20    7.74   1
   4  -4  -2  299.32   22.36   1
   4  -4  -2  353.61   26.68   5
   4  -4  -2  302.35   25.93   6
   4  -4  -2  322.03   24.67   1
  -4   4   2  353.11   26.46   5
  -4   4   2  313.07   23.33   1
  -4   4   2  325.94   24.44   1
  -4   4   2  345.72   20.93   2
   3  -4  -2  697.69   42.17   6
   3  -4  -2  722.11   40.26   5
   3  -4  -2  675.95   39.17   1
   3  -4  -2  641.61   37.37   1
  -3   4   2  729.47   41.07   5
  -3   4   2  672.66   39.05   1
  -3   4   2  678.81   38.14   1
   2  -4  -2  320.90   21.96   1
   2  -4  -2  350.81   26.52   6
   2  -4  -2  360.57   24.28   5
   2  -4  -2  335.77   23.42   1
  -2   4   2  365.75   24.53   5
  -2   4   2  327.92   22.55   1
  -2   4   2  375.25   20.65   4
  -2   4   2  319.66   23.09   1
   1  -4  -2   33.11    8.39   1
   1  -4  -2   38.06   10.49   6
   1  -4  -2   29.28    9.39   1
  -1   4   2   33.18    8.78   1
  -1   4   2   38.60    8.85   4
  -1   4   2   30.20    9.00   1
  -1   4   2   43.36   10.33   5
  -1   4   2   40.74   11.03   6
   0  -4  -2  240.29   19.14   6
   0  -4  -2  241.98   20.93   4
   0  -4  -2  310.46   17.46   2
   0  -4  -2  231.71   16.60   1
   0  -4  -2  227.61   17.67   1
   0   4   2  247.44   20.30   4
   0   4   2  229.42   16.80   1
   0   4   2  247.73   20.68   6
   0   4   2  257.71   18.00   5
   0   4   2  218.97   17.36   1
  -1  -4  -2    3.00    8.29   3
  -1  -4  -2    4.33    3.71   2
  -1  -4  -2    4.34    3.70   1
  -1  -4  -2    3.84    7.79   4
  -1  -4  -2    1.97    4.18   1
   1   4   2    4.37    6.73   4
   1   4   2    1.83    4.06   1
   1   4   2    3.36    4.16   1
   1   4   2    5.45    5.65   6
  -2  -4  -2 1273.47   61.82   1
  -2  -4  -2 1452.94   68.91   2
  -2  -4  -2 1398.52   73.09   3
  -2  -4  -2 1299.34   61.43   1
   2   4   2 1337.05   71.58   4
   2   4   2 1331.41   62.36   1
   2   4   2 1384.50   64.19   6
   2   4   2 1270.55   61.42   1
  -3  -4  -2  520.56   26.11   1
  -3  -4  -2  599.51   40.59   3
  -3  -4  -2  573.81   36.59   2
   3   4   2  570.23   38.64   3
   3   4   2  471.14   27.96   1
   3   4   2  515.43   38.05   4
   3   4   2  483.88   26.17   1
  -4  -4  -2   24.10    4.12   1
  -4  -4  -2   44.00   14.98   2
  -4  -4  -2   58.15   17.28   3
  -4  -4  -2   32.95    3.89   1
   4   4   2   42.86   15.95   3
   4   4   2   33.87   14.57   4
   4   4   2   31.30    5.23   1
   4   4   2   22.96    4.43   1
  -5  -4  -2  232.86   27.22   2
   5   4   2  229.35   28.07   3
   5   4   2  229.59   26.94   4
  -6  -4  -2  203.62   29.58   2
   6   4   2  205.94   26.73   4
   6   4   2  190.15   28.55   3
   6   4   2  215.69   20.57   5
  -7  -4  -2   21.07   15.10   2
   7   4   2   22.88   14.00   4
   7   4   2   32.26   21.22   3
   7   4   2   37.77   15.11   5
  -8  -4  -2   34.79   18.09   2
   8   4   2   42.53   16.81   5
   8   4   2   32.05   15.71   4
   8   4   2   22.02   16.14   3
  -9  -4  -2  129.09   34.11   2
   9   4   2  129.76   26.72   4
   9   4   2  125.68   23.67   5
   9   4   2  129.30   33.76   3
 -10  -4  -2   93.05   35.78   2
  10   4   2   78.77   24.65   4
  10   4   2   88.61   30.10   3
  10   4   2   81.92   23.34   5
 -11  -4  -2    4.97   21.80   2
  11   4   2   20.56   21.77   3
  11   4   2   10.78   17.53   4
  11   4   2    3.11   16.68   5
 -12  -4  -2  224.66   50.96   2
  12   4   2  222.89   43.22   5
  12   4   2  248.65   48.94   3
  12   4   2  282.99   40.84   4
  11  -5  -2  325.51   36.39   1
  11  -5  -2  362.62   40.76   5
  11  -5  -2  309.84   38.70   6
  11  -5  -2  379.40   31.39   1
 -11   5   2  323.71   44.74   2
 -11   5   2  313.04   40.64   5
 -11   5   2  352.93   36.41   1
  10  -5  -2  291.08   36.72   5
  10  -5  -2  241.35   29.17   1
  10  -5  -2  277.47   26.83   1
  10  -5  -2  239.12   31.61   6
 -10   5   2  249.25   28.64   1
 -10   5   2  245.76   31.47   5
 -10   5   2  242.42   22.90   1
 -10   5   2  241.30   36.79   2
   9  -5  -2   87.53   24.24   5
   9  -5  -2   96.83   20.61   1
   9  -5  -2   82.81   18.24   1
   9  -5  -2   95.83   20.31   6
  -9   5   2   95.37   21.24   5
  -9   5   2  114.67   25.79   2
  -9   5   2   91.33   20.48   1
  -9   5   2   94.19   15.36   1
   8  -5  -2  188.82   30.50   6
   8  -5  -2  209.41   32.60   5
   8  -5  -2  187.28   22.67   1
   8  -5  -2  194.89   23.09   1
  -8   5   2  204.40   25.93   5
  -8   5   2  202.54   26.87   2
  -8   5   2  203.75   22.02   1
  -8   5   2  203.51   23.53   1
   7  -5  -2  454.97   37.98   6
   7  -5  -2  446.06   33.02   1
   7  -5  -2  466.84   35.38   1
   7  -5  -2  508.94   39.76   5
  -7   5   2  457.12   39.12   1
  -7   5   2  483.25   34.61   2
  -7   5   2  468.01   42.77   5
  -7   5   2  475.34   34.42   1
   6  -5  -2  105.15   20.23   5
   6  -5  -2   96.36   17.27   6
   6  -5  -2  108.54   15.95   1
   6  -5  -2   86.39   18.22   1
  -6   5   2  101.65   16.12   1
  -6   5   2   93.66   15.33   1
  -6   5   2  107.68   16.06   2
  -6   5   2   96.50   18.57   5
   5  -5  -2  936.40   53.97   5
   5  -5  -2  827.50   48.49   1
   5  -5  -2  879.25   51.07   1
   5  -5  -2  871.12   54.67   6
  -5   5   2  884.18   46.34   2
  -5   5   2  845.87   49.31   1
  -5   5   2  920.40   54.07   5
  -5   5   2  827.31   50.08   1
   4  -5  -2  829.02   48.13   5
   4  -5  -2  747.39   44.05   1
   4  -5  -2  790.75   46.39   1
   4  -5  -2  790.06   50.07   6
  -4   5   2  851.36   49.20   5
  -4   5   2  746.80   45.60   1
  -4   5   2  824.64   41.01   2
  -4   5   2  775.05   45.10   1
   3  -5  -2   29.91    9.23   1
   3  -5  -2   28.25   11.50   1
   3  -5  -2   33.98   13.00   5
   3  -5  -2   24.41   11.68   6
  -3   5   2   35.74   11.18   1
  -3   5   2   27.52   10.66   1
  -3   5   2   36.07   13.09   5
   2  -5  -2 1074.06   57.08   1
   2  -5  -2 1101.77   58.67   1
   2  -5  -2 1120.05   62.12   6
   2  -5  -2 1173.75   59.39   5
  -2   5   2 1083.25   58.57   1
  -2   5   2 1120.68   58.02   1
  -2   5   2 1181.51   60.20   5
  -2   5   2 1205.91   56.65   4
   1  -5  -2   19.24    6.78   1
   1  -5  -2   27.99   10.91   4
   1  -5  -2   17.18    7.75   1
   1  -5  -2   24.24    9.42   6
  -1   5   2   28.89    9.92   4
  -1   5   2   25.13   10.69   5
  -1   5   2   18.42    7.32   1
  -1   5   2   27.74   12.79   6
  -1   5   2   14.75    7.29   1
   0  -5  -2   -2.55    4.35   1
   0  -5  -2   -0.88    7.00   4
   0   5   2    0.02    5.74   4
   0   5   2   -0.80    6.18   6
   0   5   2    0.14    5.04   5
  -1  -5  -2  133.25   12.46   1
  -1  -5  -2  151.03   20.12   4
  -1  -5  -2  123.86   13.71   1
  -1  -5  -2  178.99   19.82   2
   1   5   2  153.04   18.68   4
   1   5   2  124.49   13.06   1
   1   5   2  133.81   16.29   6
   1   5   2  136.50   13.69   1
  -2  -5  -2 1854.67   86.22   2
  -2  -5  -2 1700.10   90.58   4
  -2  -5  -2 1599.51   78.90   1
  -2  -5  -2 1688.12   78.39   1
  -2  -5  -2 1728.76   90.78   3
   2   5   2 1730.81   89.55   4
   2   5   2 1719.58   82.31   6
   2   5   2 1667.76   79.46   1
   2   5   2 1650.94   78.54   1
  -3  -5  -2  293.40   18.36   1
  -3  -5  -2  402.54   33.86   3
  -3  -5  -2  385.64   29.15   2
   3   5   2  271.13   18.63   1
   3   5   2  280.86   19.16   1
   3   5   2  292.31   29.29   4
  -4  -5  -2   10.25    8.90   2
  -4  -5  -2   12.42   11.25   3
  -4  -5  -2    1.28    3.15   1
  -4  -5  -2   11.19    4.97   1
   4   5   2   31.12   15.83   3
   4   5   2    3.12    3.49   1
   4   5   2    2.15    7.04   1
   4   5   2   10.79   10.30   4
  -5  -5  -2  438.24   19.07   1
  -5  -5  -2  379.82   19.13   1
  -5  -5  -2  404.51   36.83   2
   5   5   2  412.05   38.36   3
   5   5   2  412.73   37.34   4
   5   5   2  391.39   19.98   1
  -6  -5  -2   24.02   12.35   2
   6   5   2   36.05   17.62   3
   6   5   2   50.84   14.03   5
   6   5   2   44.73   17.57   4
  -7  -5  -2   -1.47   11.25   2
   7   5   2   -2.07   11.74   3
   7   5   2   -2.43    8.94   4
   7   5   2   -0.25    8.44   5
  -8  -5  -2  195.84   36.59   2
   8   5   2  204.60   35.35   3
   8   5   2  198.81   28.62   4
   8   5   2  211.32   24.19   5
  -9  -5  -2   12.48   19.33   2
   9   5   2   17.08   15.14   4
   9   5   2   18.03   18.18   3
   9   5   2   17.79   13.52   5
 -10  -5  -2    9.16   19.83   2
  10   5   2    8.57   17.60   3
  10   5   2   14.31   15.49   4
  10   5   2    7.52   14.36   5
 -11  -5  -2  191.10   72.26   2
  11   5   2  185.10   33.67   4
  11   5   2  135.65   33.44   5
  11   5   2  195.36   41.06   3
  11  -6  -2   88.89   18.53   1
  11  -6  -2   88.00   26.72   5
  11  -6  -2   17.72   16.64   1
  11  -6  -2   71.14   26.27   6
 -11   6   2   12.55   20.84   2
 -11   6   2   63.08   17.88   1
 -11   6   2   70.42   29.61   5
  10  -6  -2   98.86   25.75   1
  10  -6  -2  136.21   22.61   6
  10  -6  -2  130.58   26.40   5
  10  -6  -2  137.33   20.95   1
 -10   6   2   80.44   15.43   1
 -10   6   2  128.76   23.76   5
 -10   6   2  106.82   31.29   2
 -10   6   2   99.09   24.33   1
   9  -6  -2   88.37   22.04   5
   9  -6  -2   58.67   19.51   1
   9  -6  -2   52.54   17.25   1
   9  -6  -2   67.05   18.55   6
  -9   6   2   61.83   24.45   2
  -9   6   2   53.14   13.11   1
  -9   6   2   75.50   17.97   5
  -9   6   2   57.24   21.84   1
   8  -6  -2  172.52   22.34   1
   8  -6  -2  187.64   24.61   1
   8  -6  -2  188.63   25.49   6
   8  -6  -2  188.06   27.49   5
  -8   6   2  219.16   26.27   5
  -8   6   2  184.07   21.58   1
  -8   6   2  172.03   24.03   1
  -8   6   2  168.35   25.77   2
   7  -6  -2  850.95   51.63   1
   7  -6  -2  863.93   54.81   1
   7  -6  -2  821.35   58.50   6
  -7   6   2  866.22   52.50   1
  -7   6   2  805.33   60.90   2
  -7   6   2  836.91   52.78   1
  -7   6   2  898.24   57.66   5
   6  -6  -2 1137.17   63.83   1
   6  -6  -2 1089.28   61.24   1
   6  -6  -2 1170.58   66.95   5
   6  -6  -2 1108.04   68.28   6
  -6   6   2 1130.47   62.35   1
  -6   6   2 1130.83   67.40   5
  -6   6   2  969.51   68.02   1
  -6   6   2 1102.63   58.10   2
   5  -6  -2  727.76   50.04   6
   5  -6  -2  719.72   46.27   1
   5  -6  -2  705.19   43.86   1
   5  -6  -2  772.48   49.04   5
  -5   6   2  724.75   45.92   1
  -5   6   2  730.48   40.50   2
  -5   6   2  751.74   48.78   5
  -5   6   2  734.01   45.26   1
   4  -6  -2  149.00   17.33   1
   4  -6  -2  160.76   21.04   6
   4  -6  -2  166.97   22.10   5
   4  -6  -2  148.56   19.23   1
  -4   6   2  160.44   18.90   1
  -4   6   2  154.24   18.97   1
  -4   6   2  169.57   21.63   5
   3  -6  -2  747.80   45.08   1
   3  -6  -2  842.98   48.72   5
   3  -6  -2  829.23   51.92   6
   3  -6  -2  806.06   47.72   1
  -3   6   2  798.38   46.77   1
  -3   6   2  869.40   49.96   5
  -3   6   2  774.01   47.41   1
   2  -6  -2  167.95   16.80   1
   2  -6  -2  186.36   20.53   6
   2  -6  -2  161.99   18.81   1
   2  -6  -2  186.51   19.68   5
   2  -6  -2  170.07   18.32   4
  -2   6   2  204.04   17.72   4
  -2   6   2  171.88   18.09   1
  -2   6   2  173.86   18.93   5
  -2   6   2  158.20   17.81   1
   1  -6  -2  207.15   18.21   1
   1  -6  -2  221.60   22.32   4
   1  -6  -2  243.03   22.58   6
   1  -6  -2  206.39   20.15   1
  -1   6   2  207.93   19.44   1
  -1   6   2  226.06   24.27   6
  -1   6   2  214.98   20.26   5
  -1   6   2  248.26   21.39   4
  -1   6   2  210.71   19.98   1
   0  -6  -2   77.05   16.65   4
   0  -6  -2   80.91   11.88   1
   0  -6  -2   73.62   13.13   1
   0   6   2   69.05   12.06   1
   0   6   2   80.47   14.41   4
   0   6   2   76.70   13.05   1
   0   6   2   93.13   13.52   5
   0   6   2   74.49   15.30   6
  -1  -6  -2  164.57   17.02   2
  -1  -6  -2  125.57   13.18   1
  -1  -6  -2  110.98   14.29   1
  -1  -6  -2  112.81   20.51   4
   1   6   2  115.29   17.00   6
   1   6   2  104.35   13.34   1
   1   6   2  120.09   14.41   1
   1   6   2  126.93   18.88   4
   1   6   2  128.32   14.31   5
  -2  -6  -2  224.57   21.73   2
  -2  -6  -2  195.87   15.48   1
  -2  -6  -2  192.64   25.11   4
  -2  -6  -2  182.55   16.94   1
  -2  -6  -2  178.95   26.36   3
   2   6   2  184.14   16.05   1
   2   6   2  209.03   20.10   6
   2   6   2  189.54   16.65   1
   2   6   2  208.05   24.25   4
  -3  -6  -2  121.44   13.59   1
  -3  -6  -2  144.16   23.51   4
  -3  -6  -2  158.26   21.53   2
  -3  -6  -2  161.91   26.07   3
  -3  -6  -2  145.60   12.49   1
   3   6   2  132.88   13.48   1
   3   6   2  128.78   13.11   1
   3   6   2  132.63   16.20   6
   3   6   2  153.00   21.72   4
  -4  -6  -2   31.03    6.83   1
  -4  -6  -2   39.70   22.23   3
  -4  -6  -2   41.05   17.60   2
   4   6   2   23.80    8.48   1
   4   6   2   22.56    7.98   1
   4   6   2   35.19   15.63   4
  -5  -6  -2   57.40    6.43   1
  -5  -6  -2   40.82    6.85   1
  -5  -6  -2   56.20   23.08   3
  -5  -6  -2   48.19   21.89   2
   5   6   2   49.12   18.42   4
   5   6   2   66.39   21.03   3
   5   6   2   42.11    7.62   1
   5   6   2   55.14    9.35   1
  -6  -6  -2    2.57   13.34   2
   6   6   2    6.01   11.58   3
   6   6   2    0.18    2.76   1
   6   6   2   -1.12    9.88   4
  -7  -6  -2   67.40   29.67   2
   7   6   2   68.69   20.85   4
   7   6   2   83.07   17.47   5
   7   6   2   63.99   23.85   3
  -8  -6  -2   30.91   18.05   2
   8   6   2   67.50   19.98   4
   8   6   2   31.54   20.32   3
   8   6   2   35.74   18.30   5
  -9  -6  -2  313.26   48.00   2
   9   6   2  306.92   35.70   4
   9   6   2  296.07   31.11   5
   9   6   2  278.50   40.26   3
 -10  -6  -2  103.23   42.47   2
  10   6   2  153.84   29.17   4
  10   6   2   87.58   35.61   3
  10   6   2  116.01   27.67   5
 -11  -6  -2    7.75   20.35   2
  11   6   2   61.67   39.55   3
  11   6   2   13.87   17.74   4
  11   6   2  -10.76   18.30   5
  11  -7  -2  118.88   21.17   1
  11  -7  -2    2.57   18.75   1
  11  -7  -2   85.52   28.33   5
 -11   7   2    8.80   17.65   1
  10  -7  -2   68.87   21.03   6
  10  -7  -2    5.90   14.32   1
  10  -7  -2  101.45   23.01   5
  10  -7  -2   94.69   17.75   1
 -10   7   2   10.88   14.83   1
 -10   7   2    5.95   16.85   2
 -10   7   2   45.87   21.10   5
   9  -7  -2   31.48   13.37   1
   9  -7  -2   44.69   20.77   1
   9  -7  -2  102.88   24.49   5
  -9   7   2   88.21   17.58   5
  -9   7   2   35.01   15.73   1
  -9   7   2   42.29   24.27   2
  -9   7   2   48.80   13.12   1
   8  -7  -2  192.59   24.56   1
   8  -7  -2  190.20   25.49   1
   8  -7  -2  197.17   25.56   6
   8  -7  -2  212.53   27.65   5
  -8   7   2  178.74   24.84   2
  -8   7   2  171.79   21.46   1
  -8   7   2  170.10   25.11   1
  -8   7   2  218.35   25.52   5
   7  -7  -2  278.79   29.12   1
   7  -7  -2  319.81   31.11   6
   7  -7  -2  280.57   26.98   1
   7  -7  -2  287.09   32.75   5
  -7   7   2  286.84   31.03   5
  -7   7   2  291.85   29.25   1
  -7   7   2  298.16   28.36   1
   6  -7  -2  122.24   40.96   5
   6  -7  -2   57.57   15.99   6
   6  -7  -2   42.02   13.74   1
  -6   7   2   22.37   10.92   1
  -6   7   2   33.68   16.90   5
  -6   7   2   45.71   14.02   1
   5  -7  -2  729.92   52.16   6
   5  -7  -2  704.66   45.12   1
   5  -7  -2  700.07   47.15   1
   5  -7  -2  760.57   50.01   5
  -5   7   2  727.56   41.39   2
  -5   7   2  715.92   46.58   1
  -5   7   2  726.24   47.77   1
  -5   7   2  780.34   51.57   5
   4  -7  -2   57.56   17.28   5
   4  -7  -2   29.05   11.36   1
   4  -7  -2   35.82   13.90   6
   4  -7  -2   40.16   11.96   1
  -4   7   2   24.42    9.93   1
  -4   7   2   24.07   11.68   1
  -4   7   2   37.52   14.52   5
   3  -7  -2  303.82   27.22   1
   3  -7  -2  293.99   24.62   1
   3  -7  -2  337.05   28.48   5
   3  -7  -2  331.63   30.19   6
  -3   7   2  309.42   26.59   1
  -3   7   2  331.35   28.37   5
  -3   7   2  303.22   26.46   1
   2  -7  -2  675.85   41.88   1
   2  -7  -2  718.95   47.63   6
   2  -7  -2  675.37   43.77   1
   2  -7  -2  701.96   44.78   4
  -2   7   2  728.59   49.73   6
  -2   7   2  826.35   44.50   4
  -2   7   2  718.87   45.25   5
  -2   7   2  683.00   42.89   1
  -2   7   2  677.17   43.69   1
   1  -7  -2 2135.00  106.90   1
   1  -7  -2 2169.30  111.04   4
   1  -7  -2 2109.55  105.11   1
  -1   7   2 2178.10  107.40   1
  -1   7   2 2112.70  105.74   1
  -1   7   2 2285.31  113.44   6
  -1   7   2 2285.21  108.27   5
  -1   7   2 2385.08  110.54   4
   0  -7  -2   22.32    8.89   1
   0  -7  -2   12.92    8.20   1
   0  -7  -2   17.81   11.38   4
   0   7   2   14.24   10.38   6
   0   7   2   25.82   12.83   4
   0   7   2   15.02    8.00   1
   0   7   2   16.70    8.02   1
   0   7   2   15.51    7.74   5
  -1  -7  -2  711.45   40.57   1
  -1  -7  -2  702.25   42.12   1
  -1  -7  -2  761.37   52.35   4
   1   7   2  691.63   41.22   1
   1   7   2  726.46   47.21   6
   1   7   2  764.79   42.95   5
   1   7   2  743.13   42.84   1
   1   7   2  739.21   49.36   4
  -2  -7  -2 2320.84  121.85   3
  -2  -7  -2 2638.65  116.70   2
  -2  -7  -2 2242.06  121.11   4
  -2  -7  -2 2246.55  106.38   1
  -2  -7  -2 2157.62  107.58   1
   2   7   2 2229.55  107.18   1
   2   7   2 2289.74  108.51   1
   2   7   2 2291.77  113.49   6
   2   7   2 2297.27  108.40   5
   2   7   2 2241.25  118.98   4
  -3  -7  -2   31.46    8.03   1
  -3  -7  -2   25.54   11.09   1
  -3  -7  -2   37.88   18.96   4
   3   7   2   30.50   17.55   4
   3   7   2   22.82   10.28   1
   3   7   2   37.19   10.74   1
   3   7   2   19.09    9.67   6
  -4  -7  -2    0.04    4.35   1
  -4  -7  -2   10.32   10.28   2
  -4  -7  -2    1.96    4.22   1
  -4  -7  -2   10.29   13.34   3
   4   7   2   -0.95    4.74   1
   4   7   2    0.20    9.03   4
   4   7   2    0.52    7.19   6
   4   7   2    3.90    5.29   1
  -5  -7  -2  230.16   34.29   3
  -5  -7  -2  257.77   32.99   2
  -5  -7  -2  235.62   15.11   1
  -5  -7  -2  185.11   15.58   1
   5   7   2  202.90   16.33   1
   5   7   2  194.29   33.48   4
  -6  -7  -2   28.98    5.45   1
  -6  -7  -2   25.36    5.66   1
  -6  -7  -2   47.90   26.87   2
   6   7   2   34.38   16.86   4
   6   7   2   47.05   23.26   3
   6   7   2   34.01    7.33   1
  -7  -7  -2   99.67   32.42   2
   7   7   2  116.95   20.08   5
   7   7   2   89.18   29.62   3
   7   7   2  141.55   24.57   4
  -8  -7  -2   70.25   36.62   2
   8   7   2   48.88   26.60   3
   8   7   2   88.26   21.19   5
   8   7   2   87.74   19.49   4
  -9  -7  -2  154.09   43.85   2
   9   7   2  202.50   27.82   4
   9   7   2  110.40   25.46   5
   9   7   2  131.66   36.83   3
 -10  -7  -2  109.14   45.17   2
  10   7   2   94.18   27.95   5
  10   7   2  154.77   43.09   3
 -11  -7  -2    0.61   19.90   2
  11   7   2   69.04   30.26   4
  11   7   2   12.15   17.66   5
  11   7   2   25.59   28.34   3
  10  -8  -2  262.32   31.50   5
  10  -8  -2  290.96   25.36   1
  10  -8  -2  184.07   33.27   1
  10  -8  -2  262.92   30.48   6
 -10   8   2  214.59   28.41   5
 -10   8   2  226.62   36.10   1
 -10   8   2  177.30   36.43   1
   9  -8  -2  122.63   29.07   1
   9  -8  -2  133.48   22.35   1
   9  -8  -2  154.69   26.27   5
   9  -8  -2  138.64   20.45   6
  -9   8   2  131.78   28.50   1
  -9   8   2  128.76   17.72   1
  -9   8   2  156.12   23.87   5
   8  -8  -2   55.11   19.96   5
   8  -8  -2   21.18   11.03   1
  -8   8   2   18.37   13.27   1
  -8   8   2   18.23    9.77   5
  -8   8   2   11.75    7.19   1
   7  -8  -2   -4.09    9.69   1
   7  -8  -2    4.23   12.60   5
   7  -8  -2    7.39    8.70   1
   7  -8  -2   35.48   13.16   6
  -7   8   2    1.27    9.84   2
  -7   8   2    1.88    8.80   5
  -7   8   2    4.39   10.28   1
  -7   8   2   -3.50    6.61   1
   6  -8  -2  878.93   55.60   1
   6  -8  -2  940.97   63.21   6
   6  -8  -2  944.49   59.28   1
   6  -8  -2  950.17   60.42   5
  -6   8   2  957.26   58.82   1
  -6   8   2  893.54   57.82   1
  -6   8   2  902.56   51.39   2
  -6   8   2  961.56   62.69   5
   5  -8  -2    2.09   10.77   1
   5  -8  -2   29.97   13.33   6
   5  -8  -2    6.72    7.63   1
  -5   8   2    1.98    9.41   1
  -5   8   2    0.81    8.31   5
  -5   8   2    4.50    7.59   1
   4  -8  -2   29.99   12.63   1
   4  -8  -2   40.68   12.34   1
   4  -8  -2   27.38   22.40   6
   4  -8  -2   40.86   17.72   5
  -4   8   2   30.70   16.80   5
  -4   8   2   26.40   12.34   1
  -4   8   2   32.40   12.49   1
   3  -8  -2  466.69   36.82   1
   3  -8  -2  474.27   33.90   1
   3  -8  -2  502.67   39.82   6
  -3   8   2  467.61   35.87   1
  -3   8   2  472.63   35.45   1
  -3   8   2  523.55   38.73   5
   2  -8  -2   24.55   11.58   1
   2  -8  -2   33.92   11.90   1
   2  -8  -2   29.01   15.63   4
  -2   8   2   25.59   10.55   1
  -2   8   2   45.36   17.78   6
  -2   8   2   30.92   12.90   1
  -2   8   2   33.29   13.63   5
   1  -8  -2  163.65   21.12   1
   1  -8  -2  181.94   24.87   4
   1  -8  -2  161.59   18.27   1
  -1   8   2  165.05   25.77   6
  -1   8   2  148.50   19.32   1
  -1   8   2  200.99   22.93   4
  -1   8   2  162.75   19.94   1
  -1   8   2  180.82   20.95   5
   0  -8  -2  410.98   31.99   1
   0  -8  -2  395.76   28.89   1
   0  -8  -2  420.01   38.27   4
   0   8   2  438.77   32.04   5
   0   8   2  460.35   36.68   4
   0   8   2  431.87   37.13   6
   0   8   2  400.74   30.44   1
   0   8   2  413.04   31.32   1
  -1  -8  -2 1314.16   79.82   4
  -1  -8  -2 1258.71   69.17   1
  -1  -8  -2 1310.95   67.33   1
  -1  -8  -2 1314.63   81.69   3
   1   8   2 1293.81   69.53   1
   1   8   2 1335.19   75.70   6
   1   8   2 1366.12   78.00   4
   1   8   2 1335.23   69.73   5
   1   8   2 1311.47   68.59   1
  -2  -8  -2  103.80   13.30   1
  -2  -8  -2  130.05   21.11   2
  -2  -8  -2   96.59   26.48   3
  -2  -8  -2  105.80   24.68   4
  -2  -8  -2   84.79   15.76   1
   2   8   2  104.88   19.91   4
   2   8   2   92.99   15.30   5
   2   8   2   98.50   15.81   1
   2   8   2   98.62   19.79   6
   2   8   2   90.73   14.84   1
  -3  -8  -2  433.21   27.61   1
  -3  -8  -2  390.70   29.17   1
  -3  -8  -2  474.56   45.24   3
  -3  -8  -2  494.44   40.16   2
   3   8   2  412.41   34.44   6
   3   8   2  425.45   29.86   1
   3   8   2  414.47   29.94   5
   3   8   2  432.90   40.37   4
   3   8   2  407.44   28.87   1
  -4  -8  -2   56.65   10.37   1
  -4  -8  -2   46.95   25.53   3
  -4  -8  -2   43.25   12.90   1
  -4  -8  -2   77.63   23.43   2
   4   8   2   49.32   27.51   4
   4   8   2   35.62   15.74   6
   4   8   2   40.90   12.12   1
   4   8   2   39.27   11.67   1
  -5  -8  -2   49.66   26.82   3
  -5  -8  -2   58.56   25.64   2
  -5  -8  -2   43.18    9.08   1
   5   8   2   32.22   10.85   1
   5   8   2   32.83   19.07   4
   5   8   2   42.62   12.27   1
   5   8   2   28.88   14.72   6
  -6  -8  -2  364.07   23.18   1
  -6  -8  -2  457.90   47.01   2
  -6  -8  -2  439.27   22.93   1
   6   8   2  412.82   42.11   4
   6   8   2  416.83   24.84   1
  -7  -8  -2   93.33   33.10   2
   7   8   2   80.84    7.11   1
   7   8   2   62.07    7.49   1
   7   8   2  107.98   21.19   4
  -8  -8  -2  119.08   38.98   2
   8   8   2  147.10   23.95   4
   8   8   2   88.44   22.58   5
   9   8   2    0.72   20.87   3
   9   8   2    1.41   14.19   5
 -10  -8  -2    0.19   17.08   2
  10   8   2   67.81   26.18   4
  10   8   2    0.96   26.51   3
  10   8   2    2.57   15.55   5
  10  -9  -2   18.37   19.57   1
  10  -9  -2   17.87   16.70   5
 -10   9   2   15.00   20.10   1
   9  -9  -2   95.98   21.58   1
   9  -9  -2   72.24   23.69   5
   9  -9  -2   78.24   20.86   6
  -9   9   2   81.61   23.78   5
   8  -9  -2   78.95   16.86   6
   8  -9  -2   36.65   14.89   1
   8  -9  -2   59.32   19.39   1
   8  -9  -2   50.47   21.46   5
  -8   9   2   52.53   19.49   5
  -8   9   2   27.47   12.99   1
  -8   9   2   37.92   17.30   1
   7  -9  -2   16.38   11.46   5
   7  -9  -2   20.25   10.50   1
   7  -9  -2   50.61   15.51   6
   7  -9  -2   14.09   11.18   1
  -7   9   2   13.67   13.61   1
  -7   9   2   15.53   11.41   2
  -7   9   2   16.46   10.86   5
  -7   9   2    6.37    7.48   1
   6  -9  -2   57.70   20.57   5
   6  -9  -2   81.76   16.86   6
   6  -9  -2   49.37   16.08   1
   6  -9  -2   41.93   17.39   1
  -6   9   2   58.19   19.70   2
  -6   9   2   41.99   13.08   1
  -6   9   2   41.86   17.35   5
   5  -9  -2    8.93    7.85   1
   5  -9  -2   -4.33   10.12   1
   5  -9  -2    9.12   11.76   5
   5  -9  -2    8.67    9.85   6
  -5   9   2    1.74   10.25   1
  -5   9   2    4.81    8.36   5
  -5   9   2   -1.43    7.87   1
   4  -9  -2  170.06   28.16   5
   4  -9  -2  180.66   23.36   6
   4  -9  -2  134.20   23.33   1
   4  -9  -2  155.51   19.54   1
  -4   9   2  153.26   23.61   1
  -4   9   2  140.51   19.89   1
  -4   9   2  159.50   23.90   5
   3  -9  -2    1.33    8.89   1
  -3   9   2    2.93    6.85   1
  -3   9   2   -1.14    8.78   1
  -3   9   2   -1.69   12.87   5
   2  -9  -2  382.30   42.25   1
   2  -9  -2  419.88   35.17   1
  -2   9   2  445.97   35.48   5
  -2   9   2  424.32   34.20   1
  -2   9   2  422.59   34.23   1
  -2   9   2  452.73   40.58   6
   1  -9  -2  722.25   49.44   1
   1  -9  -2  721.12   48.28   1
   1  -9  -2  734.42   54.12   4
  -1   9   2  713.43   48.04   1
  -1   9   2  844.93   52.94   4
  -1   9   2  775.25   55.36   6
  -1   9   2  715.91   47.08   1
  -1   9   2  766.62   49.37   5
   0  -9  -2   -0.91    8.94   1
   0  -9  -2    2.10   11.89   4
   0  -9  -2    2.05    5.76   1
   0   9   2    0.60    8.95   4
   0   9   2   -2.50    6.41   1
   0   9   2   -2.96   10.24   6
   0   9   2   -3.98    7.14   1
  -1  -9  -2  918.20   65.25   4
  -1  -9  -2 1051.61   70.73   3
  -1  -9  -2  861.86   53.74   1
  -1  -9  -2  884.68   51.52   1
   1   9   2  932.17   61.98   4
   1   9   2  890.55   54.21   1
   1   9   2  927.60   54.28   5
   1   9   2  879.45   60.03   6
   1   9   2  890.36   53.15   1
  -2  -9  -2   47.17   26.30   3
  -2  -9  -2   45.36   11.51   1
  -2  -9  -2   73.46   22.77   4
  -2  -9  -2   29.75   11.89   1
   2   9   2   40.92   13.10   1
   2   9   2   55.70   14.34   5
   2   9   2   36.13   11.70   1
   2   9   2   59.89   17.81   4
   2   9   2   34.87   16.01   6
  -3  -9  -2    2.97    5.24   1
  -3  -9  -2    2.95    7.61   1
  -3  -9  -2    8.68   11.39   2
  -3  -9  -2    7.10   16.58   3
   3   9   2    2.76    7.10   1
   3   9   2    1.77    6.50   5
   3   9   2    2.54    9.84   4
   3   9   2    8.90    7.29   1
   3   9   2   -0.58    8.94   6
  -4  -9  -2  231.78   33.64   2
  -4  -9  -2  224.52   18.92   1
  -4  -9  -2  232.17   38.83   3
  -4  -9  -2  181.38   20.74   1
   4   9   2  208.74   20.58   1
   4   9   2  189.01   26.09   6
   4   9   2  200.49   28.94   4
   4   9   2  219.44   21.94   1
   4   9   2  198.22   21.19   5
  -5  -9  -2  470.54   27.86   1
  -5  -9  -2  407.41   49.48   3
  -5  -9  -2  462.09   46.79   2
   5   9   2  387.61   35.82   6
   5   9   2  420.52   31.02   5
   5   9   2  439.08   29.25   1
   5   9   2  446.34   44.20   4
   5   9   2  469.41   31.17   1
  -6  -9  -2  196.09   16.97   1
  -6  -9  -2  202.13   40.24   3
  -6  -9  -2  239.36   16.84   1
  -6  -9  -2  232.86   39.05   2
   6   9   2  222.40   18.88   1
   6   9   2  264.43   32.28   4
   6   9   2  200.49   27.19   6
  -7  -9  -2  333.42   46.65   2
  -7  -9  -2  273.87   14.63   1
  -7  -9  -2  269.75   14.70   1
   7   9   2  284.66   17.90   1
   7   9   2  267.07   18.66   1
   7   9   2  326.25   34.51   4
   7   9   2  241.33   28.63   6
  -8  -9  -2  563.05   71.72   2
   8   9   2  482.09   40.04   5
   8   9   2  537.80   45.29   4
   8   9   2  415.52   38.26   6
  -9  -9  -2   11.53   22.87   2
   9   9   2    0.61   12.52   6
   9   9   2   20.23   14.91   4
   9   9   2    7.34   16.36   5
   9 -10  -2  344.05   34.08   1
   9 -10  -2  293.29   38.43   1
   9 -10  -2  293.12   34.91   5
  -9  10   2  265.17   41.39   1
   8 -10  -2   99.46   23.48   5
   8 -10  -2   71.87   20.42   1
   8 -10  -2   85.48   20.99   6
   8 -10  -2  105.96   25.30   1
  -8  10   2   76.95   22.62   5
  -8  10   2   96.03   18.17   1
  -8  10   2   40.39   20.52   1
   7 -10  -2   67.95   17.90   6
   7 -10  -2   12.41   10.88   1
   7 -10  -2   16.50   10.80   1
  -7  10   2    9.07   12.72   1
  -7  10   2   11.42   10.59   5
  -7  10   2   30.20   14.21   1
   6 -10  -2  117.82   23.30   5
   6 -10  -2  106.87   17.49   6
   6 -10  -2   76.30   21.58   1
   6 -10  -2   66.20   17.12   1
  -6  10   2   81.87   18.93   5
  -6  10   2   81.85   29.29   2
  -6  10   2   63.99   14.17   1
  -6  10   2   69.78   22.18   1
   5 -10  -2    6.21   10.59   1
   5 -10  -2    9.30    7.68   1
  -5  10   2    0.10    7.02   1
  -5  10   2   11.99    9.57   5
  -5  10   2    8.21   10.98   1
   4 -10  -2    7.14   11.12   1
  -4  10   2    6.08    7.32   1
  -4  10   2    0.30    8.60   5
  -4  10   2    2.14    9.66   1
   3 -10  -2   91.66   15.73   1
   3 -10  -2   81.36   19.71   1
  -3  10   2  110.54   19.91   5
  -3  10   2   77.56   18.06   1
  -3  10   2   76.79   18.87   1
   2 -10  -2   28.85   12.24   1
   2 -10  -2   18.73   11.48   1
  -2  10   2   18.79   10.25   1
  -2  10   2   15.67   10.65   5
  -2  10   2   31.89   16.49   6
  -2  10   2   10.85   11.03   1
   1 -10  -2   38.20   12.43   1
   1 -10  -2   28.99   13.31   1
  -1  10   2   32.51   20.28   6
  -1  10   2   33.89   11.83   1
  -1  10   2   34.22   14.38   1
  -1  10   2   29.69   13.36   5
   0 -10  -2  705.98   49.18   1
   0 -10  -2  728.91   46.15   1
   0 -10  -2  713.78   56.65   4
   0  10   2  777.79   50.21   5
   0  10   2  845.65   57.61   4
   0  10   2  727.63   48.01   1
   0  10   2  765.35   59.00   6
   0  10   2  742.44   49.88   1
  -1 -10  -2   59.55   12.76   1
  -1 -10  -2   44.56   29.60   3
  -1 -10  -2   43.58   17.06   1
   1  10   2   42.56   19.41   6
   1  10   2   57.96   16.55   5
   1  10   2   63.95   18.41   1
   1  10   2   58.93   21.42   4
   1  10   2   46.03   15.29   1
  -2 -10  -2   25.17   20.80   3
  -2 -10  -2   30.64   10.60   1
  -2 -10  -2   32.03   12.31   1
   2  10   2   33.28   11.93   5
   2  10   2   31.49   11.06   1
   2  10   2   36.51   15.87   1
   2  10   2   38.33   15.67   6
   2  10   2   26.76   14.61   4
  -3 -10  -2  399.60   33.35   1
  -3 -10  -2  478.13   51.95   3
  -3 -10  -2  446.04   29.75   1
   3  10   2  413.02   39.75   6
   3  10   2  414.20   33.28   5
   3  10   2  440.12   42.13   4
   3  10   2  426.99   31.95   1
   3  10   2  419.90   34.58   1
  -4 -10  -2   -0.97   18.51   3
  -4 -10  -2    2.00    9.60   1
  -4 -10  -2    7.59    6.45   1
   4  10   2   -1.51   12.11   6
   4  10   2   26.20   15.17   4
   4  10   2   -3.66    7.43   5
   4  10   2    6.11    7.40   1
   4  10   2    0.16    8.37   1
  -5 -10  -2   34.31   22.56   3
  -5 -10  -2   22.49   10.78   1
  -5 -10  -2   62.42   29.05   2
  -5 -10  -2   29.93   11.73   1
   5  10   2   27.92   10.22   1
   5  10   2   28.33   11.48   1
   5  10   2   25.84   15.29   6
   5  10   2   29.44   15.48   5
   5  10   2   47.63   16.10   4
  -6 -10  -2    7.84   15.53   2
  -6 -10  -2    0.81    6.76   1
  -6 -10  -2   -1.67    6.04   1
   6  10   2   44.68   16.40   4
   6  10   2   -5.04    8.23   5
   6  10   2   -7.04   13.34   6
   6  10   2   -2.35    7.62   1
  -7 -10  -2  291.39   48.48   2
  -7 -10  -2  218.21   16.15   1
  -7 -10  -2  235.88   19.92   1
   7  10   2  234.24   20.29   1
   7  10   2  232.76   25.75   5
   7  10   2  188.46   30.87   6
  -8 -10  -2   72.40   38.07   2
   8  10   2   24.58   16.76   4
   8  10   2   16.29   16.90   6
   8  10   2   26.84   16.48   5
   8  10   2   25.47   12.60   5
   8 -11  -2   93.16   23.03   1
   8 -11  -2   60.36   27.29   1
  -8  11   2   23.81   18.94   1
   7 -11  -2  111.87   20.84   1
   7 -11  -2  115.89   21.44   1
  -7  11   2   61.40   23.85   1
  -7  11   2  100.97   17.67   1
  -7  11   2   76.86   22.58   5
   6 -11  -2  125.79   20.89   1
   6 -11  -2  132.44   24.48   1
  -6  11   2  114.62   19.50   1
  -6  11   2  120.39   21.32   5
  -6  11   2  104.13   24.78   1
   5 -11  -2   62.93   13.74   1
   5 -11  -2   24.18   14.00   1
  -5  11   2   37.36   14.16   1
  -5  11   2   43.43   14.47   1
  -5  11   2   40.58   16.62   5
   4 -11  -2   77.35   22.52   1
   4 -11  -2  103.04   15.75   1
  -4  11   2   93.34   18.49   1
  -4  11   2   95.25   18.76   5
  -4  11   2   80.40   21.22   1
   3 -11  -2  100.98   16.25   1
   3 -11  -2  103.73   23.02   1
  -3  11   2   87.22   19.80   1
  -3  11   2   99.32   19.99   5
  -3  11   2   77.24   20.63   1
   2 -11  -2   17.38   13.25   1
   2 -11  -2   25.07   11.37   1
  -2  11   2   13.18   11.30   1
  -2  11   2   25.66   12.01   5
  -2  11   2   15.02   10.70   1
  -2  11   2   30.00   17.83   6
   1 -11  -2    2.51   10.24   1
   1 -11  -2    5.62    7.86   1
  -1  11   2    3.70   14.03   6
  -1  11   2   -1.51    9.15   1
  -1  11   2   -1.24   10.15   1
  -1  11   2   -5.27    8.87   5
   0 -11  -2   22.48   13.52   1
   0 -11  -2   24.88    9.52   1
   0  11   2   18.97   15.05   6
   0  11   2   18.76   13.06   1
   0  11   2   11.84   10.67   1
   0  11   2   25.19   12.92   5
  -1 -11  -2    9.52    7.33   1
  -1 -11  -2    3.22   24.48   3
  -1 -11  -2    9.60   12.29   1
   1  11   2    6.00   16.27   5
   1  11   2   11.35   12.28   1
   1  11   2    7.21   11.82   4
   1  11   2    7.31    9.33   1
   1  11   2   -0.69   15.44   6
  -2 -11  -2   23.17    8.05   1
  -2 -11  -2   12.89   12.47   1
  -2 -11  -2   17.89   23.96   3
   2  11   2   37.45   16.17   4
   2  11   2   18.49   11.12   1
   2  11   2   14.32   12.17   1
   2  11   2   24.25   11.73   5
   2  11   2   28.37   17.05   6
  -3 -11  -2   31.25   26.75   3
  -3 -11  -2   22.95   12.27   1
  -3 -11  -2   38.64   11.31   1
   3  11   2   24.78   16.55   6
   3  11   2   38.89   15.67   4
   3  11   2   28.55   14.69   1
   3  11   2   26.47   12.83   5
   3  11   2   23.48   11.37   1
  -4 -11  -2  171.09   18.81   1
  -4 -11  -2  144.96   23.85   1
   4  11   2  169.76   25.76   1
   4  11   2  188.19   26.28   4
   4  11   2  165.46   20.54   1
   4  11   2  144.82   22.67   5
  -5 -11  -2  161.61   18.44   1
  -5 -11  -2  128.47   23.00   1
  -5 -11  -2  122.47   43.51   3
   5  11   2  155.96   21.30   1
   5  11   2  138.06   23.23   5
   5  11   2  163.07   24.99   1
   5  11   2  168.58   26.16   4
  -6 -11  -2   -2.02   24.20   3
  -6 -11  -2   -4.74    7.67   1
   6  11   2    1.61   21.66   6
   6  11   2   -0.43    9.14   1
   6  11   2    1.78   11.08   1
   6  11   2    8.83   12.40   4
   6  11   2   -3.06   10.88   5
  -7 -11  -2  129.87   14.70   1
  -7 -11  -2  125.68   15.89   1
   7  11   2  153.32   18.24   1
   7  11   2  121.87   20.84   1
   7  11   2  111.73   44.09   6
   7  11   2  111.47   24.87   5
   7 -12  -2  339.78   33.72   1
   7 -12  -2  341.63   34.77   1
  -7  12   2  269.94   38.99   1
   6 -12  -2   79.02   18.26   1
   6 -12  -2   75.13   23.25   1
  -6  12   2   50.84   22.56   1
  -6  12   2   70.23   19.36   1
   5 -12  -2  105.48   24.18   1
   5 -12  -2   76.20   15.97   1
  -5  12   2  112.15   23.06   1
  -5  12   2   81.21   20.94   5
  -5  12   2   91.83   18.45   1
   4 -12  -2   34.03   12.62   1
   4 -12  -2    1.05   12.80   1
  -4  12   2   12.87   10.24   1
  -4  12   2   41.05   17.16   5
  -4  12   2   44.37   17.84   1
   3 -12  -2  661.82   52.92   1
   3 -12  -2  671.81   45.80   1
  -3  12   2  721.63   51.46   5
  -3  12   2  665.32   48.66   1
  -3  12   2  675.80   51.00   1
   2 -12  -2   57.63   22.67   1
   2 -12  -2   50.43   12.68   1
  -2  12   2   26.84   15.60   1
  -2  12   2   51.08   18.10   1
  -2  12   2   59.33   19.24   5
   1 -12  -2    2.40    6.31   1
   1 -12  -2    8.02   15.98   1
  -1  12   2   -4.94    8.40   1
  -1  12   2   10.35   10.07   5
  -1  12   2   -4.49   12.32   1
  -1  12   2   60.70   23.41   6
   0 -12  -2  608.68   49.13   1
   0 -12  -2  617.29   42.25   1
   0 -12  -2  675.68   66.76   3
   0  12   2  652.20   51.10   1
   0  12   2  646.76   54.38   6
   0  12   2  617.36   45.61   1
   0  12   2  631.88   47.86   5
  -1 -12  -2  -10.46   20.49   3
  -1 -12  -2   -0.15   12.88   1
  -1 -12  -2    6.60    5.58   1
   1  12   2    4.50   16.54   6
   1  12   2    5.64   12.52   1
   1  12   2    4.76   10.93   5
   1  12   2    9.02    9.59   1
  -2 -12  -2   33.96   14.97   1
  -2 -12  -2   27.27   23.07   3
   2  12   2   52.64   16.65   1
   2  12   2   15.17   16.80   6
   2  12   2   26.60   15.80   1
   2  12   2   47.18   19.35   4
   2  12   2   20.94   13.82   5
  -3 -12  -2   -2.94   24.25   3
  -3 -12  -2    2.28   13.28   1
  -3 -12  -2   34.30   11.24   1
   3  12   2   30.19   15.91   4
   3  12   2   -9.14   17.01   6
   3  12   2   44.28   15.31   1
   3  12   2    0.32   12.01   5
   3  12   2    9.11   13.49   1
  -4 -12  -2  229.38   32.19   1
  -4 -12  -2  297.72   25.11   1
  -4 -12  -2  272.19   53.35   3
   4  12   2  322.80   35.31   4
   4  12   2  293.36   33.81   1
   4  12   2  247.13   37.58   5
   4  12   2  256.78   39.17   6
   4  12   2  303.24   27.82   1
  -5 -12  -2   47.09   31.38   3
  -5 -12  -2   40.97   16.09   1
  -5 -12  -2   52.15   23.87   1
   5  12   2   51.06   24.57   5
   5  12   2   47.83   18.98   1
   5  12   2   44.34   24.04   6
   5  12   2   51.25   22.21   4
   5  12   2   48.74   18.99   1
  -6 -12  -2    8.72   10.11   1
  -6 -12  -2   11.62   33.17   3
   6  12   2   -3.46   20.49   6
   6  12   2    7.01   14.68   5
   6  12   2   13.48   16.44   1
   5 -13  -2  150.13   29.80   1
   5 -13  -2  140.08   30.09   1
  -5  13   2  185.85   26.29   1
  -5  13   2  145.24   27.34   1
   4 -13  -2  118.85   26.58   1
   4 -13  -2   81.47   17.07   1
  -4  13   2  102.14   22.66   5
  -4  13   2   79.00   21.70   1
  -4  13   2  139.67   23.90   1
   3 -13  -2  343.57   40.91   1
   3 -13  -2  292.10   26.01   1
  -3  13   2  324.36   31.88   1
  -3  13   2  379.25   37.57   1
  -3  13   2  334.63   35.00   5
   2 -13  -2    4.56    7.32   1
   2 -13  -2    8.80   15.88   1
  -2  13   2    2.26   13.34   1
  -2  13   2    0.14   11.86   5
  -2  13   2    7.20    9.71   1
   1 -13  -2   25.52   17.69   1
   1 -13  -2   57.14   12.87   1
  -1  13   2  137.73   28.77   6
  -1  13   2   26.01   13.70   5
  -1  13   2   62.86   17.19   1
  -1  13   2   14.83   14.48   1
   0 -13  -2   40.99   31.27   3
   0 -13  -2   48.09   11.80   1
   0  13   2   50.26   21.03   1
   0  13   2  100.77   27.10   6
   0  13   2   76.38   17.20   1
   0  13   2   59.32   24.03   5
  -1 -13  -2   -0.20   15.43   1
  -1 -13  -2   30.25   11.11   1
   1  13   2   -3.55   18.02   1
   1  13   2   71.09   27.28   6
   1  13   2    3.50   14.34   5
   1  13   2    4.79    9.63   1
  -2 -13  -2  218.68   20.22   1
  -2 -13  -2  217.66   51.62   3
  -2 -13  -2  175.61   34.66   1
   2  13   2  220.71   40.51   6
   2  13   2  271.67   25.03   1
   2  13   2  169.54   30.61   5
   2  13   2  209.76   35.69   1
  -3 -13  -2   71.57   35.28   3
  -3 -13  -2   71.89   31.33   1
  -3 -13  -2   84.20   15.06   1
   3  13   2   89.15   31.42   1
   3  13   2  105.70   33.32   6
   3  13   2  129.85   19.18   1
   3  13   2   56.91   26.76   5
  -4 -13  -2   49.43   17.50   1
  -4 -13  -2   42.81   34.26   3
  -4 -13  -2   31.87   18.20   1
   4  13   2   45.13   18.13   5
   4  13   2   96.85   20.14   1
   4  13   2   63.99   30.08   1
   4  13   2   82.96   39.70   6
  -5 -13  -2   -7.93   34.25   3
  -5 -13  -2    3.09   10.07   1
   5  13   2   -8.83   16.82   5
   5  13   2    8.31   13.19   1
   5  13   2   -0.14   25.44   6
   3 -14  -2  543.89   54.85   1
  -3  14   2  476.87   51.72   5
  -3  14   2  519.05   49.46   1
   2 -14  -2   89.37   35.59   1
  -2  14   2  122.54   27.19   5
  -2  14   2  110.38   22.90   1
  -2  14   2   75.83   29.02   1
   1 -14  -2  148.97   37.56   1
  -1  14   2  227.15   27.93   1
  -1  14   2  195.09   38.55   1
  -1  14   2  168.36   30.96   5
   0 -14  -2  172.42   58.77   3
   0 -14  -2  231.85   40.23   1
   0  14   2  338.05   40.02   6
   0  14   2  308.73   29.09   1
   0  14   2  213.28   41.74   1
   0  14   2  241.10   39.31   5
  -1 -14  -2   99.61   54.87   3
  -1 -14  -2  182.62   72.71   1
   1  14   2  226.13   38.58   6
   1  14   2  188.68   43.44   1
   1  14   2  140.08   33.72   5
   1  14   2  271.53   26.14   1
  -2 -14  -2  -14.71   33.31   3
  -2 -14  -2    8.19   21.49   1
   2  14   2   78.67   34.89   6
   2  14   2  -11.02   19.48   5
   2  14   2    6.29   38.52   1
   2  13  -3    5.83   29.45   1
   2  13  -3   89.14   35.15   6
   2  13  -3  110.73   29.85   1
  -2 -13   3  201.81   38.12   4
  -2 -13   3  102.09   41.89   1
   1  13  -3  338.78   29.64   1
   1  13  -3  336.61   48.85   1
   1  13  -3  387.95   45.76   6
   1  13  -3  287.84   41.88   5
  -1 -13   3  275.74   48.09   1
  -1 -13   3  335.24   62.75   3
   0  13  -3    7.62   18.80   5
   0  13  -3  116.09   29.12   6
   0  13  -3   -4.68   20.80   1
   0 -13   3  112.93   30.19   4
   0 -13   3   20.22   21.48   1
  -1  13  -3  111.54   21.10   1
  -1  13  -3   77.61   32.57   1
  -1  13  -3   55.12   22.98   5
  -1  13  -3  156.88   32.64   6
   1 -13   3   48.19   23.54   1
   1 -13   3  172.73   37.87   4
  -2  13  -3  342.09   41.89   5
  -2  13  -3  336.20   42.47   6
  -2  13  -3  338.61   32.82   1
  -2  13  -3  354.89   42.19   1
   2 -13   3  322.42   49.91   4
   2 -13   3  291.72   43.98   1
  -3  13  -3   82.09   31.08   6
  -3  13  -3   26.57   19.46   1
  -3  13  -3   75.79   20.15   1
  -3  13  -3   66.03   31.48   5
   3 -13   3   22.55   20.34   1
   3 -13   3  112.59   39.58   4
  -4  13  -3  123.27   28.05   1
  -4  13  -3   80.84   32.57   5
   4 -13   3   11.38   30.16   4
   4 -13   3   91.03   33.78   1
   4  12  -3    1.71   21.23   6
  -4 -12   3    4.22   29.08   3
   3  12  -3    5.31   19.43   6
   3  12  -3    6.53   20.05   1
   3  12  -3   73.27   16.96   1
   3  12  -3   -0.12   14.23   5
  -3 -12   3   10.36   19.20   1
  -3 -12   3    6.29   28.19   3
   2  12  -3   60.02   29.90   6
   2  12  -3   36.44   22.33   1
   2  12  -3   49.30   24.85   5
  -2 -12   3   40.68   27.37   3
  -2 -12   3   31.27   12.40   1
  -2 -12   3   82.65   32.80   1
   1  12  -3   61.12   17.31   1
   1  12  -3   66.09   28.50   6
   1  12  -3   40.82   25.76   5
  -1 -12   3   64.14   13.27   1
  -1 -12   3   46.60   27.77   3
  -1 -12   3   39.47   19.16   1
   0  12  -3   25.52   18.43   1
   0  12  -3   99.00   26.19   6
   0  12  -3   34.05   19.43   5
   0  12  -3   65.46   17.50   1
   0 -12   3   59.59   12.49   1
   0 -12   3  125.98   29.76   4
  -1  12  -3   14.13   14.89   5
  -1  12  -3   14.35   15.55   1
  -1  12  -3  104.54   26.93   6
  -1  12  -3   57.18   18.77   1
   1 -12   3   23.47   18.37   1
   1 -12   3   85.76   29.93   4
   1 -12   3   52.92   13.10   1
  -2  12  -3   10.82   14.73   5
  -2  12  -3   14.59   15.31   1
  -2  12  -3   44.90   17.02   1
  -2  12  -3   84.36   27.06   6
   2 -12   3   65.09   30.33   1
   2 -12   3   90.62   32.70   4
  -3  12  -3  277.03   38.18   6
  -3  12  -3  259.49   31.54   5
  -3  12  -3  252.44   31.56   1
  -3  12  -3  228.87   26.35   1
   3 -12   3  229.11   21.55   1
   3 -12   3  178.70   40.43   4
   3 -12   3  213.74   34.90   1
  -4  12  -3  103.67   27.97   6
  -4  12  -3   80.95   24.09   5
  -4  12  -3   46.54   19.87   1
   4 -12   3   13.65   21.63   4
   4 -12   3   84.57   26.53   1
  -5  12  -3  130.61   35.20   6
  -5  12  -3  136.33   22.82   1
  -5  12  -3  116.59   25.81   5
  -5  12  -3   49.40   22.56   1
   5 -12   3  117.77   37.42   4
   5 -12   3  108.84   27.59   1
  -6  12  -3   98.77   28.66   1
  -6  12  -3  179.66   42.38   5
   6 -12   3  176.86   28.64   1
   6 -12   3  121.93   30.86   5
   6 -12   3  131.56   21.63   1
   6 -12   3   95.68   40.06   4
   6  11  -3   55.27   23.19   1
  -6 -11   3   20.74   11.56   1
   5  11  -3  156.69   22.78   1
   5  11  -3   72.86   34.55   6
  -5 -11   3  123.95   29.19   1
  -5 -11   3  131.18   19.74   1
   4  11  -3   28.34   23.05   6
   4  11  -3   62.52   18.16   1
   4  11  -3   34.79   17.61   5
  -4 -11   3   30.49   14.67   1
  -4 -11   3   39.06   25.23   3
  -4 -11   3   59.73   27.38   1
   3  11  -3   70.35   21.23   5
   3  11  -3   88.17   29.09   6
   3  11  -3  106.14   28.85   1
   3  11  -3   90.09   17.43   1
  -3 -11   3   85.98   40.57   3
  -3 -11   3   84.75   14.21   1
  -3 -11   3   87.80   27.12   1
   2  11  -3  417.60   34.72   1
   2  11  -3  373.65   42.75   6
   2  11  -3  457.24   41.34   1
   2  11  -3  384.15   36.22   5
  -2 -11   3  454.51   31.53   1
  -2 -11   3  481.98   48.69   4
  -2 -11   3  389.85   39.71   1
  -2 -11   3  397.16   51.10   3
   1  11  -3  129.04   28.56   1
   1  11  -3  112.01   20.02   1
   1  11  -3  104.77   22.49   5
   1  11  -3   95.09   27.87   6
  -1 -11   3  148.22   17.45   1
  -1 -11   3  116.20   26.69   1
  -1 -11   3  111.28   37.08   3
  -1 -11   3  182.71   30.45   4
   0  11  -3    1.49    9.65   1
   0  11  -3   -2.56   12.80   1
   0  11  -3   -2.04   15.54   6
   0 -11   3    3.22   12.70   1
   0 -11   3   58.48   25.36   4
   0 -11   3   -1.51    6.66   1
  -1  11  -3  309.09   32.32   1
  -1  11  -3  405.47   42.08   6
  -1  11  -3  357.36   35.43   5
  -1  11  -3  374.70   38.40   1
   1 -11   3  322.30   39.48   1
   1 -11   3  346.32   42.80   4
   1 -11   3  367.31   29.67   1
  -2  11  -3   59.61   25.56   6
  -2  11  -3   12.10    9.79   1
  -2  11  -3   10.25   11.88   1
  -2  11  -3   10.29   12.65   5
   2 -11   3    7.62   16.96   4
   2 -11   3   42.83   11.87   1
   2 -11   3   19.59   14.54   1
  -3  11  -3    5.49   18.84   6
  -3  11  -3    7.16   10.98   1
  -3  11  -3    2.72    9.64   1
  -3  11  -3   10.51   12.14   5
   3 -11   3    5.92   17.12   4
   3 -11   3    3.93   12.53   1
   3 -11   3    3.35    6.44   1
  -4  11  -3   69.75   23.68   6
  -4  11  -3    4.25   11.51   1
  -4  11  -3   37.75   16.74   1
  -4  11  -3   87.13   20.42   5
   4 -11   3   18.22   14.96   1
   4 -11   3    5.96   21.55   4
   4 -11   3    8.56   14.76   5
  -5  11  -3  131.09   23.42   5
  -5  11  -3  201.08   33.13   6
  -5  11  -3  142.76   22.80   1
  -5  11  -3  122.95   24.16   1
   5 -11   3  130.13   18.13   1
   5 -11   3  140.62   27.60   1
   5 -11   3   92.83   31.92   4
   5 -11   3  111.71   26.08   5
  -6  11  -3   58.98   20.00   1
  -6  11  -3   77.96   21.84   5
   6 -11   3   56.92   21.32   1
   6 -11   3   74.92   17.30   1
  -7  11  -3  105.77   32.09   1
  -7  11  -3  112.60   24.06   5
  -7  11  -3   93.80   23.83   1
   7 -11   3   89.71   21.36   1
   7 -11   3  115.79   26.21   5
   7 -11   3   49.49   30.60   4
   7 -11   3  163.14   27.16   1
  -8  11  -3  166.65   35.29   1
   8 -11   3  197.43   48.79   5
   8 -11   3  249.53   44.90   1
   7  10  -3  175.54   23.75   1
  -7 -10   3  165.82   20.37   1
   6  10  -3    3.62    9.50   1
   6  10  -3    1.81   10.99   1
  -6 -10   3    9.18   14.83   1
   5  10  -3   49.33   17.10   1
  -5 -10   3   44.28   14.23   1
  -5 -10   3   51.47   22.67   1
   4  10  -3   67.31   15.54   5
   4  10  -3   96.35   18.13   1
  -4 -10   3   85.11   33.50   3
  -4 -10   3  148.79   31.48   4
  -4 -10   3   79.77   23.47   1
  -4 -10   3   93.78   15.89   1
   3  10  -3  106.58   19.49   5
   3  10  -3  101.14   18.12   1
   3  10  -3  149.63   26.48   1
  -3 -10   3  136.86   28.46   4
  -3 -10   3  100.75   33.66   3
  -3 -10   3   94.64   13.94   1
  -3 -10   3   79.84   23.50   1
   2  10  -3    6.42    9.97   5
   2  10  -3   10.82   12.71   1
   2  10  -3    4.62    8.84   1
   2  10  -3    3.26   15.62   6
  -2 -10   3    9.28   17.97   3
  -2 -10   3   19.12   17.06   4
  -2 -10   3   13.13   14.26   1
  -2 -10   3   27.12   10.65   1
   1  10  -3   85.12   17.37   1
   1  10  -3   63.98   25.69   6
   1  10  -3   80.28   19.48   5
   1  10  -3   93.98   22.69   1
  -1 -10   3  108.94   15.94   1
  -1 -10   3   68.56   22.28   1
  -1 -10   3   73.91   30.91   3
  -1 -10   3  102.37   29.34   4
   0  10  -3 1191.65   79.25   6
   0  10  -3 1194.31   68.31   5
   0  10  -3 1301.92   72.62   1
   0  10  -3 1134.41   68.38   1
   0 -10   3 1254.90   66.90   1
   0 -10   3 1082.60   70.01   1
   0 -10   3 1123.77   81.17   4
  -1  10  -3    5.79   10.65   1
  -1  10  -3   -5.10    9.77   5
  -1  10  -3   -2.68   13.85   6
   1 -10   3    0.38    6.59   1
   1 -10   3   -4.04   11.44   1
   1 -10   3    6.56   13.77   4
  -2  10  -3   15.09   12.19   1
  -2  10  -3    7.97   16.54   6
  -2  10  -3   10.46   14.06   5
  -2  10  -3    4.02   10.27   1
   2 -10   3   11.45   15.38   4
   2 -10   3   16.27    7.76   1
   2 -10   3   13.19   13.36   1
  -3  10  -3  265.09   29.28   1
  -3  10  -3  297.44   32.01   1
  -3  10  -3  301.30   32.35   5
  -3  10  -3  283.54   38.89   6
   3 -10   3  289.85   25.44   1
   3 -10   3  242.89   30.73   1
   3 -10   3  279.04   32.10   5
   3 -10   3  252.82   33.79   4
  -4  10  -3  404.70   36.44   1
  -4  10  -3  358.62   35.68   1
  -4  10  -3  397.47   43.55   6
  -4  10  -3  424.57   37.62   5
   4 -10   3  339.65   39.04   4
   4 -10   3  376.93   37.69   5
   4 -10   3  378.10   31.25   1
   4 -10   3  396.84   37.32   1
  -5  10  -3   67.49   26.64   6
  -5  10  -3   22.88   12.78   1
  -5  10  -3   42.69   16.93   1
  -5  10  -3   53.97   18.53   5
   5 -10   3   29.85   17.81   4
   5 -10   3   25.30   16.58   5
   5 -10   3   43.57   14.40   1
   5 -10   3   30.16   14.71   1
  -6  10  -3    2.05   11.85   1
  -6  10  -3   36.42   16.52   1
   6 -10   3    3.06   12.86   5
   6 -10   3    0.79   14.85   4
   6 -10   3   41.92   15.95   1
   6 -10   3   12.76   11.96   1
  -7  10  -3  372.18   30.85   1
  -7  10  -3  324.68   39.14   1
  -7  10  -3  325.98   31.89   5
   7 -10   3  310.43   37.61   5
   7 -10   3  385.44   35.94   1
   7 -10   3  328.33   32.30   1
   7 -10   3  278.42   35.13   4
  -8  10  -3   -2.68   10.83   1
  -8  10  -3    8.67   14.58   5
  -8  10  -3    1.02   16.15   1
   8 -10   3    4.90   12.72   4
   8 -10   3   53.64   25.80   5
   8 -10   3    9.73   13.58   1
   8 -10   3   63.44   20.47   1
  -9  10  -3   34.88   26.34   2
  -9  10  -3  104.37   36.29   1
   9 -10   3  127.27   37.09   1
   9 -10   3   63.62   29.39   1
   9 -10   3   99.53   42.51   5
   8   9  -3   93.91   16.04   1
   8   9  -3   41.60   18.58   1
   7   9  -3   27.31   13.48   1
   7   9  -3   52.63   15.58   1
  -7  -9   3   18.31    8.85   1
  -7  -9   3   48.77   14.23   1
   6   9  -3   -1.39    8.37   1
   6   9  -3    2.83    8.91   1
  -6  -9   3    0.11    6.99   1
   5   9  -3   85.06   16.70   1
   5   9  -3   88.15   17.95   1
  -5  -9   3  133.78   27.90   4
  -5  -9   3   88.82   14.46   1
  -5  -9   3   73.08   20.74   1
   4   9  -3    1.09    6.47   5
   4   9  -3   -1.66    7.22   1
  -4  -9   3    0.62   15.44   3
  -4  -9   3   -3.51    6.63   1
  -4  -9   3   -6.02   10.58   1
   3   9  -3   32.07   13.07   5
   3   9  -3   45.35   18.97   1
   3   9  -3   33.18   13.09   1
  -3  -9   3   30.76   10.94   1
  -3  -9   3   31.60   18.11   3
  -3  -9   3   46.12   22.64   4
  -3  -9   3   26.55   13.48   1
   2   9  -3   52.35   15.03   1
   2   9  -3   73.17   18.24   1
   2   9  -3   47.74   15.08   5
  -2  -9   3   45.75   18.22   1
  -2  -9   3   60.43   23.46   4
  -2  -9   3   76.84   13.44   1
  -2  -9   3   79.67   26.42   3
   1   9  -3   19.85   11.77   1
   1   9  -3   14.08    9.78   1
   1   9  -3   20.58   10.74   5
   1   9  -3   15.22   13.06   6
  -1  -9   3   23.24   16.87   3
  -1  -9   3   25.82   16.78   4
  -1  -9   3   16.24   12.81   1
  -1  -9   3   29.27   11.02   1
   0   9  -3   23.22   11.32   1
   0   9  -3   15.94   10.15   5
   0   9  -3   20.18   22.21   6
   0   9  -3   10.08    9.95   1
   0  -9   3   22.50   17.55   4
   0  -9   3   23.36    9.12   1
   0  -9   3   17.78   12.50   1
  -1   9  -3  326.63   52.38   6
  -1   9  -3  384.40   32.81   1
  -1   9  -3  418.18   33.64   5
  -1   9  -3  425.34   34.45   1
   1  -9   3  439.88   32.00   1
   1  -9   3  415.43   41.35   4
   1  -9   3  388.92   36.22   1
  -2   9  -3   -1.74   12.83   6
  -2   9  -3   -1.79    8.12   1
   2  -9   3   -0.65   11.79   4
   2  -9   3   -4.97   10.16   1
   2  -9   3    2.37    6.13   1
   2  -9   3   -3.89   10.20   5
  -3   9  -3  181.21   30.24   6
  -3   9  -3  187.99   32.55   1
  -3   9  -3  165.35   23.69   1
   3  -9   3  182.77   20.16   1
   3  -9   3  158.15   26.25   1
   3  -9   3  181.20   24.96   5
   3  -9   3  166.52   27.06   4
  -4   9  -3  401.92   36.38   1
  -4   9  -3  400.77   35.23   1
  -4   9  -3  446.02   36.52   5
  -4   9  -3  391.80   41.79   6
   4  -9   3  388.81   37.84   4
   4  -9   3  358.97   36.12   1
   4  -9   3  381.28   40.01   5
   4  -9   3  392.62   31.78   1
  -5   9  -3  214.67   25.65   1
  -5   9  -3  265.54   27.74   5
  -5   9  -3  223.06   32.62   6
  -5   9  -3  198.54   27.50   1
   5  -9   3  197.26   28.40   5
   5  -9   3  198.37   26.86   1
   5  -9   3  217.29   23.88   1
   5  -9   3  189.54   28.89   4
  -6   9  -3   18.20    9.53   1
  -6   9  -3   44.95   19.53   1
  -6   9  -3   41.35   16.43   5
   6  -9   3   37.70   16.47   5
   6  -9   3   43.87   19.45   4
   6  -9   3   21.43   10.82   1
   6  -9   3   42.02   19.54   1
  -7   9  -3  356.93   32.58   5
  -7   9  -3  301.47   34.82   1
  -7   9  -3  331.03   30.27   1
   7  -9   3  324.29   32.10   1
   7  -9   3  357.49   36.61   5
   7  -9   3  289.86   30.86   4
   7  -9   3  363.82   34.65   1
  -8   9  -3   96.72   20.10   5
   8  -9   3   76.18   21.58   1
   8  -9   3   58.21   24.74   5
  -9   9  -3   52.60   24.19   2
  -9   9  -3   91.95   17.97   1
  -9   9  -3   75.34   24.90   5
  -9   9  -3   44.20   20.62   1
   9  -9   3  138.15   23.44   1
   9  -9   3   90.98   27.69   5
   9  -9   3   69.32   26.56   1
 -10   9  -3  200.96   48.29   2
 -10   9  -3  221.25   40.60   1
  10  -9   3  253.46   39.68   1
   8   8  -3   29.89   11.95   1
   8   8  -3   22.59   11.61   1
   7   8  -3   44.57   15.61   1
   7   8  -3   55.04   17.43   1
  -7  -8   3   28.56   11.88   1
  -7  -8   3   39.05   12.36   1
   6   8  -3   50.19   13.73   1
   6   8  -3   58.25   14.12   1
  -6  -8   3   56.44   11.72   1
  -6  -8   3  115.70   25.62   4
   5   8  -3  175.75   18.86   1
  -5  -8   3  182.78   16.92   1
  -5  -8   3  145.42   20.68   1
  -5  -8   3  176.38   32.27   4
   4   8  -3   -1.23    4.83   5
   4   8  -3   -0.91    7.73   1
  -4  -8   3   11.75   16.13   4
  -4  -8   3    1.23    5.88   1
  -4  -8   3   -0.33    8.68   1
  -4  -8   3    7.35   12.61   3
   3   8  -3  640.41   41.78   1
   3   8  -3  655.87   37.66   5
   3   8  -3  769.19   44.64   1
  -3  -8   3  660.18   58.21   4
  -3  -8   3  772.60   41.32   1
  -3  -8   3  685.15   50.99   3
  -3  -8   3  601.52   42.59   1
   2   8  -3   -4.00    7.13   1
  -2  -8   3   -4.14   11.98   4
  -2  -8   3   -2.00    8.75   1
  -2  -8   3   -3.57   11.88   3
   1   8  -3  218.40   21.23   5
   1   8  -3  204.16   22.70   1
   1   8  -3  241.18   23.36   1
  -1  -8   3  217.33   30.31   4
  -1  -8   3  200.49   24.71   1
  -1  -8   3  228.71   30.02   3
   0   8  -3  281.83   31.64   6
   0   8  -3  295.79   25.64   5
   0   8  -3  278.62   26.08   1
   0   8  -3  302.21   27.51   1
   0  -8   3  251.79   26.54   1
   0  -8   3  279.27   33.44   4
   0  -8   3  309.05   27.76   1
  -1   8  -3    2.31    7.96   1
  -1   8  -3   -1.34    9.74   6
  -1   8  -3   -0.60    7.14   5
   1  -8   3    3.00   11.25   4
   1  -8   3    1.95    6.34   1
   1  -8   3   -3.41    8.74   1
  -2   8  -3  607.57   48.14   6
  -2   8  -3  573.88   40.46   5
  -2   8  -3  579.39   41.15   1
  -2   8  -3  527.14   39.65   1
   2  -8   3  529.86   41.22   1
   2  -8   3  566.50   40.21   5
   2  -8   3  593.60   38.65   1
   2  -8   3  534.72   44.64   4
  -3   8  -3   12.62    9.70   5
  -3   8  -3   18.75   15.55   6
  -3   8  -3   12.63    8.98   1
  -3   8  -3   10.56   10.32   1
   3  -8   3   15.74   11.34   5
   3  -8   3    9.76    7.82   1
   3  -8   3   20.91   13.15   4
   3  -8   3    7.08   10.37   1
  -4   8  -3   76.62   18.51   1
  -4   8  -3   77.81   30.32   6
  -4   8  -3   97.38   23.63   5
   4  -8   3   90.08   22.07   1
   4  -8   3   88.77   20.06   5
   4  -8   3   80.39   19.90   4
   4  -8   3   81.15   15.73   1
  -5   8  -3   61.55   26.13   6
  -5   8  -3   51.65   18.22   1
  -5   8  -3   71.86   17.75   5
  -5   8  -3   49.53   14.46   1
   5  -8   3   53.31   22.66   1
   5  -8   3   57.58   17.87   4
   5  -8   3   57.66   18.95   1
   5  -8   3   52.25   23.75   5
  -6   8  -3  364.57   33.92   5
  -6   8  -3  344.86   32.95   1
  -6   8  -3  359.09   31.65   1
   6  -8   3  342.53   35.90   5
   6  -8   3  334.05   33.01   1
   6  -8   3  339.98   31.29   4
  -7   8  -3   62.70   17.56   5
  -7   8  -3   52.75   13.85   1
  -7   8  -3   25.82   13.76   1
   7  -8   3   29.76   12.67   1
   7  -8   3   30.39   14.00   1
   7  -8   3   30.84   16.47   4
   7  -8   3   77.22   22.07   5
  -8   8  -3   30.25   14.13   1
  -8   8  -3   21.37   15.01   1
  -8   8  -3   15.73   10.85   5
  -8   8  -3   14.21   18.66   2
   8  -8   3   16.45   11.82   1
   8  -8   3   10.35    9.77   4
   8  -8   3   56.02   22.59   5
   8  -8   3   16.29   12.21   1
  -9   8  -3  141.58   20.05   1
  -9   8  -3   92.71   36.45   2
  -9   8  -3  140.12   23.35   5
   9  -8   3   70.37   23.93   1
   9  -8   3   98.43   20.24   1
   9  -8   3  168.91   28.66   5
 -10   8  -3  171.94   31.92   1
 -10   8  -3   97.54   30.38   1
 -10   8  -3  106.08   40.92   2
  10  -8   3  173.63   31.58   5
  10  -8   3  164.96   23.18   1
  10  -8   3  111.34   28.66   1
   8   7  -3  194.67   14.96   1
   8   7  -3  202.08   15.31   1
   7   7  -3   43.69   14.41   1
   7   7  -3   60.70   12.35   1
  -7  -7   3   41.17   10.57   1
  -7  -7   3   53.36   10.79   1
  -7  -7   3  122.05   29.41   4
   6   7  -3   -0.78    5.88   1
   6   7  -3    2.12    7.67   1
  -6  -7   3    8.09   15.43   4
  -6  -7   3   -2.33    5.19   1
   5   7  -3  409.27   26.58   1
   5   7  -3  403.02   27.55   1
  -5  -7   3  357.27   28.20   1
  -5  -7   3  401.68   44.84   4
  -5  -7   3  434.85   25.82   1
   4   7  -3   13.32    5.45   5
   4   7  -3    8.89    7.63   1
  -4  -7   3   16.36    7.08   1
  -4  -7   3    7.58    8.81   1
   3   7  -3  153.38   14.03   5
   3   7  -3  172.44   19.27   1
   3   7  -3  138.43   17.13   1
  -3  -7   3  169.08   15.92   1
  -3  -7   3  126.15   18.67   1
  -3  -7   3  129.77   27.33   4
  -3  -7   3  182.63   25.11   3
   2   7  -3   16.56    7.38   5
   2   7  -3   13.03    8.43   1
   2   7  -3   15.76    8.45   1
  -2  -7   3   19.00    7.50   1
  -2  -7   3   11.70    9.34   1
  -2  -7   3   16.70   11.61   3
  -2  -7   3   12.75   15.21   4
   1   7  -3  253.20   22.90   1
   1   7  -3  215.35   21.14   1
   1   7  -3  235.45   20.17   5
  -1  -7   3  209.87   22.54   1
  -1  -7   3  228.82   29.30   4
  -1  -7   3  256.85   28.77   3
  -1  -7   3  260.97   21.01   1
   0   7  -3    2.09    7.24   1
   0   7  -3    9.76    7.14   5
   0   7  -3    1.40    6.98   1
   0  -7   3    8.46   11.99   4
   0  -7   3    7.16    6.35   1
   0  -7   3    1.01    8.46   1
  -1   7  -3  387.44   36.10   6
  -1   7  -3  395.18   30.43   1
  -1   7  -3  407.70   30.04   5
  -1   7  -3  365.76   29.40   1
   1  -7   3  406.89   29.43   5
   1  -7   3  368.83   31.26   1
   1  -7   3  375.04   34.45   4
   1  -7   3  419.28   28.80   1
  -2   7  -3    8.68    8.47   1
  -2   7  -3   10.21    9.34   5
  -2   7  -3    9.58   11.79   6
  -2   7  -3   14.38    8.48   1
   2  -7   3   15.18    7.66   1
   2  -7   3   12.92   10.13   5
   2  -7   3   13.59    9.77   1
   2  -7   3   12.51   11.56   4
  -3   7  -3   20.72   10.15   1
  -3   7  -3   20.19   13.80   6
  -3   7  -3   19.56    9.99   1
  -3   7  -3   18.67   10.09   5
   3  -7   3   16.10   11.48   1
   3  -7   3   24.20   11.69   5
   3  -7   3   26.04   12.53   4
   3  -7   3   22.96   10.99   1
  -4   7  -3  625.56   43.31   5
  -4   7  -3  597.61   41.37   1
  -4   7  -3  569.73   40.59   1
  -4   7  -3  615.17   48.25   6
   4  -7   3  628.81   39.74   1
   4  -7   3  589.05   42.23   5
   4  -7   3  584.25   41.25   4
   4  -7   3  552.46   41.35   1
  -5   7  -3  282.98   37.82   5
  -5   7  -3  317.69   36.07   6
  -5   7  -3  294.64   28.21   1
   5  -7   3  293.74   30.56   5
   5  -7   3  291.78   25.51   1
   5  -7   3  295.92   26.79   4
   5  -7   3  266.52   28.43   1
  -6   7  -3   48.75   17.73   1
  -6   7  -3   55.36   18.02   5
  -6   7  -3   56.78   14.58   1
   6  -7   3   39.70   17.36   1
   6  -7   3   48.89   14.25   1
   6  -7   3   57.01   24.67   5
   6  -7   3   55.72   15.25   4
  -7   7  -3  109.27   20.70   5
  -7   7  -3  114.17   22.51   1
  -7   7  -3  113.43   18.80   1
   7  -7   3  116.87   19.08   1
   7  -7   3  105.29   17.21   4
   7  -7   3  112.31   26.19   5
   7  -7   3   98.32   20.47   1
  -8   7  -3   20.33   16.46   2
  -8   7  -3   12.98   13.14   1
  -8   7  -3   29.81   13.14   1
  -8   7  -3   45.38   16.89   5
   8  -7   3   23.97   12.60   4
   8  -7   3   43.70   21.97   5
   8  -7   3   20.51   11.57   1
   8  -7   3   17.49   13.24   1
  -9   7  -3   19.45   18.22   2
  -9   7  -3   20.15   14.89   1
  -9   7  -3   42.06   13.28   1
  -9   7  -3   66.29   20.49   5
   9  -7   3   98.94   25.13   5
   9  -7   3   26.20   14.33   1
   9  -7   3   65.11   19.14   1
 -10   7  -3   46.30   22.89   2
 -10   7  -3  100.08   16.85   1
 -10   7  -3   74.11   27.71   1
 -10   7  -3   81.39   21.84   5
  10  -7   3   86.10   27.04   1
  10  -7   3  113.59   26.53   5
  10  -7   3  122.97   19.69   1
 -11   7  -3   89.45   41.23   2
 -11   7  -3  116.78   34.91   1
  11  -7   3  166.93   30.27   5
  11  -7   3  108.22   31.57   1
  10   6  -3   -0.18   23.09   3
 -10  -6   3   12.15   19.78   2
   9   6  -3   63.22   33.43   3
   8   6  -3   80.20    9.45   1
   8   6  -3   48.44   28.15   3
   8   6  -3   72.85    9.04   1
  -8  -6   3  124.86   36.02   2
   7   6  -3   13.13    7.42   1
   7   6  -3   16.15    6.86   1
   7   6  -3   12.73   15.41   3
  -7  -6   3   22.39   14.89   2
  -7  -6   3   14.65    5.63   1
  -7  -6   3   17.94    7.79   1
  -7  -6   3   44.55   22.61   4
   6   6  -3  719.23   39.03   1
  -6  -6   3  709.59   61.35   4
  -6  -6   3  586.99   38.86   1
  -6  -6   3  784.98   38.40   1
  -6  -6   3  833.89   62.01   2
   5   6  -3   25.35   10.16   1
   5   6  -3   28.88    9.77   1
  -5  -6   3   37.31   23.18   4
  -5  -6   3   38.11    8.90   1
   4   6  -3  160.42   16.00   1
   4   6  -3  157.63   10.73   5
  -4  -6   3  193.41   15.08   1
  -4  -6   3  162.27   28.27   4
  -4  -6   3  141.25   17.23   1
   3   6  -3  692.70   37.24   1
   3   6  -3  575.01   30.54   5
   3   6  -3  559.22   34.67   1
  -3  -6   3  543.33   47.13   4
  -3  -6   3  620.63   41.20   3
  -3  -6   3  535.35   35.51   1
  -3  -6   3  664.40   34.28   1
   2   6  -3  414.93   27.87   1
   2   6  -3  354.81   26.11   1
   2   6  -3  373.62   23.21   5
  -2  -6   3  377.75   37.18   4
  -2  -6   3  394.76   31.44   3
  -2  -6   3  343.58   27.39   1
  -2  -6   3  430.77   25.78   1
   1   6  -3  507.25   32.90   1
   1   6  -3  549.84   34.10   1
   1   6  -3  528.11   30.92   5
  -1  -6   3  478.35   33.69   1
  -1  -6   3  517.70   42.43   4
  -1  -6   3  556.29   38.29   3
  -1  -6   3  554.59   32.05   1
   0   6  -3  514.71   33.27   1
   0   6  -3  515.01   31.68   5
   0   6  -3  476.49   32.46   1
   0  -6   3  496.85   39.79   4
   0  -6   3  516.64   31.08   5
   0  -6   3  530.94   31.56   1
   0  -6   3  469.63   33.23   1
  -1   6  -3  206.83   20.18   1
  -1   6  -3  171.08   19.04   1
  -1   6  -3  190.00   24.81   6
  -1   6  -3  196.87   19.36   5
   1  -6   3  177.39   21.02   1
   1  -6   3  191.01   19.28   5
   1  -6   3  202.97   24.27   4
   1  -6   3  200.06   18.11   1
  -2   6  -3  243.77   23.04   1
  -2   6  -3  235.40   27.78   6
  -2   6  -3  250.58   23.07   5
  -2   6  -3  232.30   22.36   1
   2  -6   3  220.90   23.18   1
   2  -6   3  252.11   21.31   1
   2  -6   3  249.82   23.20   5
   2  -6   3  253.74   25.65   4
  -3   6  -3   66.95   20.03   6
  -3   6  -3   64.97   14.62   1
  -3   6  -3   69.78   15.50   5
  -3   6  -3   74.92   14.47   1
   3  -6   3   72.76   16.76   5
   3  -6   3   63.94   15.87   4
   3  -6   3   73.28   12.89   1
   3  -6   3   62.66   15.51   1
  -4   6  -3  464.70   39.28   6
  -4   6  -3  421.02   32.03   1
  -4   6  -3  405.29   31.77   1
  -4   6  -3  452.46   34.61   5
   4  -6   3  435.41   34.18   5
   4  -6   3  429.95   30.38   1
   4  -6   3  450.65   32.17   4
   4  -6   3  402.11   32.87   1
  -5   6  -3   -3.55    6.24   1
  -5   6  -3    4.36    7.90   5
  -5   6  -3    1.92   10.39   6
   5  -6   3   -5.32    7.07   1
   5  -6   3    0.59   10.60   5
   5  -6   3    2.04    6.99   4
  -6   6  -3  149.02   21.90   1
   6  -6   3  171.49   18.52   4
   6  -6   3  167.50   20.12   1
   6  -6   3  174.03   26.28   5
   6  -6   3  144.40   21.23   1
  -7   6  -3   11.60    7.58   1
  -7   6  -3   24.10   12.74   5
  -7   6  -3   10.81   10.52   1
   7  -6   3   27.06   15.80   5
   7  -6   3   19.06    8.98   4
   7  -6   3   13.15    9.43   1
   7  -6   3   12.33   11.36   1
  -8   6  -3  185.70   25.63   5
  -8   6  -3  168.93   20.96   1
  -8   6  -3  163.46   32.66   2
  -8   6  -3  151.87   24.34   1
   8  -6   3  184.03   22.81   1
   8  -6   3  147.63   22.99   1
   8  -6   3  180.77   29.41   5
   8  -6   3  169.51   16.97   4
  -9   6  -3  129.91   33.15   2
  -9   6  -3  139.64   25.65   1
  -9   6  -3  171.26   22.46   5
  -9   6  -3  185.37   20.45   1
   9  -6   3  138.52   23.35   1
   9  -6   3  225.94   29.88   5
   9  -6   3  147.48   21.72   1
   9  -6   3  116.14   12.03   4
 -10   6  -3  277.48   28.62   5
 -10   6  -3  303.92   26.14   1
 -10   6  -3  252.54   33.33   1
 -10   6  -3  230.71   41.12   2
  10  -6   3  275.92   29.07   1
  10  -6   3  374.95   37.30   5
  10  -6   3  272.88   31.78   1
 -11   6  -3   71.13   16.78   1
 -11   6  -3   13.11   14.01   5
 -11   6  -3    8.21   16.81   1
 -11   6  -3    5.01   18.47   2
  11  -6   3   98.81   26.42   5
  11  -6   3   87.56   19.41   1
  11  -6   3    8.08   15.04   1
  10   5  -3   -1.59   22.29   3
   9   5  -3  106.14   34.06   3
  -9  -5   3  174.86   41.25   2
   8   5  -3  281.77   16.79   1
   8   5  -3  278.23   16.52   1
   8   5  -3  267.47   37.22   3
  -8  -5   3  350.12   45.13   2
   7   5  -3    3.77   14.22   3
   7   5  -3   19.03    6.02   1
   7   5  -3   20.76    6.44   1
  -7  -5   3   30.89   16.83   2
  -7  -5   3   18.66   23.15   4
  -7  -5   3   14.46    5.25   1
  -7  -5   3   21.24    6.80   1
   6   5  -3   54.96   10.04   1
   6   5  -3   51.94   20.67   3
   6   5  -3   47.38   15.36   1
  -6  -5   3   52.92   23.56   4
  -6  -5   3   88.63   26.57   2
  -6  -5   3   49.20    8.99   1
  -6  -5   3   59.57    9.48   1
   5   5  -3  225.38   16.49   1
   5   5  -3  202.85   16.88   1
   5   5  -3  253.36   29.22   4
   5   5  -3  210.14   25.35   3
  -5  -5   3  217.10   31.70   4
  -5  -5   3  236.16   16.29   1
  -5  -5   3  266.11   32.79   2
   4   5  -3  275.78   19.83   1
   4   5  -3  283.62   19.10   1
  -4  -5   3  257.62   20.52   1
  -4  -5   3  346.07   33.90   2
  -4  -5   3  259.76   31.69   4
  -4  -5   3  299.35   18.84   1
   3   5  -3  387.44   20.44   5
   3   5  -3  396.49   25.03   1
  -3  -5   3  456.37   24.57   1
  -3  -5   3  362.09   25.60   1
  -3  -5   3  394.58   37.21   4
  -3  -5   3  385.77   29.80   3
   2   5  -3  329.28   23.09   1
   2   5  -3  330.41   19.81   5
   2   5  -3  390.81   24.80   1
  -2  -5   3  341.12   26.60   3
  -2  -5   3  314.89   23.80   1
  -2  -5   3  323.96   31.96   4
  -2  -5   3  384.21   22.63   1
   1   5  -3  118.44   12.33   5
   1   5  -3  116.14   13.67   1
   1   5  -3  138.87   14.60   1
  -1  -5   3  127.70   17.76   3
  -1  -5   3  119.60   14.98   1
  -1  -5   3  134.56   13.16   1
  -1  -5   3  113.18   20.15   4
   0   5  -3   -0.83    5.62   1
   0   5  -3    2.27    5.28   5
   0   5  -3    3.27    6.00   1
   0  -5   3    7.68    9.11   4
   0  -5   3    0.06    6.46   1
   0  -5   3    5.60    5.59   5
   0  -5   3    4.08    5.03   1
  -1   5  -3 2814.22  133.14   1
  -1   5  -3 2959.29  133.25   5
  -1   5  -3 2969.67  134.38   1
   1  -5   3 2778.42  134.06   1
   1  -5   3 2904.29  138.50   4
   1  -5   3 2828.68  132.16   5
   1  -5   3 3014.80  132.77   1
  -2   5  -3   50.25   12.85   5
  -2   5  -3   50.10   15.44   6
  -2   5  -3   53.91   12.69   1
  -2   5  -3   49.82   12.32   1
   2  -5   3   67.31   14.19   4
   2  -5   3   60.36   11.29   1
   2  -5   3   50.36   13.43   1
   2  -5   3   54.89   13.62   5
  -3   5  -3  264.11   23.65   5
  -3   5  -3  245.39   22.39   1
  -3   5  -3  238.96   21.98   1
  -3   5  -3  252.16   27.57   6
   3  -5   3  263.79   23.83   5
   3  -5   3  256.84   21.03   1
   3  -5   3  241.14   22.75   1
   3  -5   3  280.23   23.22   4
  -4   5  -3  531.25   37.01   5
  -4   5  -3  519.24   34.87   1
  -4   5  -3  567.92   41.20   6
  -4   5  -3  503.64   34.46   1
   4  -5   3  535.07   33.58   1
   4  -5   3  487.14   35.11   1
   4  -5   3  503.22   35.72   5
  -5   5  -3  365.72   30.83   5
  -5   5  -3  393.64   34.00   6
  -5   5  -3  375.93   28.92   1
  -5   5  -3  356.52   28.57   1
   5  -5   3  375.23   32.03   5
   5  -5   3  366.17   27.04   1
   5  -5   3  335.15   28.79   1
  -6   5  -3  304.35   29.54   5
  -6   5  -3  274.49   25.26   1
  -6   5  -3  294.90   25.99   1
   6  -5   3  263.10   26.27   1
   6  -5   3  290.93   24.07   1
   6  -5   3  284.26   30.18   5
  -7   5  -3   -3.71   11.19   2
  -7   5  -3   -4.24    5.80   1
  -7   5  -3   -5.79    7.52   1
  -7   5  -3   -1.41    8.91   5
   7  -5   3    0.56   11.90   5
   7  -5   3   -0.69    7.12   1
  -8   5  -3  190.90   25.41   5
  -8   5  -3  162.67   19.25   1
  -8   5  -3  159.10   31.42   2
  -8   5  -3  141.16   21.58   1
   8  -5   3  176.00   28.46   5
   8  -5   3  137.45   21.81   1
   8  -5   3  150.94   25.06   6
   8  -5   3  163.97   20.19   1
  -9   5  -3   96.30   16.41   1
  -9   5  -3   93.80   30.11   2
  -9   5  -3   94.72   21.12   1
  -9   5  -3   96.04   19.10   5
   9  -5   3  112.13   26.37   5
   9  -5   3  104.85   19.02   1
   9  -5   3   82.89   18.55   1
   9  -5   3   92.75   20.77   6
 -10   5  -3   14.33   10.33   5
 -10   5  -3   -0.70   15.93   2
 -10   5  -3   27.56   13.03   1
 -10   5  -3    1.18   11.62   1
  10  -5   3   -0.71    8.70   1
  10  -5   3    6.00   10.96   1
 -11   5  -3    7.59    8.06   1
 -11   5  -3   -3.39   16.43   2
 -11   5  -3    3.84   12.14   5
 -11   5  -3    2.59   14.84   1
  11  -5   3   10.73   10.86   1
  11  -5   3   -0.32   12.24   1
 -12   5  -3   22.23   23.31   2
 -12   5  -3   60.42   19.83   1
  12  -5   3   32.45   18.23   1
  11   4  -3   39.91   28.61   3
 -11  -4   3   71.63   40.57   2
  10   4  -3  246.95   44.27   3
  10   4  -3  297.14   25.49   5
 -10  -4   3  399.49   54.34   2
   9   4  -3  167.51   19.06   5
   9   4  -3  169.21   36.75   3
  -9  -4   3  188.97   42.46   2
   8   4  -3   -2.29    3.86   1
   8   4  -3   -2.64    3.68   1
  -8  -4   3    8.14   13.83   2
   7   4  -3 1206.04   54.98   1
   7   4  -3 1152.93   54.65   5
   7   4  -3 1149.86   74.16   3
   7   4  -3 1202.75   55.07   1
  -7  -4   3 1329.14   79.93   2
  -7  -4   3 1196.13   78.96   4
  -7  -4   3 1079.23   53.79   1
  -7  -4   3 1049.34   54.06   1
   6   4  -3    7.66    4.71   5
   6   4  -3    7.51    4.54   1
   6   4  -3    0.51   10.88   3
   6   4  -3   13.74   10.67   4
   6   4  -3    6.84    5.81   1
  -6  -4   3    5.80    4.40   1
  -6  -4   3    7.58    4.28   1
  -6  -4   3    7.52   13.24   4
  -6  -4   3   18.49   12.42   2
   5   4  -3  492.85   27.69   1
   5   4  -3  498.60   27.77   1
   5   4  -3  470.51   37.72   3
   5   4  -3  560.40   42.68   4
  -5  -4   3  548.59   43.62   2
  -5  -4   3  470.69   42.32   4
  -5  -4   3  522.82   27.78   1
   4   4  -3  554.07   40.57   4
   4   4  -3  495.49   34.20   3
   4   4  -3  495.42   27.29   1
   4   4  -3  509.03   27.95   1
  -4  -4   3  561.08   41.56   2
  -4  -4   3  543.21   27.46   1
  -4  -4   3  415.43   27.68   1
  -4  -4   3  470.10   40.35   4
   3   4  -3  200.65   15.15   1
  -3  -4   3  178.84   15.90   1
  -3  -4   3  219.24   14.64   1
  -3  -4   3  185.21   24.07   4
   2   4  -3  382.74   22.88   1
   2   4  -3  312.48   17.78   5
   2   4  -3  302.00   21.00   1
  -2  -4   3  364.73   21.10   1
  -2  -4   3  311.87   22.06   1
  -2  -4   3  402.85   24.99   3
  -2  -4   3  308.93   29.60   4
   1   4  -3  235.16   18.19   1
   1   4  -3  276.64   19.41   1
   1   4  -3  238.44   15.92   5
  -1  -4   3  242.07   24.29   4
  -1  -4   3  242.01   19.35   1
  -1  -4   3  272.11   20.87   3
  -1  -4   3  271.30   17.93   1
   0   4  -3 2977.30  142.63   5
   0   4  -3 2711.30  131.30   1
   0   4  -3 3056.74  133.03   1
   0  -4   3 2899.25  144.99   4
   0  -4   3 2861.39  140.74   5
   0  -4   3 2782.18  132.55   1
   0  -4   3 3152.14  142.17   1
  -1   4  -3   -1.47    5.10   1
  -1   4  -3   -2.30    5.13   1
  -1   4  -3   -3.57    4.79   5
   1  -4   3    4.77    7.53   4
   1  -4   3   -3.20    5.37   1
   1  -4   3   -0.67    4.67   1
   1  -4   3   -0.05    5.54   5
  -2   4  -3    9.49    6.94   1
  -2   4  -3   13.97    9.73   6
  -2   4  -3    7.97    6.88   5
  -2   4  -3   13.52    6.93   1
   2  -4   3   11.20    7.27   1
   2  -4   3   12.32    7.55   5
   2  -4   3   11.69    6.09   1
  -3   4  -3 1211.92   62.32   1
  -3   4  -3 1203.92   63.22   5
  -3   4  -3 1230.37   66.82   6
  -3   4  -3 1195.68   61.54   1
   3  -4   3 1185.93   62.56   1
   3  -4   3 1237.97   60.84   1
   3  -4   3 1194.42   62.88   5
  -4   4  -3  380.32   27.14   1
  -4   4  -3  393.98   31.50   6
  -4   4  -3  396.32   29.55   5
  -4   4  -3  347.83   26.37   1
   4  -4   3  385.23   29.70   5
   4  -4   3  374.70   25.61   1
   4  -4   3  355.53   27.24   1
  -5   4  -3  320.83   25.15   1
  -5   4  -3  292.00   24.45   1
  -5   4  -3  328.59   28.38   5
  -5   4  -3  334.64   29.21   6
   5  -4   3  307.73   28.88   5
   5  -4   3  283.24   24.74   1
   5  -4   3  316.31   23.43   1
  -6   4  -3  758.27   48.75   5
  -6   4  -3  754.93   44.54   1
  -6   4  -3  704.02   43.21   1
   6  -4   3  742.87   48.58   5
   6  -4   3  722.47   42.29   1
   6  -4   3  757.11   48.64   6
   6  -4   3  696.43   44.40   1
  -7   4  -3   74.19   12.93   1
  -7   4  -3   77.15   17.77   5
  -7   4  -3   59.02   14.58   1
  -7   4  -3   72.46   22.57   2
   7  -4   3   64.39   15.99   1
   7  -4   3   66.06   13.67   1
   7  -4   3   87.56   22.01   5
   7  -4   3   73.42   16.22   6
  -8   4  -3  204.87   23.21   1
  -8   4  -3  206.82   21.64   1
  -8   4  -3  196.00   26.30   5
  -8   4  -3  208.07   31.78   2
   8  -4   3  206.17   21.12   1
   8  -4   3  194.90   22.79   1
   8  -4   3  210.44   24.98   6
   8  -4   3  179.13   45.28   5
  -9   4  -3   16.06    8.77   1
  -9   4  -3    7.33    9.27   1
  -9   4  -3   14.31   14.13   2
  -9   4  -3   14.55   11.83   5
   9  -4   3   12.04    9.34   1
   9  -4   3   27.32   17.37   5
   9  -4   3   16.42    7.96   4
   9  -4   3   10.32    9.91   1
 -10   4  -3  477.17   33.77   1
 -10   4  -3  459.27   39.02   5
 -10   4  -3  419.08   48.95   2
 -10   4  -3  465.23   36.11   1
  10  -4   3  409.20   27.62   4
  10  -4   3  474.08   35.28   1
  10  -4   3  487.48   43.62   5
  10  -4   3  441.93   39.84   6
  10  -4   3  458.66   35.34   1
 -11   4  -3   24.76   12.89   5
 -11   4  -3   18.46   13.47   1
 -11   4  -3   10.51   18.31   2
 -11   4  -3   44.08   14.20   1
  11  -4   3   17.21   14.90   6
  11  -4   3   23.81   12.71   1
  11  -4   3   37.98   17.12   1
 -12   4  -3   99.50   28.63   5
 -12   4  -3   -0.85   19.77   2
 -12   4  -3    5.11   14.77   1
 -12   4  -3   47.26   17.40   1
  12  -4   3  104.49   30.28   5
  12  -4   3   49.65   19.26   1
  11   3  -3  218.77   29.21   5
  11   3  -3  212.45   50.16   3
  10   3  -3   30.74   22.49   3
  10   3  -3   44.87   19.42   5
 -10  -3   3   92.71   38.07   2
   9   3  -3   12.51    9.68   5
   9   3  -3   10.52    3.41   1
   9   3  -3    0.03   17.25   3
   9   3  -3   10.74    3.65   1
  -9  -3   3   23.20   18.32   2
   8   3  -3   -2.74    7.13   5
   8   3  -3    1.52   14.03   3
   8   3  -3    0.82    3.96   1
   8   3  -3    0.75    4.43   1
  -8  -3   3    8.87   13.70   2
  -8  -3   3    0.82    2.90   1
  -8  -3   3   -1.80    3.39   1
   7   3  -3    7.17    4.31   1
   7   3  -3   -1.83   12.22   3
   7   3  -3    4.65    4.63   1
   7   3  -3    5.72    6.74   5
  -7  -3   3    6.65   12.92   4
  -7  -3   3   12.78   11.88   2
  -7  -3   3   13.68    5.93   1
  -7  -3   3    4.41    4.09   1
   6   3  -3   11.99    5.51   5
   6   3  -3   15.85   12.13   3
   6   3  -3   16.32   10.64   4
   6   3  -3   16.23    6.73   1
   6   3  -3   13.14    5.65   1
  -6  -3   3   40.19   20.66   2
  -6  -3   3    9.27   12.83   4
  -6  -3   3   16.02    5.97   1
  -6  -3   3   11.87    4.60   1
   5   3  -3  996.40   47.74   1
   5   3  -3  919.38   58.22   3
   5   3  -3  896.95   45.01   5
   5   3  -3  993.48   47.01   1
   5   3  -3 1064.22   61.57   4
  -5  -3   3 1040.31   62.45   2
  -5  -3   3 1027.95   47.37   1
  -5  -3   3  898.14   61.08   4
   4   3  -3  130.77   17.84   3
   4   3  -3  137.36   11.37   1
   4   3  -3  133.35   11.25   1
   4   3  -3  135.00   19.82   4
   4   3  -3  128.44    7.99   5
  -4  -3   3  149.45   21.53   2
  -4  -3   3  120.42   21.22   4
  -4  -3   3  129.61   11.03   1
   3   3  -3  939.17   47.52   1
   3   3  -3  999.43   48.09   1
   3   3  -3 1005.95   52.64   3
  -3  -3   3  988.45   47.52   1
  -3  -3   3  934.20   58.47   4
  -3  -3   3  970.76   48.90   1
  -3  -3   3 1203.15   60.42   2
   2   3  -3 5999.03  273.50   1
  -2  -3   3 5391.32  292.79   4
  -2  -3   3 5631.29  265.12   1
  -2  -3   3 6405.14  273.87   1
   1   3  -3    1.00    2.72   5
   1   3  -3    1.63    4.01   1
   1   3  -3    3.26    4.51   1
  -1  -3   3    2.36    4.78   1
  -1  -3   3    1.45    6.93   4
  -1  -3   3    2.43    3.59   1
   0   3  -3   42.69    7.52   5
   0   3  -3   45.42    8.92   1
   0   3  -3   45.05    9.12   1
   0  -3   3   51.44   11.91   4
   0  -3   3   41.05    9.34   1
   0  -3   3   48.04    8.51   1
   0  -3   3   40.22    7.77   5
  -1   3  -3  117.15   12.52   1
  -1   3  -3  112.46   12.16   5
  -1   3  -3  112.06   12.06   1
   1  -3   3  100.49   12.07   5
   1  -3   3  111.76   12.95   1
   1  -3   3  122.91   11.63   1
  -2   3  -3 3114.88  145.66   6
  -2   3  -3 2936.07  134.71   1
  -2   3  -3 2980.04  142.15   1
  -2   3  -3 3003.14  142.33   5
   2  -3   3 2992.57  133.55   1
   2  -3   3 3016.62  144.37   1
   2  -3   3 2834.31  134.51   5
  -3   3  -3   36.87    9.92   1
  -3   3  -3   36.24   10.10   1
  -3   3  -3   37.54   12.39   6
  -3   3  -3   35.94   11.89   5
   3  -3   3   41.84   12.36   5
   3  -3   3   39.87    8.86   1
   3  -3   3   33.18   10.45   1
  -4   3  -3   77.87   12.50   1
  -4   3  -3   82.52   15.17   6
  -4   3  -3   86.86   14.18   5
  -4   3  -3   87.20   12.34   1
   4  -3   3   90.67   16.30   5
   4  -3   3   87.26   11.61   1
   4  -3   3   77.69   12.62   1
  -5   3  -3 1578.00   79.82   1
  -5   3  -3 1693.97   84.97   5
  -5   3  -3 1694.94   81.19   1
   5  -3   3 1657.50   79.45   1
   5  -3   3 1687.65   85.15   6
   5  -3   3 1580.63   80.87   1
   5  -3   3 1696.04   84.98   5
  -6   3  -3   51.54   12.19   1
  -6   3  -3   79.30   19.36   2
  -6   3  -3   40.90   16.26   5
  -6   3  -3   61.98   11.63   1
   6  -3   3   66.84   11.60   1
   6  -3   3   46.41   12.39   1
   6  -3   3   51.05   18.51   5
   6  -3   3   62.78   14.27   6
  -7   3  -3  241.39   21.92   1
  -7   3  -3  254.82   31.01   2
  -7   3  -3  261.08   21.92   1
  -7   3  -3  254.30   26.58   5
   7  -3   3  269.33   29.16   5
   7  -3   3  257.66   25.40   6
   7  -3   3  245.37   22.96   1
   7  -3   3  259.27   21.19   1
  -8   3  -3  295.91   24.40   1
  -8   3  -3  267.43   24.46   1
  -8   3  -3  274.50   34.80   2
   8  -3   3  295.11   23.91   1
   8  -3   3  283.51   25.53   1
   8  -3   3  337.75   33.63   5
   8  -3   3  285.61   28.36   6
  -9   3  -3   11.55   13.44   2
  -9   3  -3   55.42   16.96   5
  -9   3  -3    9.05    8.77   1
   9  -3   3    9.46    7.88   4
   9  -3   3   33.15   13.50   1
   9  -3   3   66.71   24.32   5
   9  -3   3   10.94    8.60   1
   9  -3   3   12.53   10.63   6
 -10   3  -3    1.72    6.13   1
 -10   3  -3    3.15   14.26   2
 -10   3  -3    4.49    9.67   1
 -10   3  -3    4.00    9.18   5
  10  -3   3    2.63    8.42   1
  10  -3   3    3.54    7.93   4
  10  -3   3    3.27   13.95   5
  10  -3   3    2.55   17.03   6
  10  -3   3    3.03    8.83   1
 -11   3  -3  242.11   26.19   1
 -11   3  -3  223.62   42.65   2
 -11   3  -3  241.70   23.12   1
 -11   3  -3  252.94   28.55   5
  11  -3   3  288.65   35.92   5
  11  -3   3  222.44   30.46   6
  11  -3   3  248.96   25.39   1
  11  -3   3  209.68   21.34   4
  11  -3   3  252.89   25.43   1
 -12   3  -3   52.82   21.69   1
 -12   3  -3   24.21   22.67   2
 -12   3  -3   88.36   25.70   5
  12  -3   3   86.32   27.07   6
  12  -3   3  114.93   31.39   5
  12  -3   3   67.92   19.46   1
  11   2  -3  136.18   42.66   3
  11   2  -3   91.75   27.67   5
 -11  -2   3  132.20   47.50   2
  10   2  -3  385.59   33.48   5
  10   2  -3  353.60   19.08   1
  10   2  -3  371.76   19.05   1
  10   2  -3  379.35   49.35   3
 -10  -2   3  434.27   53.77   2
   9   2  -3  190.47   14.09   1
   9   2  -3  228.55   37.17   3
   9   2  -3  201.94   23.28   5
   9   2  -3  188.63   14.89   1
  -9  -2   3  182.87   12.19   1
  -9  -2   3  167.61   11.87   1
  -9  -2   3  229.32   39.33   2
   8   2  -3   76.49   16.72   5
   8   2  -3   73.02   24.61   3
   8   2  -3   65.00   10.56   1
   8   2  -3   62.09    9.44   1
  -8  -2   3   62.14    8.85   1
  -8  -2   3   67.87    9.60   1
  -8  -2   3   92.28   28.55   2
   7   2  -3  180.77   17.61   5
   7   2  -3  182.26   13.57   1
   7   2  -3  168.60   14.14   1
   7   2  -3  158.51   27.97   3
  -7  -2   3  198.57   14.55   1
  -7  -2   3  180.33   26.60   4
  -7  -2   3  160.62   12.94   1
  -7  -2   3  190.99   29.64   2
   6   2  -3   44.31    8.08   1
   6   2  -3   48.71   15.05   4
   6   2  -3   36.14   17.70   3
   6   2  -3   41.81   10.61   5
  -6  -2   3   44.11   18.09   4
  -6  -2   3   45.80   19.73   2
  -6  -2   3   40.37    7.05   1
   5   2  -3  257.73   26.07   4
   5   2  -3  265.17   16.16   1
   5   2  -3  235.54   16.33   5
   5   2  -3  259.31   16.24   1
   5   2  -3  224.28   26.01   3
  -5  -2   3  250.44   16.11   1
  -5  -2   3  268.31   28.07   2
  -5  -2   3  235.79   25.75   4
   4   2  -3  578.70   37.81   4
   4   2  -3  595.75   29.00   1
   4   2  -3  480.90   35.84   3
   4   2  -3  514.97   26.95   5
   4   2  -3  580.28   28.80   1
  -4  -2   3  601.21   39.25   2
  -4  -2   3  505.58   37.85   4
  -4  -2   3  595.01   29.10   1
   3   2  -3 2246.67  102.87   1
   3   2  -3 1917.02   99.48   3
   3   2  -3 2037.76   98.33   1
  -3  -2   3 2331.46  105.22   2
  -3  -2   3 2200.60  103.26   1
  -3  -2   3 2300.42  101.53   1
  -3  -2   3 1881.48  103.33   4
   2   2  -3  622.62   31.92   1
   2   2  -3  623.36   33.39   3
   2   2  -3  681.16   32.54   1
  -2  -2   3  607.79   38.87   4
  -2  -2   3  669.02   32.13   1
  -2  -2   3  708.44   33.81   1
   1   2  -3  272.82   16.08   1
   1   2  -3  252.12   12.60   5
  -1  -2   3  193.20   13.29   3
  -1  -2   3  287.81   15.84   1
  -1  -2   3  259.58   20.95   4
  -1  -2   3  272.96   17.11   1
   0   2  -3 3174.92  143.07   1
   0   2  -3 2818.72  138.49   5
   0   2  -3 2965.28  144.32   1
   0  -2   3 2640.95  135.92   5
   0  -2   3 2966.83  144.38   1
   0  -2   3 3176.04  145.98   1
  -1   2  -3 3368.57  151.26   1
  -1   2  -3 3056.86  152.94   1
  -1   2  -3 3074.03  154.68   5
   1  -2   3 3010.65  151.65   5
   1  -2   3 3216.71  154.43   1
   1  -2   3 3177.55  146.61   1
  -2   2  -3   26.25    8.22   1
  -2   2  -3   22.94    8.91   5
  -2   2  -3   27.75    7.96   1
   2  -2   3   23.64    8.66   1
   2  -2   3   27.47    7.21   1
   2  -2   3   24.69    9.90   5
  -3   2  -3   71.39   10.64   1
  -3   2  -3   65.16   12.54   6
  -3   2  -3   65.77    9.92   1
  -3   2  -3   74.55   12.28   5
   3  -2   3   76.38   13.32   5
   3  -2   3   77.06   10.72   1
   3  -2   3   76.11    9.34   1
  -4   2  -3 1413.01   69.64   6
  -4   2  -3 1424.37   67.66   1
  -4   2  -3 1338.43   66.63   1
  -4   2  -3 1382.09   70.25   5
   4  -2   3 1446.14   70.90   6
   4  -2   3 1345.61   67.45   1
   4  -2   3 1408.66   70.68   5
   4  -2   3 1446.59   66.57   1
  -5   2  -3  668.40   36.69   1
  -5   2  -3  712.92   45.04   2
  -5   2  -3  638.85   40.47   5
  -5   2  -3  639.67   35.89   1
   5  -2   3  649.24   40.69   5
   5  -2   3  608.60   36.42   1
   5  -2   3  679.12   35.65   1
   5  -2   3  667.57   39.86   6
  -6   2  -3  621.65   43.81   2
  -6   2  -3  602.22   34.59   1
  -6   2  -3  587.81   39.37   5
  -6   2  -3  577.49   34.14   1
   6  -2   3  594.57   40.18   5
   6  -2   3  578.64   35.02   1
   6  -2   3  588.76   37.88   6
   6  -2   3  616.33   33.68   1
  -7   2  -3  766.07   41.80   1
  -7   2  -3  737.25   53.05   2
  -7   2  -3  724.86   41.09   1
  -7   2  -3  747.21   47.77   5
   7  -2   3  752.72   48.81   5
   7  -2   3  785.08   40.93   1
   7  -2   3  717.77   42.05   1
   7  -2   3  714.14   45.33   6
  -8   2  -3  405.71   40.52   2
  -8   2  -3  413.49   34.82   5
  -8   2  -3  424.38   28.14   1
  -8   2  -3  415.29   28.01   1
   8  -2   3  406.41   29.00   1
   8  -2   3  401.26   32.32   6
   8  -2   3  428.77   37.04   5
   8  -2   3  439.10   27.78   1
  -9   2  -3   61.09   26.71   2
  -9   2  -3   85.45   13.10   1
  -9   2  -3   67.49   18.64   5
  -9   2  -3   66.69   14.24   1
   9  -2   3   78.79   13.61   1
   9  -2   3   58.61   16.05   6
   9  -2   3   99.93   26.65   5
   9  -2   3   56.68   16.04   4
   9  -2   3   72.52   14.61   1
 -10   2  -3   24.43   13.05   5
 -10   2  -3   32.82   14.02   1
 -10   2  -3   23.78   11.56   1
 -10   2  -3   16.56   15.46   2
  10  -2   3   37.24   16.57   6
  10  -2   3   31.17   12.74   1
  10  -2   3   22.92   16.57   5
  10  -2   3   25.78   15.10   4
 -11   2  -3   22.91   21.48   2
 -11   2  -3   36.50   13.56   1
 -11   2  -3    7.78    9.44   1
  11  -2   3   26.44   10.07   1
  11  -2   3   21.67   12.27   4
  11  -2   3   43.63   14.50   1
 -12   2  -3  133.80   20.87   1
 -12   2  -3  126.21   42.07   2
 -12   2  -3  137.40   24.07   1
  12  -2   3  135.01   22.86   4
  12  -2   3  150.90   25.88   1
  12  -2   3  170.32   31.69   6
  12  -2   3  161.54   21.17   1
  12  -2   3  191.74   37.94   5
  12   1  -3   86.46   51.20   3
  11   1  -3    5.17    5.47   1
  11   1  -3  100.74   39.74   3
  11   1  -3    6.01   14.88   5
 -11  -1   3   -0.77   19.20   2
  10   1  -3   82.21   13.87   1
  10   1  -3   89.13   11.69   1
  10   1  -3  145.11   37.76   3
  10   1  -3  107.25   23.95   5
 -10  -1   3  106.63   36.71   2
 -10  -1   3   81.19    9.48   1
   9   1  -3    3.83    6.06   1
   9   1  -3   -2.97    9.86   5
   9   1  -3    4.39    5.28   1
  -9  -1   3    5.44   13.45   2
  -9  -1   3    4.54    4.61   1
   8   1  -3  159.33   12.96   1
   8   1  -3  150.26   19.93   5
   8   1  -3  137.52   15.80   1
  -8  -1   3  166.98   30.99   2
  -8  -1   3  141.43   13.11   1
  -8  -1   3  131.22   13.07   1
   7   1  -3    1.89    4.22   1
   7   1  -3    2.37    7.15   5
  -7  -1   3    2.51    9.61   2
  -7  -1   3    2.75    6.01   1
  -7  -1   3    0.35    3.84   1
   6   1  -3   16.05    6.79   1
   6   1  -3   19.93    7.06   1
   6   1  -3   16.57    7.76   5
  -6  -1   3   14.72    5.06   1
  -6  -1   3   20.19    7.60   5
  -6  -1   3   18.83   11.25   4
  -6  -1   3   13.45    9.10   2
   5   1  -3 2150.06   97.92   5
   5   1  -3 2067.54   96.22   1
   5   1  -3 2238.98   96.24   1
  -5  -1   3 1977.20   96.38   1
  -5  -1   3 2312.74  108.71   2
  -5  -1   3 2055.24  106.89   4
  -5  -1   3 2251.05   98.98   5
   4   1  -3  148.48   11.19   1
   4   1  -3  143.08   11.21   1
   4   1  -3  134.48   11.58   5
  -4  -1   3  136.14   17.95   4
  -4  -1   3  140.11   11.44   1
  -4  -1   3  145.76   11.79   5
  -4  -1   3  166.19   19.00   2
   3   1  -3  267.46   15.56   1
   3   1  -3  217.93   13.78   5
   3   1  -3  250.53   15.40   1
  -3  -1   3  233.20   14.02   5
  -3  -1   3  252.43   15.49   1
  -3  -1   3  269.62   15.92   1
  -3  -1   3  238.68   21.20   4
  -3  -1   3  277.63   22.27   2
   2   1  -3  611.54   31.71   1
   2   1  -3  668.71   32.00   1
  -2  -1   3  628.12   37.05   4
  -2  -1   3  596.40   28.98   5
  -2  -1   3  679.85   32.09   1
  -2  -1   3  758.56   38.39   2
  -2  -1   3  634.05   31.98   1
   1   1  -3 1410.56   67.99   3
   1   1  -3 1497.60   71.79   1
   1   1  -3 1631.32   72.51   1
  -1  -1   3 1574.72   74.97   1
   0   1  -3   22.60    5.71   1
   0  -1   3   22.50    7.28   1
   0  -1   3   21.79    5.33   5
   0  -1   3   22.71    5.34   1
  -1   1  -3 5852.69  277.55   5
  -1   1  -3 6403.52  280.35   1
  -1   1  -3 5765.12  273.76   1
   1  -1   3 5989.79  277.20   1
   1  -1   3 5883.66  279.16   5
   1  -1   3 6210.08  277.49   1
  -2   1  -3 1784.60   86.14   5
  -2   1  -3 1785.20   87.59   1
  -2   1  -3 1888.92   86.75   1
   2  -1   3 1845.69   86.67   1
   2  -1   3 1759.86   84.20   1
   2  -1   3 1820.28   95.63   5
  -3   1  -3 3284.10  147.45   1
  -3   1  -3 3185.97  157.91   1
  -3   1  -3 3274.77  152.88   5
  -3   1  -3 3168.48  158.08   6
   3  -1   3 3239.39  157.45   1
   3  -1   3 3283.06  152.55   1
   3  -1   3 3428.66  164.10   5
  -4   1  -3 3070.74  139.44   5
  -4   1  -3 3034.30  135.44   1
  -4   1  -3 2985.82  143.57   1
   4  -1   3 2858.51  137.54   1
   4  -1   3 3195.70  150.08   5
   4  -1   3 3132.85  142.34   1
   4  -1   3 3081.33  149.12   6
  -5   1  -3  451.27   34.19   2
  -5   1  -3  431.18   25.05   1
  -5   1  -3  450.96   25.63   1
  -5   1  -3  444.96   30.25   5
   5  -1   3  403.68   25.55   1
   5  -1   3  441.07   28.04   6
   5  -1   3  438.39   30.64   5
   5  -1   3  455.12   24.79   1
  -6   1  -3    0.93    4.34   1
  -6   1  -3    4.75    4.47   1
  -6   1  -3    0.52    7.81   2
  -6   1  -3    5.08    7.33   5
   6  -1   3    3.93    3.99   1
   6  -1   3   10.62    8.99   5
   6  -1   3    1.21    4.63   1
   6  -1   3    1.81    5.11   6
  -7   1  -3   15.88    9.74   5
  -7   1  -3   11.77    5.62   1
  -7   1  -3   11.90    6.01   1
  -7   1  -3    8.47    9.84   2
   7  -1   3   10.57    6.37   1
   7  -1   3   14.79    5.61   1
   7  -1   3   22.37   12.34   5
   7  -1   3   12.65    7.02   6
  -8   1  -3  712.38   54.29   2
  -8   1  -3  516.13   36.26   1
  -8   1  -3  746.60   38.89   1
  -8   1  -3  789.39   48.75   5
   8  -1   3  782.24   49.72   5
   8  -1   3  697.69   39.45   1
   8  -1   3  763.41   38.53   1
   8  -1   3  671.59   43.38   6
   8  -1   3  719.52   46.07   4
  -9   1  -3    2.60    5.08   1
  -9   1  -3   -3.79   11.16   2
   9  -1   3    5.15    5.40   1
   9  -1   3   -1.99    6.31   1
   9  -1   3    2.67    9.11   4
   9  -1   3   -1.61    7.04   6
   9  -1   3    5.31   12.09   5
 -10   1  -3   77.36   31.45   2
 -10   1  -3   90.97   12.72   1
  10  -1   3  111.56   26.91   5
  10  -1   3   84.94   13.75   1
  10  -1   3   78.19   18.04   6
  10  -1   3   90.59   18.17   1
  10  -1   3   93.45   19.85   4
 -11   1  -3  749.59   45.18   1
 -11   1  -3  788.03   39.99   1
 -11   1  -3  693.93   66.32   2
  11  -1   3  698.97   42.31   1
  11  -1   3  799.56   60.52   5
  11  -1   3  686.98   50.16   6
  11  -1   3  702.50   50.56   4
 -12   1  -3   -5.24    7.13   1
 -12   1  -3    1.15   20.75   2
  12  -1   3    0.24    8.35   1
  12  -1   3    2.70   13.73   4
  12  -1   3   -3.75    8.37   1
  12  -1   3    6.57   20.63   5
 -13   1  -3    9.53   38.66   2
  13  -1   3  110.79   40.96   5
  13  -1   3   47.14   14.59   1
  13  -1   3    2.76   19.85   6
  12   0  -3   32.42   14.32   1
  12   0  -3   27.49   22.63   5
  12   0  -3   29.46   12.18   1
 -12   0   3   39.14   26.55   2
  11   0  -3   28.82   13.35   1
  11   0  -3   27.46   18.20   5
  11   0  -3   17.95    9.92   1
 -11   0   3   16.17   19.78   2
  10   0  -3  198.05   21.31   1
  10   0  -3  205.02   27.84   5
  10   0  -3  212.21   17.29   1
 -10   0   3  259.00   42.09   2
 -10   0   3  215.49   17.72   1
   9   0  -3   32.51   13.72   5
   9   0  -3   38.45   10.12   1
  -9   0   3   46.95   27.22   2
  -9   0   3   33.81    9.79   1
  -9   0   3   35.37   13.97   5
  -9   0   3   33.42   10.24   1
   8   0  -3  225.30   16.64   1
   8   0  -3  217.24   23.70   5
   8   0  -3  196.07   17.04   1
  -8   0   3  193.17   23.76   5
  -8   0   3  215.97   31.97   2
  -8   0   3  187.01   16.85   1
   7   0  -3  108.06   17.73   5
   7   0  -3   92.95   11.36   1
   7   0  -3  116.37   12.02   1
  -7   0   3  111.15   23.30   2
  -7   0   3   96.61   12.00   1
  -7   0   3  115.33   17.25   5
   6   0  -3  672.26   38.32   5
   6   0  -3  720.83   34.39   1
   6   0  -3  613.58   34.23   1
  -6   0   3  615.89   34.70   1
  -6   0   3  588.49   33.32   1
  -6   0   3  718.20   45.79   2
  -6   0   3  697.97   39.10   5
  -6   0   3  617.59   41.75   4
   5   0  -3 1476.44   75.58   1
   5   0  -3 1757.90   76.00   1
   5   0  -3 1605.14   78.37   5
  -5   0   3 1795.60   85.76   2
  -5   0   3 1889.07   76.53   1
  -5   0   3 1625.34   78.85   5
  -5   0   3 1593.05   82.95   4
  -5   0   3 1510.12   76.33   1
   4   0  -3  633.27   34.09   5
   4   0  -3  611.06   32.52   1
   4   0  -3  695.63   32.88   1
  -4   0   3  700.29   39.77   2
  -4   0   3  612.46   33.96   5
  -4   0   3  583.77   32.86   1
  -4   0   3  619.88   38.03   4
  -4   0   3  729.72   33.21   1
   3   0  -3  504.14   26.96   1
   3   0  -3  507.46   27.20   5
   3   0  -3  550.92   27.15   1
  -3   0   3  490.73   27.17   5
  -3   0   3  579.08   27.43   1
  -3   0   3  492.00   30.75   4
  -3   0   3  604.77   32.75   2
  -3   0   3  510.06   27.43   1
   2   0  -3    1.27    3.19   1
   2   0  -3    2.12    3.48   1
  -2   0   3    2.49    3.39   1
  -2   0   3    1.00    3.43   1
  -2   0   3    4.22    4.56   4
  -2   0   3    0.83    2.67   5
  -2   0   3    1.23    3.30   2
   1   0  -3  554.08   27.79   1
   1   0  -3  575.18   27.78   1
  -1   0   3  575.74   28.03   1
  -1   0   3  561.98   27.90   1
   0   0  -3 1464.00   71.60   1
   0   0  -3 1348.04   69.29   3
   0   0  -3 1382.40   67.50   1
   0   0   3 1392.00   68.42   3
   0   0   3 1421.85   70.78   1
   0   0   3 1429.34   67.00   1
  -1   0  -3 4989.15  219.09   1
  -1   0  -3 4577.48  217.15   1
   1   0   3 4588.81  229.09   3
   1   0   3 4808.80  215.68   1
  -2   0  -3  480.74   24.86   1
  -2   0  -3  544.72   25.74   1
   2   0   3  514.10   25.69   1
   2   0   3  508.24   24.79   1
   2   0   3  518.48   28.47   5
  -3   0  -3 4177.34  178.80   1
  -3   0  -3 4068.81  190.02   2
  -3   0  -3 3231.84  180.58   1
  -3   0  -3 4130.09  189.43   5
  -3   0  -3 3508.90  177.31   6
   3   0   3 4063.65  191.12   5
   3   0   3 4160.61  183.24   1
   3   0   3 3774.83  178.14   1
  -4   0  -3 1591.36   75.04   5
  -4   0  -3 1555.83   79.44   2
   4   0   3 1598.87   72.02   1
   4   0   3 1439.77   71.06   6
   4   0   3 1609.40   75.36   5
   4   0   3 1445.70   72.04   1
  -5   0  -3   -2.72    4.60   2
  -5   0  -3   -1.19    5.56   5
  -5   0  -3    0.02    2.89   1
   5   0   3   -2.10    3.17   1
   5   0   3   -1.85    7.00   5
   5   0   3   -0.33    2.82   1
   5   0   3   -1.58    3.23   6
  -6   0  -3  109.17    9.73   1
  -6   0  -3   85.55   18.82   2
  -6   0  -3  107.82   15.99   5
   6   0   3  113.17    9.50   1
   6   0   3   89.28   10.41   1
   6   0   3  100.19   11.26   6
   6   0   3  102.16   16.71   5
  -7   0  -3    1.42    3.70   1
  -7   0  -3   -2.85    9.17   2
  -7   0  -3    4.38    6.85   5
   7   0   3    7.44   10.44   5
   7   0   3    1.30    7.87   4
   7   0   3    5.19    5.21   6
   7   0   3   -2.35    4.43   1
  -8   0  -3   16.16   13.06   2
  -8   0  -3   20.10    6.83   1
  -8   0  -3   30.82    7.51   1
   8   0   3   31.81   13.08   5
   8   0   3   23.18    9.87   6
   8   0   3   22.99   11.94   4
   8   0   3   19.65    6.15   1
  -9   0  -3    1.85   12.34   2
  -9   0  -3    1.91    4.02   1
  -9   0  -3    0.91    4.38   1
   9   0   3    5.14    5.19   1
   9   0   3   -1.32   11.43   5
   9   0   3    0.57    5.05   1
   9   0   3    4.41   10.40   4
   9   0   3    1.08    6.42   6
 -10   0  -3    6.27   15.79   2
 -10   0  -3    6.97    4.55   1
  10   0   3    5.12   10.34   4
  10   0   3    4.24    5.26   1
  10   0   3    5.27    8.19   6
  10   0   3   10.19    5.73   1
 -11   0  -3   33.73   21.50   2
 -11   0  -3   66.10    7.81   1
  11   0   3   53.59   10.24   1
  11   0   3   36.13   21.06   4
  11   0   3   51.04   10.64   1
  11   0   3   58.49   18.17   6
  11   0   3   72.35   28.76   5
 -12   0  -3  138.41   45.40   2
  12   0   3  149.97   30.94   4
  12   0   3  170.62   11.05   1
  12   0   3  197.73   35.64   5
  12   0   3  141.49   27.56   6
  12   0   3  126.96   10.69   1
  13   0   3   19.99   24.75   5
  13   0   3    1.13   19.83   4
  12  -1  -3    2.79    9.24   1
  12  -1  -3   10.56   23.57   5
 -12   1   3   12.00    9.39   1
 -12   1   3    9.98   21.95   2
  11  -1  -3   80.52   15.09   1
  11  -1  -3  101.16   30.22   5
 -11   1   3   83.13   15.38   1
 -11   1   3   83.41   36.36   2
 -11   1   3   59.04   14.12   1
  10  -1  -3   56.83   23.53   5
  10  -1  -3   73.78   13.93   1
  10  -1  -3   71.66   15.70   1
 -10   1   3   66.35   13.84   1
 -10   1   3   88.59   30.80   2
 -10   1   3   60.95   23.22   5
   9  -1  -3   34.85   11.87   1
   9  -1  -3   29.82   13.25   5
   9  -1  -3   35.98   11.43   1
  -9   1   3   38.07   11.40   1
  -9   1   3   22.83   13.06   5
  -9   1   3   34.40   17.22   2
   8  -1  -3  127.13   21.15   5
   8  -1  -3  106.72   14.22   1
   8  -1  -3  130.05   14.68   1
  -8   1   3  137.11   15.53   1
  -8   1   3  112.26   20.65   5
  -8   1   3  111.00   14.28   1
  -8   1   3  135.97   27.07   2
   7  -1  -3  170.13   15.94   1
   7  -1  -3  197.30   17.08   1
   7  -1  -3  191.91   21.85   5
  -7   1   3  192.81   21.59   5
  -7   1   3  213.64   17.04   1
  -7   1   3  197.27   25.71   2
  -7   1   3  167.85   16.11   1
   6  -1  -3    4.46    5.27   1
   6  -1  -3    5.73    7.58   5
   6  -1  -3    4.61    4.61   1
  -6   1   3    5.62    6.98   2
  -6   1   3    2.99    4.30   1
  -6   1   3    3.03    6.33   5
  -6   1   3    5.18    5.18   1
   5  -1  -3   28.40    8.77   1
   5  -1  -3   19.94    7.11   1
   5  -1  -3   26.71   11.43   5
  -5   1   3   22.25    7.52   1
  -5   1   3   25.90    9.66   4
  -5   1   3   32.72   10.45   5
  -5   1   3   32.66   12.85   2
  -5   1   3   29.05    8.22   1
   4  -1  -3 2872.59  130.61   1
   4  -1  -3 2817.84  130.32   5
   4  -1  -3 2672.78  133.04   1
  -4   1   3 2753.29  138.51   1
  -4   1   3 2879.77  137.47   5
  -4   1   3 2810.80  141.15   4
  -4   1   3 3191.72  137.44   2
  -4   1   3 3119.29  138.18   1
   3  -1  -3   20.68    7.06   1
   3  -1  -3   20.73    6.15   1
   3  -1  -3   21.24    8.22   5
  -3   1   3   23.34    6.83   1
  -3   1   3   26.10    6.81   1
  -3   1   3   27.48    7.54   2
  -3   1   3   23.34    7.08   4
  -3   1   3   17.10    7.69   5
   2  -1  -3 2553.47  130.58   1
   2  -1  -3 2660.24  128.66   1
   2  -1  -3 2602.09  128.98   5
  -2   1   3 2503.25  122.62   5
  -2   1   3 3418.75  136.17   2
  -2   1   3 2682.32  129.69   1
  -2   1   3 2589.87  133.56   1
   1  -1  -3  171.16   11.48   1
   1  -1  -3  166.23   11.37   1
  -1   1   3  170.38   11.24   1
  -1   1   3  164.57   11.62   1
   0  -1  -3   -2.57    2.78   1
   0  -1  -3   -2.04    2.80   1
   0   1   3   -3.14    2.63   1
   0   1   3   -3.29    2.97   1
  -1  -1  -3 2479.47  113.93   1
  -1  -1  -3 2387.21  111.97   1
  -1  -1  -3 2169.23  123.23   3
   1   1   3 2360.63  128.79   3
   1   1   3 2382.22  113.48   1
   1   1   3 2438.79  111.69   1
  -2  -1  -3  319.06   25.18   3
  -2  -1  -3  309.55   22.33   2
  -2  -1  -3  343.44   16.45   1
   2   1   3  335.36   16.32   1
   2   1   3  306.22   16.16   1
   2   1   3  313.19   24.35   3
  -3  -1  -3  268.79   14.22   1
  -3  -1  -3  263.02   22.29   2
   3   1   3  287.69   20.30   5
   3   1   3  304.39   26.15   3
   3   1   3  288.63   14.82   1
  -4  -1  -3 1219.82   60.30   1
  -4  -1  -3 1344.98   71.48   2
   4   1   3 1213.11   59.81   1
   4   1   3 1592.34   66.40   1
   4   1   3 1522.46   67.49   5
   4   1   3 1223.12   62.26   6
  -5  -1  -3    3.69    2.22   1
  -5  -1  -3    8.49    8.29   2
   5   1   3   11.71    3.89   1
   5   1   3    8.38    7.28   5
   5   1   3    4.37    2.89   1
  -6  -1  -3   53.94    5.55   1
  -6  -1  -3   50.11   16.95   2
   6   1   3   70.90   14.95   5
   6   1   3   67.47    6.10   1
   6   1   3   44.11    6.59   1
   6   1   3   54.91   14.60   4
   7   1   3   -5.48    8.30   5
   7   1   3   -1.30    2.59   1
   7   1   3    0.55    3.53   6
   7   1   3   -0.87    7.48   4
  -8  -1  -3 1123.51   73.75   2
  -8  -1  -3 1193.17   49.79   1
   8   1   3 1145.57   68.22   4
   8   1   3 1174.72   50.65   1
   8   1   3  984.36   55.11   6
   8   1   3 1155.40   65.37   5
   8   1   3 1060.81   50.76   1
  -9  -1  -3   99.21   29.27   2
   9   1   3   91.41   13.61   6
   9   1   3   98.98   23.42   5
   9   1   3  110.56    8.48   1
   9   1   3  103.45    7.96   1
   9   1   3  117.91   21.87   4
 -10  -1  -3   54.34   24.91   2
  10   1   3   80.03   24.34   5
  10   1   3   57.85   14.57   6
  10   1   3   72.85   20.70   4
  10   1   3  128.99   28.85   3
 -11  -1  -3  108.39   37.22   2
  11   1   3   97.87   19.63   6
  11   1   3  115.59   27.00   4
  11   1   3  118.50   29.32   5
 -12  -1  -3   -5.55   22.00   2
  12   1   3   29.01   20.65   5
  12   1   3    2.48   11.94   6
  12   1   3   -8.36   29.22   4
  12  -2  -3   14.89   19.73   6
  12  -2  -3    3.04   20.71   5
  12  -2  -3    3.88   10.49   1
 -12   2   3    2.45   22.31   2
 -12   2   3   -2.57   10.13   1
 -12   2   3    6.30   21.79   5
  11  -2  -3  110.09   31.09   5
  11  -2  -3  115.34   18.25   1
  11  -2  -3  107.36   19.91   1
 -11   2   3  100.63   31.44   5
 -11   2   3  121.14   36.99   2
 -11   2   3  102.03   17.03   1
  10  -2  -3   67.68   15.54   1
  10  -2  -3   64.40   16.81   1
 -10   2   3   67.87   15.22   1
 -10   2   3   79.40   18.12   1
 -10   2   3   70.40   23.83   5
 -10   2   3   75.49   29.66   2
   9  -2  -3   17.50   13.24   5
   9  -2  -3   20.14    9.16   1
   9  -2  -3   23.65   15.73   1
  -9   2   3   20.06   13.99   5
  -9   2   3   24.54    9.46   1
  -9   2   3   25.89   14.39   2
  -9   2   3   23.06   11.21   1
   8  -2  -3   58.35   12.98   1
   8  -2  -3   49.29   19.47   5
   8  -2  -3   58.63   12.35   1
  -8   2   3   45.01   18.24   5
  -8   2   3   55.04   21.45   2
  -8   2   3   64.48   13.76   1
  -8   2   3   55.77   12.31   1
   7  -2  -3  614.18   41.25   5
   7  -2  -3  625.92   36.17   1
   7  -2  -3  546.11   35.11   1
  -7   2   3  618.93   41.14   5
  -7   2   3  565.60   36.20   1
  -7   2   3  663.13   35.96   1
  -7   2   3  634.72   43.21   2
   6  -2  -3  142.60   19.10   5
   6  -2  -3  130.43   14.22   1
   6  -2  -3  144.73   15.45   1
  -6   2   3  165.15   19.87   2
  -6   2   3  137.12   14.96   1
  -6   2   3  153.73   15.04   1
  -6   2   3  151.10   17.98   5
   5  -2  -3   54.65   11.23   1
   5  -2  -3   53.00    9.69   1
   5  -2  -3   64.39   13.94   5
  -5   2   3   64.00   10.58   1
  -5   2   3   59.73   12.70   5
  -5   2   3   47.17    9.94   1
   4  -2  -3  984.11   52.13   1
   4  -2  -3 1106.47   55.37   5
   4  -2  -3 1045.70   52.88   1
  -4   2   3 1181.57   54.46   2
  -4   2   3 1023.57   53.38   1
  -4   2   3 1100.53   55.46   5
  -4   2   3 1063.47   52.29   1
   3  -2  -3   57.78    9.21   1
   3  -2  -3   54.42    8.28   1
   3  -2  -3   62.65   11.16   5
  -3   2   3   64.67    8.82   1
  -3   2   3   59.72   10.87   5
  -3   2   3   72.65    8.38   2
  -3   2   3   70.69    6.41   4
  -3   2   3   62.37    9.69   1
   2  -2  -3    1.40    1.87   2
   2  -2  -3    0.31    4.57   5
   2  -2  -3   -0.93    3.42   1
   2  -2  -3   -1.28    4.09   1
  -2   2   3    1.59    4.53   5
  -2   2   3   -0.25    3.59   1
  -2   2   3   -1.11    3.87   1
   1  -2  -3 2585.31  132.11   1
   1  -2  -3 2737.67  135.12   1
  -1   2   3 2641.35  130.10   1
  -1   2   3 2712.28  134.78   1
  -1   2   3 2933.75  141.01   5
   0  -2  -3 1645.14   71.33   2
   0  -2  -3 1511.90   75.22   1
   0  -2  -3 1620.05   77.91   1
   0   2   3 1489.75   70.48   1
   0   2   3 1459.45   69.57   1
  -1  -2  -3  584.20   31.17   2
  -1  -2  -3  585.00   28.13   1
  -1  -2  -3  569.11   34.98   3
  -1  -2  -3  612.91   28.30   1
   1   2   3  588.55   34.73   3
   1   2   3  592.28   27.96   1
   1   2   3  581.46   28.38   1
  -2  -2  -3    5.78    4.85   2
  -2  -2  -3    8.50    3.56   1
  -2  -2  -3   11.14    8.48   3
   2   2   3    8.70    3.99   1
   2   2   3   11.90    8.34   3
   2   2   3   11.97    3.90   1
  -3  -2  -3 2442.31  100.26   1
  -3  -2  -3 2020.62   98.51   1
  -3  -2  -3 2349.87  109.82   3
   3   2   3 2350.92  109.36   3
   3   2   3 2023.72   99.26   1
   3   2   3 2028.23   99.77   1
  -4  -2  -3   37.00   13.74   2
   4   2   3   33.40   11.27   5
   4   2   3   36.18   15.97   3
   4   2   3   29.11    2.87   1
   4   2   3   29.80    2.99   1
  -5  -2  -3  266.73   27.23   2
   5   2   3  286.70   30.57   3
   5   2   3  298.22   22.91   5
   5   2   3  283.66   26.42   4
  -6  -2  -3  603.92   45.30   2
   6   2   3  622.11   49.08   3
   6   2   3  590.71   42.79   4
   6   2   3  650.37   38.75   5
  -7  -2  -3  273.72   32.94   2
   7   2   3  286.38   26.78   5
   7   2   3  293.64   36.48   3
   7   2   3  289.79   29.80   4
  -8  -2  -3  118.30   27.87   2
   8   2   3  123.99   26.85   3
   8   2   3  141.18   22.78   5
   8   2   3  142.34   23.17   4
  -9  -2  -3   80.39   29.84   2
   9   2   3  105.65   26.47   3
   9   2   3  111.36   21.89   4
   9   2   3   93.91   22.42   5
 -10  -2  -3  492.73   54.72   2
  10   2   3  550.94   53.46   3
  10   2   3  498.49   44.70   4
  10   2   3  408.83   30.13   6
  10   2   3  545.19   42.58   5
 -11  -2  -3    6.50   18.17   2
  11   2   3   14.00    9.40   6
  11   2   3   26.14   17.84   5
  11   2   3    0.59   18.63   4
 -12  -2  -3   -4.46   21.40   2
  12   2   3    2.97   21.91   5
  12   2   3    6.04   17.19   4
  12  -3  -3  113.61   22.65   1
  12  -3  -3  112.07   33.49   6
  12  -3  -3  125.40   41.94   5
 -12   3   3   97.52   38.64   5
 -12   3   3   82.74   22.39   1
 -12   3   3  105.03   45.25   2
  11  -3  -3   29.53   13.25   1
  11  -3  -3   42.02   17.90   1
  11  -3  -3   53.16   28.12   5
  11  -3  -3   26.97   17.51   6
 -11   3   3   76.29   26.95   5
 -11   3   3   23.86   19.22   2
 -11   3   3   46.58   22.22   1
 -11   3   3   31.57   15.01   1
  10  -3  -3   -0.16   14.06   5
  10  -3  -3   -0.57   12.30   6
  10  -3  -3    3.78    8.64   1
  10  -3  -3    5.41    9.65   1
 -10   3   3   17.17    7.93   1
 -10   3   3    7.93   10.68   1
 -10   3   3    6.00   13.98   2
 -10   3   3   -8.02   13.58   5
   9  -3  -3  104.03   17.24   1
   9  -3  -3   94.15   18.07   1
   9  -3  -3  108.19   24.33   5
  -9   3   3  104.41   17.98   1
  -9   3   3  107.63   26.69   2
  -9   3   3   86.22   24.41   5
  -9   3   3  101.23   15.54   1
   8  -3  -3  254.54   23.20   1
   8  -3  -3  252.88   28.66   5
   8  -3  -3  228.30   22.30   1
  -8   3   3  231.44   27.80   5
  -8   3   3  248.93   22.63   1
  -8   3   3  259.91   29.34   2
   7  -3  -3  715.15   42.16   1
   7  -3  -3  737.55   47.50   5
   7  -3  -3  680.23   41.28   1
  -7   3   3  744.11   41.54   1
  -7   3   3  672.05   42.28   1
  -7   3   3  702.35   46.77   5
  -7   3   3  748.66   46.47   2
   6  -3  -3    6.50    6.13   1
   6  -3  -3    4.12    8.13   5
   6  -3  -3    1.75    6.50   1
  -6   3   3    3.12    8.03   5
  -6   3   3    1.91    6.13   1
  -6   3   3    4.11    6.37   2
  -6   3   3    1.31    4.73   1
   5  -3  -3    2.22    4.89   1
   5  -3  -3    6.72    7.69   5
   5  -3  -3   -0.80    5.95   1
  -5   3   3    0.15    5.13   1
  -5   3   3    2.57    4.63   2
  -5   3   3    1.64    6.85   5
  -5   3   3   -2.28    5.06   1
   4  -3  -3  188.09   16.17   1
   4  -3  -3  201.08   18.12   1
   4  -3  -3  213.35   19.62   5
  -4   3   3  229.44   15.88   2
  -4   3   3  192.24   17.62   1
  -4   3   3  210.60   19.65   5
  -4   3   3  211.17   17.00   1
   3  -3  -3   77.22   10.24   1
   3  -3  -3   75.34   11.26   1
   3  -3  -3   87.62   13.36   5
  -3   3   3   88.64   13.13   5
  -3   3   3   88.51   11.25   1
  -3   3   3   94.79    7.92   2
  -3   3   3   82.64   11.69   1
   2  -3  -3  314.24   21.19   5
   2  -3  -3  292.42   20.13   1
   2  -3  -3  283.17   19.09   1
  -2   3   3  287.23   20.00   1
  -2   3   3  318.67   21.43   5
  -2   3   3  301.29   19.46   1
   1  -3  -3  132.89   12.48   1
   1  -3  -3  121.84   11.36   1
  -1   3   3  129.79   11.67   1
  -1   3   3  150.49   13.62   5
[truncated: 1,290,692 more chars]
