# Supplementary material for: Crystal structure of [bis­(2-amino­ethyl-κN)(2-{[4-(tri­fluoro­meth­yl)benzyl­idene]amino}­eth­yl)amine-κN]di­chlorido­copper(II)
Source: Acta Crystallogr E Crystallogr Commun. 2016 Jan 1;72(Pt 1):83–6. doi: 10.1107/S2056989015024147 (PMC4704757; doi:10.1107/S2056989015024147)
Supplement: Supplementary file 2 [file e-72-00083-Isup2.hkl]

data_I                                                                          
_shelx_title ' Quest15mz239_0m in P-1'                                          
_shelx_refln_list_code          4                                               
_shelx_F_calc_maximum      193.60                                               
_exptl_crystal_F_000       892.00                                               
_reflns_d_resolution_high  0.7486                                               
                                                                                
loop_                                                                           
 _space_group_symop_operation_xyz                                               
 'x, y, z'                                                                      
 '-x, -y, -z'                                                                   
                                                                                
_cell_length_a     9.8506                                                       
_cell_length_b    11.0603                                                       
_cell_length_c    17.8574                                                       
_cell_angle_alpha  73.110                                                       
_cell_angle_beta   75.530                                                       
_cell_angle_gamma  89.010                                                       
                                                                                
_shelx_F_squared_multiplier     1.000                                           
                                                                                
loop_                                                                           
 _refln_index_h                                                                 
 _refln_index_k                                                                 
 _refln_index_l                                                                 
 _refln_F_squared_calc                                                          
 _refln_F_squared_meas                                                          
 _refln_F_squared_sigma                                                         
 _refln_observed_status                                                         
   2   0   0        389.90        371.40        16.11 o                         
   3   0   0      18761.33      19399.09       352.64 o                         
   4   0   0       8895.31       9098.99       176.84 o                         
   5   0   0         89.04         97.56        13.18 o                         
   6   0   0        580.11        638.27        25.38 o                         
   7   0   0       8632.23       8706.93       160.19 o                         
   8   0   0       1276.51       1357.58        37.14 o                         
   9   0   0        420.81        426.17        23.91 o                         
  10   0   0        124.05        143.13        19.15 o                         
  11   0   0        304.20        253.29        19.43 o                         
  12   0   0         14.23         45.55        73.26 o                         
 -12   1   0        171.06        197.58        27.26 o                         
 -11   1   0        147.01         89.75        19.05 o                         
 -10   1   0        128.82        142.03        22.06 o                         
  -9   1   0        711.29        792.41        35.38 o                         
  -8   1   0       3970.57       3776.25        84.00 o                         
  -7   1   0        404.39        327.64        20.70 o                         
  -6   1   0         71.36         71.06        10.93 o                         
  -5   1   0       1725.70       1547.21        36.49 o                         
  -4   1   0        173.94        178.41        13.61 o                         
  -3   1   0        954.03        911.87        24.81 o                         
  -2   1   0        462.98        402.18        15.20 o                         
  -1   1   0       2098.98       2086.47        36.52 o                         
   1   1   0         27.67         -2.91         2.91 o                         
   2   1   0       6155.14       6310.28       213.47 o                         
   3   1   0      19759.54      21323.65       692.20 o                         
   4   1   0       1264.99       1360.07        50.84 o                         
   5   1   0       5152.45       5140.29       146.87 o                         
   6   1   0       1580.97       1733.75        47.98 o                         
   7   1   0       4429.44       4661.70        90.88 o                         
   8   1   0        178.03        154.83        14.10 o                         
   9   1   0       1503.29       1403.87        56.33 o                         
  10   1   0        344.20        339.42        22.32 o                         
  11   1   0         52.44         27.41        46.33 o                         
  12   1   0        262.81        237.11        59.55 o                         
 -12   2   0         12.53          6.58        22.12 o                         
 -11   2   0         53.95         45.07        21.47 o                         
 -10   2   0        187.99        225.73        25.97 o                         
  -9   2   0         19.63         11.36        12.21 o                         
  -8   2   0         77.31         61.11        12.66 o                         
  -7   2   0        133.14        101.15        14.01 o                         
  -6   2   0          8.66          9.74         8.48 o                         
  -5   2   0       2003.21       1667.95        37.66 o                         
  -4   2   0        231.79        171.16        15.67 o                         
  -3   2   0      11425.50      11214.35       188.28 o                         
  -2   2   0        287.25        286.30        15.95 o                         
  -1   2   0       2671.52       2779.37        47.75 o                         
   0   2   0       8312.17       9054.70       157.72 o                         
   1   2   0       9683.86      10311.84       199.88 o                         
   2   2   0       9493.70      11117.78       233.64 o                         
   3   2   0       1080.80        925.66        22.00 o                         
   4   2   0       6380.74       5966.91        96.00 o                         
   5   2   0       2076.03       1813.55        42.39 o                         
   6   2   0      18152.07      18751.69       351.60 o                         
   7   2   0       1508.22       1550.05        41.25 o                         
   8   2   0          1.82         -2.71        21.33 o                         
   9   2   0       2365.92       2386.61       109.55 o                         
  10   2   0        276.73        280.09        56.60 o                         
  11   2   0          2.39         40.58        70.81 o                         
  12   2   0         19.33        176.91       213.40 o                         
 -12   3   0        532.49        679.63        46.55 o                         
 -11   3   0       1843.55       1991.93        61.94 o                         
 -10   3   0       2036.39       2067.41        63.44 o                         
  -9   3   0          1.73         17.12        15.19 o                         
  -8   3   0       1910.05       1800.43        51.36 o                         
  -7   3   0        599.44        588.65        24.79 o                         
  -6   3   0         32.77         29.70         9.18 o                         
  -5   3   0        282.75        176.30        19.66 o                         
  -4   3   0        564.91        494.59        22.77 o                         
  -3   3   0       3365.97       3520.15        72.23 o                         
  -2   3   0       7523.69       8272.87       131.03 o                         
  -1   3   0         81.98        118.23        13.07 o                         
   0   3   0         10.06         -6.60         6.82 o                         
   1   3   0       5488.08       5329.09        97.94 o                         
   2   3   0         45.08         89.50        12.31 o                         
   3   3   0         81.17         77.42        10.33 o                         
   4   3   0       3582.95       3508.69        65.19 o                         
   5   3   0        840.26        747.31        23.95 o                         
   6   3   0       1670.63       1640.11        72.95 o                         
   7   3   0         42.15         26.75        22.48 o                         
   8   3   0        223.54        161.00        38.85 o                         
   9   3   0         57.36         51.78        33.61 o                         
  10   3   0         80.64         61.91        37.92 o                         
  11   3   0        529.15        517.37        81.91 o                         
  12   3   0          7.91         16.22        61.72 o                         
 -12   4   0         16.38         64.11        36.12 o                         
 -11   4   0         96.20        163.72        30.05 o                         
 -10   4   0          6.35         23.58        16.72 o                         
  -9   4   0       1068.94        962.16        42.64 o                         
  -8   4   0        351.13        272.73        27.32 o                         
  -7   4   0        909.76        874.21        35.65 o                         
  -6   4   0       3708.53       3229.37        71.51 o                         
  -5   4   0        170.85        190.72        16.06 o                         
  -4   4   0        281.55        280.41        18.94 o                         
  -3   4   0          6.09         20.73         9.88 o                         
  -2   4   0       4823.24       4807.12        83.24 o                         
  -1   4   0        167.89        165.60        15.14 o                         
   0   4   0        621.23        761.40        25.15 o                         
   1   4   0        642.47        649.33        23.35 o                         
   2   4   0       1428.02       1474.41        36.31 o                         
   3   4   0       6374.91       6314.21       112.70 o                         
   4   4   0         23.24         23.93         8.22 o                         
   5   4   0          5.10         19.56         5.75 o                         
   6   4   0       3545.10       3291.93       111.76 o                         
   7   4   0       1000.16        936.55        60.30 o                         
   8   4   0        544.63        530.26        56.26 o                         
   9   4   0        287.50        275.55        56.30 o                         
  10   4   0       1085.03       1067.56        84.59 o                         
  11   4   0        267.94        313.51        73.67 o                         
 -12   5   0        234.96        615.03        78.06 o                         
 -11   5   0        893.05       1104.00        49.89 o                         
 -10   5   0         79.80         97.00        25.72 o                         
  -9   5   0        151.88        160.47        22.58 o                         
  -8   5   0       2798.52       2712.40        74.89 o                         
  -7   5   0       1125.99       1029.63        47.21 o                         
  -6   5   0        156.43        159.16        21.17 o                         
  -5   5   0       1757.56       1615.04        44.21 o                         
  -4   5   0       2786.47       2764.80        61.91 o                         
  -3   5   0        198.90        215.05        19.35 o                         
  -2   5   0       5558.86       5161.69        91.33 o                         
  -1   5   0         72.30         29.26        10.85 o                         
   0   5   0          0.20         -4.91         9.90 o                         
   1   5   0       4064.87       3760.81        77.86 o                         
   2   5   0        720.66        642.74        23.64 o                         
   3   5   0       2321.30       2288.78        52.01 o                         
   4   5   0        201.94        215.87        18.00 o                         
   5   5   0        921.85        773.12        24.41 o                         
   6   5   0        792.12        815.11        29.41 o                         
   7   5   0         79.91        106.92        30.82 o                         
   8   5   0        124.08        132.99        38.94 o                         
   9   5   0        256.62        344.96        62.54 o                         
  10   5   0          0.50         -1.36        63.56 o                         
  11   5   0        371.87        427.25        85.68 o                         
 -11   6   0        462.02        534.88        60.95 o                         
 -10   6   0        682.96        763.92        42.40 o                         
  -9   6   0       1580.19       1622.28        55.31 o                         
  -8   6   0         57.77         65.68        18.48 o                         
  -7   6   0       1163.27       1152.80        47.09 o                         
  -6   6   0        233.06        252.20        27.88 o                         
  -5   6   0       3097.82       2922.49        67.97 o                         
  -4   6   0       1991.97       1860.92        50.35 o                         
  -3   6   0         18.27         24.78        12.11 o                         
  -2   6   0          5.84         10.63        10.81 o                         
  -1   6   0        893.09        799.78        30.55 o                         
   0   6   0       5525.46       5412.87       102.33 o                         
   1   6   0          8.42         18.34        10.43 o                         
   2   6   0         47.33        108.98        14.77 o                         
   3   6   0        604.16        616.40        27.09 o                         
   4   6   0       1769.33       1780.40        50.51 o                         
   5   6   0        296.42        238.31        20.26 o                         
   6   6   0       1176.27       1180.78        32.28 o                         
   7   6   0       1903.87       1968.72        90.29 o                         
   8   6   0        122.81         96.26        34.32 o                         
   9   6   0        294.70        313.81        57.38 o                         
  10   6   0        892.44        874.84        89.24 o                         
  11   6   0          0.22         16.43        49.53 o                         
 -11   7   0        138.88        647.75        67.34 o                         
 -10   7   0        367.30        474.11        40.61 o                         
  -9   7   0         80.39        133.54        24.13 o                         
  -8   7   0        757.33        682.80        38.91 o                         
  -7   7   0         79.71         76.31        17.05 o                         
  -6   7   0        895.38        873.92        47.30 o                         
  -5   7   0       4596.65       4343.33        93.30 o                         
  -4   7   0          5.22          9.71        12.27 o                         
  -3   7   0       1159.75       1116.86        40.16 o                         
  -2   7   0       8747.73       8383.75       151.78 o                         
  -1   7   0       2635.53       2693.22        68.74 o                         
   0   7   0        589.71        600.78        29.74 o                         
   1   7   0       1036.17       1059.62        37.32 o                         
   2   7   0       7456.97       7294.93       134.07 o                         
   3   7   0        172.11        181.02        19.83 o                         
   4   7   0       2980.60       2938.01        63.10 o                         
   5   7   0       1416.17       1465.67        53.37 o                         
   6   7   0        497.42        437.15        22.96 o                         
   7   7   0        361.65        338.89        39.71 o                         
   8   7   0        216.78        169.80        45.59 o                         
   9   7   0        738.25        892.82        78.49 o                         
  10   7   0          0.01         16.73        42.55 o                         
 -10   8   0       1165.71       1221.93        53.15 o                         
  -9   8   0         64.46        177.99        42.59 o                         
  -8   8   0         57.91        125.99        33.18 o                         
  -7   8   0         64.85         67.66        17.40 o                         
  -6   8   0        489.97        501.55        35.64 o                         
  -5   8   0        905.02        752.29        41.60 o                         
  -4   8   0        672.98        567.21        33.31 o                         
  -3   8   0       3889.22       3659.00        83.88 o                         
  -2   8   0        367.26        328.25        27.79 o                         
  -1   8   0        591.62        614.36        35.29 o                         
   0   8   0       1923.46       1854.45        53.38 o                         
   1   8   0       3549.89       3523.89        76.14 o                         
   2   8   0       2074.17       2114.15        54.13 o                         
   3   8   0          5.56          6.40        12.34 o                         
   4   8   0       1793.16       1938.76        52.36 o                         
   5   8   0       1263.72       1311.28        43.52 o                         
   6   8   0       1798.77       1677.76        53.63 o                         
   7   8   0        548.21        510.74        30.18 o                         
   8   8   0        459.23        555.10        81.52 o                         
   9   8   0        127.03        120.48        42.95 o                         
  10   8   0        130.06         75.82        99.72 o                         
 -10   9   0        160.97        293.29        86.21 o                         
  -9   9   0         51.53         62.88        34.98 o                         
  -8   9   0         65.26        100.53        25.49 o                         
  -7   9   0        240.75        213.89        28.90 o                         
  -6   9   0        238.97        230.06        32.91 o                         
  -5   9   0       1207.66       1004.11        47.56 o                         
  -4   9   0         44.61         38.31        17.26 o                         
  -3   9   0         50.51         56.41        19.53 o                         
  -2   9   0         68.96         34.02        18.01 o                         
  -1   9   0        201.95        132.49        22.97 o                         
   0   9   0         71.37         69.36        19.35 o                         
   1   9   0         96.28         70.20        17.09 o                         
   2   9   0       1108.50        950.30        38.83 o                         
   3   9   0        927.90        934.47        37.83 o                         
   4   9   0       3530.17       3423.12        77.70 o                         
   5   9   0        318.75        336.51        28.08 o                         
   6   9   0        106.08        141.85        37.70 o                         
   7   9   0         10.83          6.82        14.37 o                         
   8   9   0       1625.77       1783.18       111.46 o                         
   9   9   0          3.31         23.00        86.42 o                         
  -9  10   0         70.08        176.29        72.57 o                         
  -8  10   0        255.87        298.35        37.34 o                         
  -7  10   0         13.93         71.14        22.14 o                         
  -6  10   0        200.12        206.48        32.40 o                         
  -5  10   0       1564.41       1396.29        59.50 o                         
  -4  10   0        892.81        797.76        43.31 o                         
  -3  10   0        439.19        319.21        34.21 o                         
  -2  10   0          4.03        -17.46        17.46 o                         
  -1  10   0         32.55         12.19        18.99 o                         
   0  10   0        486.14        434.22        35.70 o                         
   1  10   0        540.77        400.40        34.39 o                         
   2  10   0        291.71        270.19        27.37 o                         
   3  10   0       1152.66       1180.72        44.29 o                         
   4  10   0       2915.95       2870.31        79.29 o                         
   5  10   0         67.19         46.96        17.73 o                         
   6  10   0        151.75        169.64        29.33 o                         
   7  10   0         53.96         13.90        15.72 o                         
  -8  11   0       1255.82       1395.62       156.00 o                         
  -7  11   0        917.45        957.31        52.37 o                         
  -6  11   0         17.19        109.92        35.82 o                         
  -5  11   0         14.05         15.81        20.52 o                         
  -4  11   0       3473.31       3018.72        92.53 o                         
  -3  11   0          0.31          5.57        16.90 o                         
  -2  11   0         48.47         -2.92        19.10 o                         
  -1  11   0        114.42         62.73        21.01 o                         
   0  11   0         15.27        -12.41        22.68 o                         
   1  11   0        210.81        190.19        25.95 o                         
   2  11   0        123.62        210.73        27.02 o                         
   3  11   0        558.26        562.10        40.57 o                         
   4  11   0         25.82         22.49        19.37 o                         
   5  11   0         60.67         54.03        21.07 o                         
   6  11   0          2.01        -10.77        34.29 o                         
   7  11   0         17.97        -13.61        29.62 o                         
  -7  12   0        135.51        590.31        88.40 o                         
  -6  12   0         49.10        329.85        61.51 o                         
  -5  12   0        468.01        591.33        45.77 o                         
  -4  12   0        723.80        733.83        48.90 o                         
  -3  12   0         43.55        219.15        50.54 o                         
  -2  12   0        821.42        783.04        46.29 o                         
  -1  12   0        528.32        502.91        47.75 o                         
   0  12   0        386.67        428.34        39.89 o                         
   1  12   0       3675.85       3549.57        94.11 o                         
   2  12   0         10.88          8.07        19.57 o                         
   3  12   0        777.56        760.79        47.54 o                         
   4  12   0        157.36        137.54        31.22 o                         
   5  12   0        106.43         90.89        28.68 o                         
   6  12   0        311.47        217.21        52.67 o                         
  -5  13   0        241.78        590.69        70.01 o                         
  -4  13   0        500.61        817.08        74.36 o                         
  -3  13   0         55.84        384.01        65.01 o                         
  -2  13   0        653.97        803.02        67.73 o                         
  -1  13   0        214.48        255.00        42.75 o                         
   0  13   0        106.84        172.14        33.63 o                         
   1  13   0        210.20        234.34        39.15 o                         
   2  13   0       2233.48       2036.52        74.91 o                         
   3  13   0         22.12          5.68        29.34 o                         
   4  13   0         48.62         38.40        38.88 o                         
  -2  14   0         67.89        274.74        94.27 o                         
  -1  14   0         16.45        133.25        63.02 o                         
   0  14   0         22.81         50.64        56.16 o                         
  -3 -13   1         69.70         70.67        54.95 o                         
  -2 -13   1       1918.14       1995.90        76.69 o                         
  -1 -13   1         25.82         34.44        29.14 o                         
   0 -13   1        243.44        301.15        54.07 o                         
   1 -13   1        235.48        446.64        74.68 o                         
   2 -13   1        930.84       1042.02        56.43 o                         
   3 -13   1        200.53        419.17        57.53 o                         
   4 -13   1        337.07        722.29        66.45 o                         
   5 -13   1        936.36       1243.28        96.30 o                         
  -5 -12   1         68.12         58.56        34.91 o                         
  -4 -12   1        689.56        813.51        74.10 o                         
  -3 -12   1        526.99        391.03        43.52 o                         
  -2 -12   1          0.73         17.39        22.18 o                         
  -1 -12   1       2773.91       2731.74        80.81 o                         
   0 -12   1        345.01        419.73        44.61 o                         
   1 -12   1       1678.60       1596.93        64.24 o                         
   2 -12   1        495.71        556.81        42.61 o                         
   3 -12   1        463.75        543.59        41.95 o                         
   4 -12   1        814.86        839.33        48.29 o                         
   5 -12   1        831.22        983.68        54.94 o                         
   6 -12   1        429.96        587.84        49.32 o                         
   7 -12   1         88.81        420.74        58.19 o                         
  -7 -11   1        183.30        109.85        50.45 o                         
  -6 -11   1         80.41         71.34        26.83 o                         
  -5 -11   1          6.57         -4.62        26.45 o                         
  -4 -11   1        160.54        116.19        25.24 o                         
  -3 -11   1         31.69         13.61        19.74 o                         
  -2 -11   1         99.55        168.68        32.01 o                         
  -1 -11   1        276.01        216.29        29.35 o                         
   0 -11   1          1.62         -7.53        18.56 o                         
   1 -11   1        531.21        461.11        41.00 o                         
   2 -11   1         18.24          7.66        21.21 o                         
   3 -11   1         25.25         61.32        35.60 o                         
   4 -11   1       2170.58       1824.21        66.21 o                         
   5 -11   1        130.25        200.61        34.68 o                         
   6 -11   1        413.60        537.74        40.11 o                         
   7 -11   1        473.57        511.10        42.55 o                         
   8 -11   1       2036.60       1963.25       136.80 o                         
  -8 -10   1        161.99         75.72        43.59 o                         
  -7 -10   1        170.43        152.43        29.77 o                         
  -6 -10   1         98.80         68.72        21.93 o                         
  -5 -10   1        768.96        727.15        42.28 o                         
  -4 -10   1       4332.97       4365.14       131.04 o                         
  -3 -10   1        360.13        363.08        34.34 o                         
  -2 -10   1        477.36        433.97        36.11 o                         
  -1 -10   1       1040.63       1020.10        46.13 o                         
   0 -10   1       3079.95       2849.12        82.59 o                         
   1 -10   1        493.95        463.00        37.09 o                         
   2 -10   1         65.28         43.44        19.13 o                         
   3 -10   1       2366.11       2121.91        75.49 o                         
   4 -10   1       1250.60       1118.97        48.55 o                         
   5 -10   1        198.82        133.52        25.01 o                         
   6 -10   1        542.65        536.02        37.84 o                         
   7 -10   1       1060.10       1027.28        64.84 o                         
   8 -10   1         37.35        149.12        39.25 o                         
   9 -10   1         41.64        171.11        45.55 o                         
  -7  -9   1        394.76        316.73        30.51 o                         
  -6  -9   1         33.91         38.88        16.77 o                         
  -5  -9   1         37.83         63.46        29.74 o                         
  -4  -9   1        825.20        713.88        36.85 o                         
  -3  -9   1        308.64        232.57        29.03 o                         
  -2  -9   1        245.08        202.04        28.94 o                         
  -1  -9   1        585.39        563.95        34.24 o                         
   0  -9   1         68.97         54.12        18.20 o                         
   1  -9   1        186.54        148.71        24.15 o                         
   2  -9   1        436.34        329.61        32.56 o                         
   3  -9   1        551.11        395.81        33.25 o                         
   4  -9   1        155.11        170.92        28.55 o                         
   5  -9   1       2426.78       2137.88        72.94 o                         
   6  -9   1        451.81        347.72        33.61 o                         
   7  -9   1        107.35        114.46        33.01 o                         
   8  -9   1        624.26        559.31        44.59 o                         
   9  -9   1         61.37        132.84        56.91 o                         
  10  -9   1        432.28        517.95        73.47 o                         
  -9  -8   1         51.39         86.51        99.72 o                         
  -8  -8   1        158.89        311.69        89.24 o                         
  -7  -8   1        712.70        712.11        31.66 o                         
  -6  -8   1       1933.05       1836.55        59.85 o                         
  -5  -8   1          0.90         -4.91        12.89 o                         
  -4  -8   1       1447.41       1437.13        47.76 o                         
  -3  -8   1        516.42        492.73        30.13 o                         
  -2  -8   1       1147.99       1190.05        42.03 o                         
  -1  -8   1        641.94        598.49        32.13 o                         
   0  -8   1       7056.13       6944.34       141.37 o                         
   1  -8   1       1931.77       1911.96        58.83 o                         
   2  -8   1       3666.23       3438.87        80.05 o                         
   3  -8   1       2642.47       2396.91        64.74 o                         
   4  -8   1          0.42         -1.62        15.22 o                         
   5  -8   1        129.06        104.59        25.96 o                         
   6  -8   1        295.51        279.60        30.42 o                         
   7  -8   1        179.24        166.32        28.66 o                         
   8  -8   1          1.51         19.10        19.35 o                         
   9  -8   1       1308.57       1337.57        57.52 o                         
  10  -8   1        395.47        423.49        42.95 o                         
 -10  -7   1        139.96        102.00        81.91 o                         
  -9  -7   1        444.65        450.80        82.68 o                         
  -8  -7   1         35.78         48.29        29.30 o                         
  -7  -7   1       2077.83       1924.66        60.34 o                         
  -6  -7   1         50.81         38.74        11.76 o                         
  -5  -7   1       2543.04       2515.93        83.04 o                         
  -4  -7   1        449.35        439.88        24.84 o                         
  -3  -7   1        299.80        271.43        22.90 o                         
  -2  -7   1       1078.60       1082.25        37.15 o                         
  -1  -7   1       1701.47       1544.14        45.52 o                         
   0  -7   1        231.27        254.75        24.87 o                         
   1  -7   1       1834.90       1803.82        50.31 o                         
   2  -7   1       8961.27       8366.96       152.13 o                         
   3  -7   1       1724.67       1570.22        48.20 o                         
   4  -7   1         83.81         69.25        16.52 o                         
   5  -7   1        347.19        323.60        30.33 o                         
   6  -7   1       1846.16       1706.74        59.35 o                         
   7  -7   1        726.40        695.04        38.00 o                         
   8  -7   1        248.39        309.39        29.02 o                         
   9  -7   1        183.30        188.28        27.05 o                         
  10  -7   1         74.33        233.11        41.80 o                         
  11  -7   1         39.11         35.52        49.05 o                         
 -10  -6   1        300.40        325.24        64.65 o                         
  -9  -6   1        103.43        127.29        40.85 o                         
  -8  -6   1        578.26        448.08        70.14 o                         
  -7  -6   1       1552.46       1526.41        47.31 o                         
  -6  -6   1       1506.56       1369.07        35.66 o                         
  -5  -6   1        336.60        319.51        25.92 o                         
  -4  -6   1       2138.77       2080.36        56.85 o                         
  -3  -6   1        436.64        298.95        20.36 o                         
  -2  -6   1        662.62        776.04        29.60 o                         
  -1  -6   1         21.88         16.97        10.81 o                         
   0  -6   1       9963.63       9673.85       177.44 o                         
   1  -6   1          5.82         -4.93        10.33 o                         
   2  -6   1        993.59        848.99        32.89 o                         
   3  -6   1        494.06        483.51        27.66 o                         
   4  -6   1        844.74        812.25        33.97 o                         
   5  -6   1       1166.59        950.37        36.89 o                         
   6  -6   1       4226.57       4012.83        87.66 o                         
   7  -6   1       3684.36       3258.42        82.73 o                         
   8  -6   1         15.37          8.05        15.39 o                         
   9  -6   1       3549.73       3428.33        85.26 o                         
  10  -6   1         45.11        161.28        45.56 o                         
  11  -6   1        229.98        410.27        64.73 o                         
 -11  -5   1         22.71         -0.79        53.71 o                         
 -10  -5   1          1.57         -9.43        46.63 o                         
  -9  -5   1        391.39        440.30        61.61 o                         
  -8  -5   1       1663.37       1562.97        98.41 o                         
  -7  -5   1        509.44        483.84        28.41 o                         
  -6  -5   1        858.69        825.45        24.40 o                         
  -5  -5   1          6.06          4.10         7.55 o                         
  -4  -5   1        274.67        214.50        21.72 o                         
  -3  -5   1       6092.68       6216.57       154.66 o                         
  -2  -5   1        406.63        352.42        19.26 o                         
  -1  -5   1       3516.26       3608.99        76.03 o                         
   0  -5   1         93.39         87.00        14.01 o                         
   1  -5   1       7122.61       6383.89       113.92 o                         
   2  -5   1       3267.45       3227.28        67.63 o                         
   3  -5   1       3416.54       3239.57        68.80 o                         
   4  -5   1       5776.34       5341.36        96.49 o                         
   5  -5   1        588.52        636.03        29.04 o                         
   6  -5   1       1661.58       1514.85        42.27 o                         
   7  -5   1        436.73        374.07        34.78 o                         
   8  -5   1       1732.46       1633.12        56.28 o                         
   9  -5   1         58.35         43.18        16.82 o                         
  10  -5   1        401.57        420.09        34.49 o                         
  11  -5   1        369.37        515.75        39.55 o                         
  12  -5   1        442.92        721.17        72.29 o                         
 -11  -4   1        297.01        232.54        95.52 o                         
 -10  -4   1        122.97        143.57        44.66 o                         
  -9  -4   1        981.91        978.17        74.41 o                         
  -8  -4   1        225.52        196.13        44.99 o                         
  -7  -4   1         86.62         94.74        29.73 o                         
  -6  -4   1        813.86        734.60        20.37 o                         
  -5  -4   1        453.22        469.78        17.81 o                         
  -4  -4   1        445.72        361.57        22.24 o                         
  -3  -4   1        269.76        266.09        17.71 o                         
  -2  -4   1          5.32          0.09         6.72 o                         
  -1  -4   1        157.16        200.96        16.21 o                         
   0  -4   1       1998.59       1669.91        38.51 o                         
   1  -4   1         94.95        118.07        15.64 o                         
   2  -4   1        325.18        300.01        19.76 o                         
   3  -4   1       3370.49       2771.62        55.70 o                         
   4  -4   1       2221.11       2076.04        53.65 o                         
   5  -4   1        161.63        185.05        22.12 o                         
   6  -4   1       7185.84       6798.59       126.45 o                         
   7  -4   1        991.35        950.19        37.45 o                         
   8  -4   1         80.46         46.96        15.88 o                         
   9  -4   1        886.32        785.75        39.05 o                         
  10  -4   1         70.92         97.50        20.97 o                         
  11  -4   1        523.19        554.95        39.52 o                         
  12  -4   1          0.24         98.87        40.81 o                         
 -12  -3   1         68.28         66.30        62.39 o                         
 -11  -3   1        523.43        589.24       103.33 o                         
 -10  -3   1        487.42        466.64        70.49 o                         
  -9  -3   1        125.09        110.68        34.81 o                         
  -8  -3   1         26.40          2.14        24.93 o                         
  -7  -3   1          0.97         -3.61         5.38 o                         
  -6  -3   1       1785.93       1505.86        32.67 o                         
  -5  -3   1         39.44         43.55         8.49 o                         
  -4  -3   1        366.70        343.08        14.32 o                         
  -3  -3   1       1694.94       1891.67        59.26 o                         
  -2  -3   1      11392.86      12647.47       274.60 o                         
  -1  -3   1       7345.47       8846.45       234.08 o                         
   0  -3   1         45.20          7.75         7.78 o                         
   1  -3   1       4353.31       4470.95        78.76 o                         
   2  -3   1       6021.58       5961.39       103.21 o                         
   3  -3   1        988.07        922.09        28.80 o                         
   4  -3   1         21.51         34.79        11.01 o                         
   5  -3   1       3060.29       2851.94        61.77 o                         
   6  -3   1        172.81        111.80        15.65 o                         
   7  -3   1       1204.02       1009.75        32.82 o                         
   8  -3   1       1030.67        942.31        33.67 o                         
   9  -3   1       1020.44        888.56        35.42 o                         
  10  -3   1       2358.81       2377.43        65.47 o                         
  11  -3   1        193.73        227.21        29.95 o                         
  12  -3   1        514.19        655.67        43.97 o                         
 -12  -2   1        246.47        404.60       214.58 o                         
 -11  -2   1          8.45         63.55        70.13 o                         
 -10  -2   1         42.57         61.90        37.58 o                         
  -9  -2   1       3595.91       3511.69       132.36 o                         
  -8  -2   1          0.13         -2.01         7.70 o                         
  -7  -2   1       1116.62        993.28        25.14 o                         
  -6  -2   1      11242.52      10815.57       230.08 o                         
  -5  -2   1        112.85        147.17        10.59 o                         
  -4  -2   1        632.64        745.88        19.70 o                         
  -3  -2   1         35.59         16.79         6.50 o                         
  -2  -2   1        163.09        139.22        13.05 o                         
  -1  -2   1        347.71        454.56        21.18 o                         
   0  -2   1       8825.42      10012.12       184.17 o                         
   1  -2   1      10843.57      11592.44       216.82 o                         
   2  -2   1        646.63        575.74        19.85 o                         
   3  -2   1       1092.84       1153.15        31.78 o                         
   4  -2   1        277.26        323.43        18.55 o                         
   5  -2   1       1055.34       1178.45        33.44 o                         
   6  -2   1         26.88         12.10         9.01 o                         
   7  -2   1       2139.02       2091.24        47.95 o                         
   8  -2   1        239.51        227.49        20.74 o                         
   9  -2   1         42.56         32.43        12.38 o                         
  10  -2   1        104.03        107.84        19.10 o                         
  11  -2   1        261.19        224.79        34.46 o                         
  12  -2   1        890.75        971.21        52.17 o                         
 -12  -1   1         92.18        117.14        78.12 o                         
 -11  -1   1        103.56        171.45       130.46 o                         
 -10  -1   1        269.32        219.17        23.52 o                         
  -9  -1   1        499.47        476.61        28.37 o                         
  -8  -1   1        534.99        533.81        21.71 o                         
  -7  -1   1        529.60        485.49        20.18 o                         
  -6  -1   1       1172.60       1038.83        33.33 o                         
  -5  -1   1      10843.48      11166.49       281.42 o                         
  -4  -1   1       1159.84        983.66        27.10 o                         
  -3  -1   1        487.62        596.88        18.74 o                         
  -2  -1   1       5837.10       6749.62       171.87 o                         
  -1  -1   1        167.96        297.96        12.44 o                         
   0  -1   1         20.26         -3.94         3.94 o                         
   1  -1   1         27.98         65.69         8.63 o                         
   2  -1   1      13092.28      12975.76       220.82 o                         
   3  -1   1       2523.54       2519.10        47.78 o                         
   4  -1   1      11433.66      11612.14       192.97 o                         
   5  -1   1        772.84        582.41        23.12 o                         
   6  -1   1          0.38        -10.47        10.58 o                         
   7  -1   1       4182.09       4157.29        80.82 o                         
   8  -1   1       1727.74       1567.78        43.97 o                         
   9  -1   1        404.33        473.35        27.65 o                         
  10  -1   1        375.43        337.38        27.73 o                         
  11  -1   1        464.69        399.55        33.77 o                         
  12  -1   1        499.44        552.18        36.00 o                         
 -12   0   1         73.38         27.15        23.50 o                         
 -11   0   1        717.34        684.16        35.66 o                         
 -10   0   1       1119.20       1144.30        51.62 o                         
  -9   0   1       1521.04       1650.29        43.29 o                         
  -8   0   1         86.28         92.06        15.13 o                         
  -7   0   1       1219.75       1171.73        40.89 o                         
  -6   0   1         44.88         37.68         9.87 o                         
  -5   0   1       1967.26       2021.62        46.19 o                         
  -4   0   1       1432.01       1372.37        35.05 o                         
  -3   0   1      18913.74      19266.57       320.16 o                         
  -2   0   1       2514.71       2606.43        45.48 o                         
  -1   0   1        974.31       1260.95        25.28 o                         
   2   0   1      23595.84      25652.09       901.73 o                         
   3   0   1       7242.73       7947.25       221.73 o                         
   4   0   1       6987.05       6479.32       149.55 o                         
   5   0   1          1.59         -7.15         7.15 o                         
   6   0   1         64.76         51.44        11.51 o                         
   7   0   1       3704.28       3571.26        76.12 o                         
   8   0   1       1644.68       1548.15        39.69 o                         
   9   0   1        754.72        829.48        30.31 o                         
  10   0   1          3.45          2.96         9.82 o                         
  11   0   1         19.67          6.95        12.10 o                         
  12   0   1         50.13          1.31        39.27 o                         
 -12   1   1         82.27        103.27        21.36 o                         
 -11   1   1        586.26        607.30        35.74 o                         
 -10   1   1         37.09         21.23        20.15 o                         
  -9   1   1        372.89        358.58        29.79 o                         
  -8   1   1       8195.02       8218.80       155.71 o                         
  -7   1   1        735.99        811.46        28.83 o                         
  -6   1   1         27.24         15.79         8.40 o                         
  -5   1   1        134.59         61.87         9.91 o                         
  -4   1   1       1768.48       1398.05        32.10 o                         
  -3   1   1          2.57          0.31         5.41 o                         
  -2   1   1        299.58        341.36        18.94 o                         
  -1   1   1      27603.97      29895.10       612.50 o                         
   1   1   1       2758.44       2659.23       101.33 o                         
   2   1   1      12369.31      12921.64       811.78 o                         
   3   1   1      15550.48      17144.34       420.44 o                         
   4   1   1      15498.29      15455.19       286.43 o                         
   5   1   1         12.61         -0.51         4.41 o                         
   6   1   1       3245.05       3122.63        61.25 o                         
   7   1   1       3763.35       3671.59        71.41 o                         
   8   1   1       1406.93       1480.16        35.02 o                         
   9   1   1       3256.71       3396.11        87.55 o                         
  10   1   1        241.49        326.45        57.67 o                         
  11   1   1        487.62        484.45        60.41 o                         
  12   1   1        557.79        570.97        75.91 o                         
 -12   2   1         11.97         -7.11        24.19 o                         
 -11   2   1         41.65          6.91        19.38 o                         
 -10   2   1        100.21         77.13        17.34 o                         
  -9   2   1        362.87        373.58        30.44 o                         
  -8   2   1        333.23        320.41        26.43 o                         
  -7   2   1        941.20        814.61        29.72 o                         
  -6   2   1         10.65         11.08         8.37 o                         
  -5   2   1       2036.03       1994.54        46.22 o                         
  -4   2   1       3805.56       3506.03        64.56 o                         
  -3   2   1       4701.34       4519.34        87.79 o                         
  -2   2   1        168.33         90.20        12.04 o                         
  -1   2   1       5738.83       6147.15       102.61 o                         
   0   2   1       7999.23       9015.69       182.41 o                         
   1   2   1       3568.09       3781.05        79.04 o                         
   2   2   1         44.45         48.36         6.59 o                         
   3   2   1       3394.95       3005.37       307.81 o                         
   4   2   1       8299.00       8409.96       208.09 o                         
   5   2   1        226.02        237.01        33.61 o                         
   6   2   1       9387.51       9385.73       242.22 o                         
   7   2   1        971.39        919.85        59.43 o                         
   8   2   1         49.59         29.68        24.96 o                         
   9   2   1        346.30        411.85        61.58 o                         
  10   2   1       1628.96       1728.79        97.09 o                         
  11   2   1          6.44         60.38        52.42 o                         
  12   2   1         23.16         23.76        40.44 o                         
 -12   3   1          4.33         13.43        25.13 o                         
 -11   3   1       1933.43       2012.52        62.33 o                         
 -10   3   1        366.56        351.19        33.39 o                         
  -9   3   1         78.18        108.46        20.42 o                         
  -8   3   1       1483.66       1523.59        46.90 o                         
  -7   3   1         37.56         64.27        13.89 o                         
  -6   3   1         29.56         19.24        10.68 o                         
  -5   3   1         98.57         90.27        13.94 o                         
  -4   3   1         76.55         42.14        10.22 o                         
  -3   3   1       4235.95       3928.84        78.74 o                         
  -2   3   1      21585.37      21617.80       375.37 o                         
  -1   3   1        527.05        458.31        16.53 o                         
   0   3   1         28.49         30.96         6.93 o                         
   1   3   1        541.38        535.16        18.66 o                         
   2   3   1       6134.80       6463.81       126.81 o                         
   3   3   1        190.24        207.67        10.52 o                         
   4   3   1        245.05        189.27        16.83 o                         
   5   3   1       9508.84       9229.06       233.55 o                         
   6   3   1       1084.94        868.71        54.91 o                         
   7   3   1        703.61        689.99        54.14 o                         
   8   3   1        570.15        545.62        54.98 o                         
   9   3   1        178.04        153.34        45.19 o                         
  10   3   1         23.34         28.64        34.56 o                         
  11   3   1        415.19        442.54        77.05 o                         
  12   3   1         31.22         14.00        51.73 o                         
 -12   4   1        509.63        647.76        57.12 o                         
 -11   4   1        109.41        173.75        28.92 o                         
 -10   4   1         30.17         39.10        17.38 o                         
  -9   4   1        946.88        867.89        42.56 o                         
  -8   4   1       1641.44       1591.23        51.44 o                         
  -7   4   1          3.58         -7.90        12.25 o                         
  -6   4   1        728.14        661.55        30.66 o                         
  -5   4   1       2822.91       2806.24        62.61 o                         
  -4   4   1        605.18        494.66        24.28 o                         
  -3   4   1       2098.27       1861.36        43.64 o                         
  -2   4   1       4905.49       4777.87        82.41 o                         
  -1   4   1          1.45         -3.63         7.17 o                         
   0   4   1       8356.66       8172.90       137.41 o                         
   1   4   1        674.32        607.34        21.02 o                         
   2   4   1        125.84        135.90        15.17 o                         
   3   4   1       3452.98       3465.64        68.93 o                         
   4   4   1       4926.59       4931.12       111.35 o                         
   5   4   1       3831.07       3758.04        82.40 o                         
   6   4   1         23.68         45.95        23.13 o                         
   7   4   1        119.73         88.07        28.67 o                         
   8   4   1       1037.68        963.53        67.79 o                         
   9   4   1        243.47        195.14        51.00 o                         
  10   4   1       1515.39       1666.22        98.76 o                         
  11   4   1        144.55        224.77        61.83 o                         
  12   4   1        718.03        863.43       108.50 o                         
 -12   5   1        171.82        505.59        60.41 o                         
 -11   5   1       1955.25       2066.03        68.20 o                         
 -10   5   1        739.95        810.88        42.22 o                         
  -9   5   1        467.80        396.75        32.26 o                         
  -8   5   1        954.50        874.60        42.14 o                         
  -7   5   1        940.73        820.11        41.19 o                         
  -6   5   1         27.13         23.28        13.34 o                         
  -5   5   1       7175.71       7017.20       129.07 o                         
  -4   5   1       7996.76       7337.88       141.93 o                         
  -3   5   1        290.65        329.28        21.77 o                         
  -2   5   1       2563.67       2702.64        55.92 o                         
  -1   5   1        956.87        869.33        26.60 o                         
   0   5   1         60.42         22.99        10.10 o                         
   1   5   1         10.02         18.29         8.71 o                         
   2   5   1       2252.01       2317.56        60.97 o                         
   3   5   1       6669.73       6490.03       125.88 o                         
   4   5   1       1092.73        979.22        51.38 o                         
   5   5   1       1039.01        935.18        29.41 o                         
   6   5   1        176.25        148.38        34.07 o                         
   7   5   1        382.24        347.19        49.55 o                         
   8   5   1         24.82         36.77        28.44 o                         
   9   5   1        101.99        160.71        40.85 o                         
  10   5   1         20.91          6.34        36.98 o                         
  11   5   1        978.57        990.42        96.03 o                         
 -11   6   1         67.50        464.47        55.87 o                         
 -10   6   1        668.91        743.36        43.32 o                         
  -9   6   1        202.60        261.78        30.11 o                         
  -8   6   1       1423.41       1135.54        45.32 o                         
  -7   6   1       3538.99       3240.35        85.76 o                         
  -6   6   1         48.10        107.27        20.88 o                         
  -5   6   1       5542.76       4889.03       107.48 o                         
  -4   6   1       1672.07       1438.15        42.99 o                         
  -3   6   1       1489.35       1390.50        41.64 o                         
  -2   6   1          5.78         13.23        10.32 o                         
  -1   6   1        869.55        821.89        31.03 o                         
   0   6   1         57.13         20.01        10.98 o                         
   1   6   1       1251.03       1122.73        34.71 o                         
   2   6   1         51.08         45.85        10.75 o                         
   3   6   1         60.91         26.11        10.46 o                         
   4   6   1       1287.44       1299.34        41.10 o                         
   5   6   1         66.26         34.92         9.63 o                         
   6   6   1        539.57        412.52        17.20 o                         
   7   6   1        644.63        575.77        56.03 o                         
   8   6   1        403.59        370.97        55.01 o                         
   9   6   1        475.13        546.84        65.82 o                         
  10   6   1        902.62       1124.73       129.48 o                         
  11   6   1          5.62         81.10        57.29 o                         
 -11   7   1        159.78        433.05       149.26 o                         
 -10   7   1        198.16        355.57        43.40 o                         
  -9   7   1        329.70        435.57        47.29 o                         
  -8   7   1        689.33        638.93        36.90 o                         
  -7   7   1        120.06        105.57        21.12 o                         
  -6   7   1       1997.69       1990.72        65.69 o                         
  -5   7   1       4941.78       4499.26       104.17 o                         
  -4   7   1       1679.57       1538.46        47.44 o                         
  -3   7   1        787.64        744.37        31.84 o                         
  -2   7   1      10011.53       9126.07       162.36 o                         
  -1   7   1       6310.76       6057.88       115.63 o                         
   0   7   1         88.83         76.40        14.97 o                         
   1   7   1       1970.68       2090.36        53.61 o                         
   2   7   1       9467.29       8972.35       143.55 o                         
   3   7   1        526.17        497.00        25.12 o                         
   4   7   1        760.02        732.35        40.73 o                         
   5   7   1       2100.29       2078.39        84.99 o                         
   6   7   1        280.00        239.43        17.93 o                         
   7   7   1         16.99         39.58        30.83 o                         
   8   7   1        409.91        393.55        59.96 o                         
   9   7   1       1479.12       1593.36       133.40 o                         
  10   7   1         99.95        138.70        57.60 o                         
 -10   8   1        950.80       1113.96        52.07 o                         
  -9   8   1          2.59         57.70        20.88 o                         
  -8   8   1        282.45        327.13        34.80 o                         
  -7   8   1        495.15        415.27        31.73 o                         
  -6   8   1       2726.11       2496.90        68.55 o                         
  -5   8   1         47.74         42.19        17.76 o                         
  -4   8   1         30.91         22.50        15.00 o                         
  -3   8   1       2632.75       2353.73        62.95 o                         
  -2   8   1          2.17          0.18        14.66 o                         
  -1   8   1       2302.06       2210.88        63.26 o                         
   0   8   1         65.85        106.52        18.72 o                         
   1   8   1       2896.37       2803.64        65.20 o                         
   2   8   1       1056.09       1039.68        36.89 o                         
   3   8   1       1206.60       1133.03        36.71 o                         
   4   8   1       1312.79       1317.30        39.02 o                         
   5   8   1        562.42        549.44        33.85 o                         
   6   8   1       1492.41       1382.48        62.62 o                         
   7   8   1        452.45        488.35        32.03 o                         
   8   8   1        169.73        248.17        63.36 o                         
   9   8   1         34.78         35.38        42.57 o                         
  10   8   1         50.39         33.58        54.25 o                         
 -10   9   1          2.66        170.60       161.15 o                         
  -9   9   1         82.73        239.49        45.20 o                         
  -8   9   1         63.05        135.73        33.98 o                         
  -7   9   1        476.88        490.25        34.04 o                         
  -6   9   1        600.70        447.33        36.50 o                         
  -5   9   1         93.15         66.33        20.47 o                         
  -4   9   1         47.71         21.56        17.94 o                         
  -3   9   1        508.30        450.06        39.42 o                         
  -2   9   1        179.51        207.30        31.39 o                         
  -1   9   1       6285.90       6179.72       144.81 o                         
   0   9   1         54.10         48.86        18.18 o                         
   1   9   1        426.08        353.37        30.28 o                         
   2   9   1       1330.91       1230.54        49.77 o                         
   3   9   1        175.67        163.89        26.49 o                         
   4   9   1       1615.20       1456.03        48.09 o                         
   5   9   1        367.69        332.16        28.43 o                         
   6   9   1         84.10        138.07        24.53 o                         
   7   9   1        235.88        173.20        26.68 o                         
   8   9   1       1958.23       1891.15       121.35 o                         
   9   9   1         12.89         24.11        49.38 o                         
  -9  10   1        177.14        179.46        56.79 o                         
  -8  10   1        202.72        306.94        38.03 o                         
  -7  10   1        323.08        368.47        36.95 o                         
  -6  10   1        444.39        392.75        37.10 o                         
  -5  10   1       1907.69       1684.34        64.69 o                         
  -4  10   1       2624.18       2419.03        85.92 o                         
  -3  10   1         45.13         60.12        19.20 o                         
  -2  10   1         66.51         55.29        19.96 o                         
  -1  10   1        199.42        144.81        26.23 o                         
   0  10   1       1965.41       1728.58        63.76 o                         
   1  10   1        409.15        410.39        31.47 o                         
   2  10   1         21.69         10.36        14.60 o                         
   3  10   1       2806.08       2563.17        66.23 o                         
   4  10   1        816.68        852.76        39.60 o                         
   5  10   1        156.69        153.19        23.45 o                         
   6  10   1          2.97          1.62        16.97 o                         
   7  10   1        302.87        305.55        34.51 o                         
   8  10   1         34.67          9.40        36.16 o                         
  -8  11   1        117.01        309.13        98.39 o                         
  -7  11   1        801.19        865.19        51.41 o                         
  -6  11   1         95.81        167.79        34.83 o                         
  -5  11   1        145.46        174.75        45.83 o                         
  -4  11   1       1054.56       1006.00        54.95 o                         
  -3  11   1        293.36        329.07        36.63 o                         
  -2  11   1         38.28         24.60        18.34 o                         
  -1  11   1          4.12        -12.38        17.01 o                         
   0  11   1         14.05         -7.52        28.62 o                         
   1  11   1          2.73        -11.17        17.88 o                         
   2  11   1          2.99         -2.11        15.87 o                         
   3  11   1         10.76         -1.15        15.63 o                         
   4  11   1        483.60        497.08        36.77 o                         
   5  11   1       1105.25       1066.68        49.61 o                         
   6  11   1          7.66          3.31        23.18 o                         
   7  11   1        117.20         94.89        24.51 o                         
  -7  12   1        577.62        811.94        73.75 o                         
  -6  12   1          1.56        235.31        63.60 o                         
  -5  12   1        666.73        799.76        51.93 o                         
  -4  12   1         41.09        207.48        46.22 o                         
  -3  12   1        394.75        463.88        40.79 o                         
  -2  12   1        269.82        379.39        38.03 o                         
  -1  12   1          1.05         17.96        29.10 o                         
   0  12   1       3263.84       3187.02        93.91 o                         
   1  12   1        702.12        790.42        47.58 o                         
   2  12   1          8.44         53.32        22.47 o                         
   3  12   1        751.84        792.93        46.97 o                         
   4  12   1         17.72         17.94        20.82 o                         
   5  12   1        598.47        572.84        44.95 o                         
   6  12   1        107.67         78.76        49.67 o                         
  -5  13   1        644.20        813.99        75.57 o                         
  -4  13   1         77.78        623.57        58.30 o                         
  -3  13   1        481.97        614.56        52.49 o                         
  -2  13   1        439.19        544.16        45.75 o                         
  -1  13   1        259.74        446.75        70.50 o                         
   0  13   1         80.60        141.66        44.87 o                         
   1  13   1         86.61         78.01        33.11 o                         
   2  13   1        653.89        733.17        48.18 o                         
   3  13   1        260.62        240.19        39.08 o                         
   4  13   1        209.48        186.17        47.60 o                         
  -3  14   1        722.86        933.45       123.18 o                         
  -2  14   1          1.45         97.41        55.12 o                         
  -1  14   1        159.85        411.03        90.04 o                         
   0  14   1        214.39        559.06       111.12 o                         
   1  14   1        353.53        445.60        69.64 o                         
  -2 -13   2        216.08        313.12        65.13 o                         
  -1 -13   2         43.26        367.35        86.48 o                         
   0 -13   2         77.40         93.38        63.63 o                         
   1 -13   2          5.79        232.76       112.31 o                         
   2 -13   2       2883.87       2862.28       103.30 o                         
   3 -13   2        187.68        324.96        67.96 o                         
   4 -13   2         23.60        323.08        62.85 o                         
  -5 -12   2        137.76        125.25        52.19 o                         
  -4 -12   2        385.21        419.97        45.04 o                         
  -3 -12   2        447.53        468.84        43.46 o                         
  -2 -12   2        109.30         80.20        27.64 o                         
  -1 -12   2       1121.66       1135.96        57.45 o                         
   0 -12   2         54.29        146.17        48.13 o                         
   1 -12   2       1300.02       1276.51        58.43 o                         
   2 -12   2        119.65        120.34        26.64 o                         
   3 -12   2       1204.86       1221.47        55.05 o                         
   4 -12   2        490.41        625.52        44.49 o                         
   5 -12   2        784.09        894.41        52.50 o                         
   6 -12   2        390.00        543.30        50.85 o                         
   7 -12   2        281.01        939.77       202.18 o                         
  -6 -11   2        174.63        160.06        42.40 o                         
  -5 -11   2        422.05        336.26        42.15 o                         
  -4 -11   2         46.00         30.76        20.92 o                         
  -3 -11   2        660.68        668.70        43.95 o                         
  -2 -11   2        799.41        826.59        60.59 o                         
  -1 -11   2        851.17        888.83        46.55 o                         
   0 -11   2         21.82         17.38        19.53 o                         
   1 -11   2       1560.35       1368.36        58.67 o                         
   2 -11   2          0.77          9.73        18.15 o                         
   3 -11   2         13.56         30.23        19.54 o                         
   4 -11   2       1135.88       1072.76        52.46 o                         
   5 -11   2        159.03        288.33        32.84 o                         
   6 -11   2        206.97        331.65        44.79 o                         
   7 -11   2          5.56        129.04        62.97 o                         
   8 -11   2       2884.10       2708.29       139.44 o                         
  -7 -10   2        399.91        376.49        64.40 o                         
  -6 -10   2         53.73         47.24        33.19 o                         
  -5 -10   2        712.39        763.59        58.38 o                         
  -4 -10   2       1363.25       1362.54        59.83 o                         
  -3 -10   2        107.22         63.31        19.07 o                         
  -2 -10   2        342.27        356.16        33.10 o                         
  -1 -10   2          2.52         -0.22        17.45 o                         
   0 -10   2       3141.13       2733.94        78.60 o                         
   1 -10   2        264.32        197.52        30.40 o                         
   2 -10   2          0.45         -0.62        19.14 o                         
   3 -10   2       2482.82       2210.32        67.88 o                         
   4 -10   2        219.57        242.35        28.59 o                         
   5 -10   2          8.18         17.64        17.04 o                         
   6 -10   2        926.31        924.20        47.34 o                         
   7 -10   2       2606.66       2339.96        73.19 o                         
   8 -10   2        114.06        128.47        36.71 o                         
   9 -10   2        566.68        675.19        70.63 o                         
  -8  -9   2        131.21         97.54        35.97 o                         
  -7  -9   2        913.97        923.60        45.35 o                         
  -6  -9   2        144.58        169.75        35.90 o                         
  -5  -9   2        279.19        299.30        37.29 o                         
  -4  -9   2        358.55        327.32        31.34 o                         
  -3  -9   2        980.24        903.29        41.73 o                         
  -2  -9   2        176.37        138.74        21.91 o                         
  -1  -9   2       1169.68       1000.59        44.56 o                         
   0  -9   2          5.88         -3.78        19.68 o                         
   1  -9   2        621.19        607.62        42.66 o                         
   2  -9   2        284.75        212.83        32.25 o                         
   3  -9   2       1265.16       1039.53        50.79 o                         
   4  -9   2       1215.04       1136.23        52.13 o                         
   5  -9   2        653.80        589.84        36.74 o                         
   6  -9   2        199.16        158.84        24.15 o                         
   7  -9   2        267.88        366.37        33.76 o                         
   8  -9   2        521.93        563.41        48.87 o                         
   9  -9   2        496.15        561.99        45.55 o                         
  10  -9   2       1280.34       1197.96       101.13 o                         
  -8  -8   2         78.59         72.77        24.42 o                         
  -7  -8   2        454.93        463.42        52.75 o                         
  -6  -8   2        575.73        541.90        53.50 o                         
  -5  -8   2        320.19        250.11        33.13 o                         
  -4  -8   2        841.36        740.39        37.68 o                         
  -3  -8   2       2055.63       2038.74        78.37 o                         
  -2  -8   2         59.13         31.19        14.75 o                         
  -1  -8   2         78.49         56.52        15.64 o                         
   0  -8   2       3026.03       2938.66        75.94 o                         
   1  -8   2        398.32        362.25        30.65 o                         
   2  -8   2       2666.76       2535.97        66.53 o                         
   3  -8   2       1968.97       1838.95        56.03 o                         
   4  -8   2         39.52         47.76        16.49 o                         
   5  -8   2        383.92        334.60        36.16 o                         
   6  -8   2       2292.66       2049.06        66.46 o                         
   7  -8   2        793.73        675.46        42.80 o                         
   8  -8   2         10.26         25.14        18.74 o                         
   9  -8   2       1468.15       1397.95        58.09 o                         
  10  -8   2          2.79         91.14        90.97 o                         
 -10  -7   2        395.12        305.19       136.54 o                         
  -9  -7   2        890.59        956.29       216.66 o                         
  -8  -7   2       1492.72       1940.82       252.73 o                         
  -7  -7   2       1855.81       1635.86        65.96 o                         
  -6  -7   2        113.80         86.23        12.65 o                         
  -5  -7   2       3683.09       3762.03        89.33 o                         
  -4  -7   2          5.54          7.52        12.86 o                         
  -3  -7   2        373.84        293.52        23.93 o                         
  -2  -7   2          3.63          8.72        11.94 o                         
  -1  -7   2       1581.43       1629.33        49.92 o                         
   0  -7   2        166.71        167.17        22.85 o                         
   1  -7   2       1568.02       1308.58        42.68 o                         
   2  -7   2       4423.68       4273.28        90.11 o                         
   3  -7   2        476.69        397.80        28.57 o                         
   4  -7   2       1002.72        927.53        38.84 o                         
   5  -7   2         65.51         27.38        15.67 o                         
   6  -7   2       2553.50       2233.83        72.69 o                         
   7  -7   2         10.02         19.74        15.75 o                         
   8  -7   2         51.70         28.38        18.26 o                         
   9  -7   2        152.40        209.22        37.73 o                         
  10  -7   2          8.00         90.15        37.46 o                         
  11  -7   2        142.07        384.03       127.92 o                         
 -10  -6   2         52.64         18.39        73.53 o                         
  -9  -6   2        434.70        480.12       127.22 o                         
  -8  -6   2        761.08        862.17        95.38 o                         
  -7  -6   2          9.21          8.46         8.10 o                         
  -6  -6   2        885.84        854.85        34.05 o                         
  -5  -6   2        819.37        774.97        27.14 o                         
  -4  -6   2        263.99        272.14        23.90 o                         
  -3  -6   2       2929.36       2978.82        81.37 o                         
  -2  -6   2       2596.40       2581.01        60.04 o                         
  -1  -6   2        711.23        601.48        30.12 o                         
   0  -6   2      15103.36      15526.94       292.54 o                         
   1  -6   2        163.84        191.76        20.97 o                         
   2  -6   2        640.73        564.05        28.65 o                         
   3  -6   2        182.06        141.55        20.75 o                         
   4  -6   2        348.92        277.23        24.82 o                         
   5  -6   2       1503.71       1527.83        47.58 o                         
   6  -6   2       3207.17       2880.83        76.04 o                         
   7  -6   2        557.01        494.16        29.72 o                         
   8  -6   2        396.29        374.03        25.82 o                         
   9  -6   2       4431.81       4178.67        97.79 o                         
  10  -6   2        191.42        371.29        50.64 o                         
  11  -6   2         34.77        147.29        71.62 o                         
 -11  -5   2        173.82        162.03       131.54 o                         
 -10  -5   2         20.11          7.62        42.35 o                         
  -9  -5   2       1449.20       1573.36       128.08 o                         
  -8  -5   2       4558.09       4561.44       202.48 o                         
  -7  -5   2          1.16         -4.77         6.42 o                         
  -6  -5   2       2099.38       2074.69        52.28 o                         
  -5  -5   2         98.42         96.36        16.04 o                         
  -4  -5   2        484.96        465.31        29.98 o                         
  -3  -5   2       1360.36       1368.07        39.64 o                         
  -2  -5   2       8121.17       8104.45       182.37 o                         
  -1  -5   2      11343.48      11218.21       213.85 o                         
   0  -5   2        130.45        119.19        18.09 o                         
   1  -5   2       5358.76       5352.90        98.92 o                         
   2  -5   2        207.10        171.71        19.75 o                         
   3  -5   2       4200.52       4028.51        81.31 o                         
   4  -5   2         67.47         62.20        14.11 o                         
   5  -5   2        268.96        249.00        25.45 o                         
   6  -5   2        560.62        593.19        33.55 o                         
   7  -5   2         97.10        103.06        21.21 o                         
   8  -5   2       1485.18       1322.34        51.62 o                         
   9  -5   2        177.62        159.77        23.16 o                         
  10  -5   2        215.95        195.66        27.90 o                         
  11  -5   2          6.02         36.13        21.52 o                         
  12  -5   2        306.18        698.35        86.25 o                         
 -11  -4   2        417.91        406.14        96.10 o                         
 -10  -4   2        327.99        323.03       101.09 o                         
  -9  -4   2       1678.94       1666.49        89.08 o                         
  -8  -4   2         11.25          0.90        25.73 o                         
  -7  -4   2       1827.26       1638.86        57.09 o                         
  -6  -4   2          8.84         12.88         7.09 o                         
  -5  -4   2       1478.28       1391.32        37.47 o                         
  -4  -4   2       1156.93       1093.48        30.45 o                         
  -3  -4   2        111.43         85.35        14.23 o                         
  -2  -4   2         51.57         16.79         8.09 o                         
  -1  -4   2         83.69         62.46        11.17 o                         
   0  -4   2       2138.54       2215.78        49.78 o                         
   1  -4   2        303.99        314.02        20.00 o                         
   2  -4   2        329.35        357.17        21.13 o                         
   3  -4   2       2756.73       2661.58        62.26 o                         
   4  -4   2        489.39        472.88        25.69 o                         
   5  -4   2       5349.09       5044.70       104.51 o                         
   6  -4   2       9411.05       9192.82       163.26 o                         
   7  -4   2        743.92        735.00        34.49 o                         
   8  -4   2         96.36         97.01        18.47 o                         
   9  -4   2        461.61        370.68        26.62 o                         
  10  -4   2        982.47       1114.31        45.80 o                         
  11  -4   2        475.75        521.71        39.00 o                         
  12  -4   2         14.15        261.62        55.47 o                         
 -11  -3   2       1054.61       1059.30       115.99 o                         
 -10  -3   2        207.28        144.68        48.07 o                         
  -9  -3   2        275.18        243.53        56.91 o                         
  -8  -3   2          0.50         -8.20         8.20 o                         
  -7  -3   2          5.17         -5.05         6.09 o                         
  -6  -3   2        390.89        396.67        16.80 o                         
  -5  -3   2       3068.42       3163.43        58.75 o                         
  -4  -3   2        625.84        606.31        21.03 o                         
  -3  -3   2       2757.25       2930.32        57.00 o                         
  -2  -3   2      35726.52      40680.53      1031.85 o                         
  -1  -3   2          9.96         38.70         8.71 o                         
   0  -3   2          0.72         -4.75         7.08 o                         
   1  -3   2      11669.82      12405.26       243.90 o                         
   2  -3   2        143.27         75.20        13.33 o                         
   3  -3   2         51.21        114.71        15.79 o                         
   4  -3   2       1931.87       2088.63        48.69 o                         
   5  -3   2       5708.50       5117.27       102.84 o                         
   6  -3   2        426.09        290.32        23.01 o                         
   7  -3   2       2529.18       2561.08        61.71 o                         
   8  -3   2         19.22          9.47        12.31 o                         
   9  -3   2       1324.74       1488.69        44.70 o                         
  10  -3   2        691.22        638.33        33.34 o                         
  11  -3   2        188.17        330.78        36.18 o                         
  12  -3   2        531.09        658.78        43.67 o                         
 -12  -2   2        509.07        534.53       120.87 o                         
 -11  -2   2        532.63        577.96       115.20 o                         
 -10  -2   2        498.36        521.44        86.22 o                         
  -9  -2   2       2960.36       2871.75        80.15 o                         
  -8  -2   2         52.58         68.07        10.47 o                         
  -7  -2   2        148.33        127.32        13.41 o                         
  -6  -2   2        268.00        235.50        15.11 o                         
  -5  -2   2       1733.51       1739.23        45.63 o                         
  -4  -2   2         83.32        155.03        13.53 o                         
  -3  -2   2       5052.30       5037.32       115.03 o                         
  -2  -2   2       1464.81       1898.68        35.64 o                         
  -1  -2   2      15383.13      18526.40       377.40 o                         
   0  -2   2      21506.27      27876.59       620.64 o                         
   1  -2   2       1653.82       1741.29        40.73 o                         
   2  -2   2      10585.10      11586.00       206.64 o                         
   3  -2   2       4282.96       3698.10        68.55 o                         
   4  -2   2       3597.40       3484.64        71.58 o                         
   5  -2   2          5.39         25.65         9.40 o                         
   6  -2   2        151.96        100.31        14.52 o                         
   7  -2   2        439.93        369.33        23.54 o                         
   8  -2   2        878.07        857.62        31.93 o                         
   9  -2   2       1111.98       1130.67        37.51 o                         
  10  -2   2        396.33        452.74        31.20 o                         
  11  -2   2        192.90        211.17        30.22 o                         
  12  -2   2       1701.96       1879.77        68.60 o                         
 -12  -1   2         11.48        122.53       164.98 o                         
 -11  -1   2         20.68         69.85       101.59 o                         
 -10  -1   2        562.26        465.73        25.36 o                         
  -9  -1   2        623.30        544.54        29.28 o                         
  -8  -1   2        151.19        201.01        18.39 o                         
  -7  -1   2       1574.76       1575.54        40.32 o                         
  -6  -1   2         98.99        116.52        14.32 o                         
  -5  -1   2      11950.97      11659.95       280.16 o                         
  -4  -1   2         13.92         69.14        10.30 o                         
  -3  -1   2        328.29        306.33        13.60 o                         
  -2  -1   2      12768.43      14614.02       331.37 o                         
  -1  -1   2      26675.92      29702.60       892.11 o                         
   0  -1   2          3.55          4.67         4.72 o                         
   1  -1   2        278.36        368.41        15.06 o                         
   2  -1   2       3676.78       3816.87        70.07 o                         
   3  -1   2      21399.79      24003.67       401.84 o                         
   4  -1   2       6546.75       6993.26       118.32 o                         
   5  -1   2        796.73        689.75        23.72 o                         
   6  -1   2       1571.53       1669.41        40.58 o                         
   7  -1   2         88.97         57.34        10.78 o                         
   8  -1   2         57.49         52.39        12.37 o                         
   9  -1   2        133.91        204.84        22.63 o                         
  10  -1   2        220.23        246.16        25.27 o                         
  11  -1   2       2412.25       2535.29        73.06 o                         
  12  -1   2        265.54        294.26        35.05 o                         
 -12   0   2        290.16        271.84        53.04 o                         
 -11   0   2         82.31         56.88        22.95 o                         
 -10   0   2        392.71        392.69        27.54 o                         
  -9   0   2        382.85        430.88        26.92 o                         
  -8   0   2        373.78        397.00        30.81 o                         
  -7   0   2        627.74        556.19        26.07 o                         
  -6   0   2       2794.72       2583.71        58.06 o                         
  -5   0   2        825.54        761.20        27.25 o                         
  -4   0   2       5606.18       5663.50        98.61 o                         
  -3   0   2       8037.61       7830.26       123.21 o                         
  -2   0   2       2987.06       3405.07        87.43 o                         
  -1   0   2      15712.97      20365.34       598.16 o                         
   0   0   2      17710.89      20233.99       412.60 o                         
   1   0   2       1161.04       1510.97        37.99 o                         
   2   0   2        865.49        850.83        20.46 o                         
   3   0   2      13182.09      13943.72       275.71 o                         
   4   0   2      15067.36      15255.61       413.56 o                         
   5   0   2         20.62         16.50         7.95 o                         
   6   0   2         90.68         32.38         9.82 o                         
   7   0   2        593.67        573.77        25.35 o                         
   8   0   2        293.19        384.63        19.55 o                         
   9   0   2         23.85          3.36         9.12 o                         
  10   0   2        353.21        347.40        21.36 o                         
  11   0   2        141.36        140.62        19.19 o                         
  12   0   2         98.39         66.67        14.18 o                         
 -12   1   2        103.52         87.99        24.59 o                         
 -11   1   2        614.46        626.65        39.61 o                         
 -10   1   2        268.82        238.49        34.05 o                         
  -9   1   2        112.38         74.03        16.72 o                         
  -8   1   2       2471.00       2590.59        63.25 o                         
  -7   1   2        420.16        436.20        24.96 o                         
  -6   1   2         34.32         27.13        10.05 o                         
  -5   1   2       2148.14       2207.97        55.67 o                         
  -4   1   2       3284.12       3363.75        66.46 o                         
  -3   1   2       2014.02       1870.67        37.50 o                         
  -2   1   2       3734.80       4451.41       110.84 o                         
  -1   1   2      12603.48      14185.66       310.05 o                         
   0   1   2          0.12         -4.61         4.61 o                         
   1   1   2      27760.99      33584.51       911.06 o                         
   2   1   2        568.67        552.49        28.99 o                         
   3   1   2        523.90        665.38        50.66 o                         
   4   1   2       7761.16       8319.81       325.09 o                         
   5   1   2        692.62        771.44        32.70 o                         
   6   1   2         32.06         23.20         5.71 o                         
   7   1   2       1013.03       1042.91        26.64 o                         
   8   1   2       3721.32       3765.96        82.00 o                         
   9   1   2       1678.54       1641.98        50.41 o                         
  10   1   2        133.59        152.48        46.54 o                         
  11   1   2        910.44        952.45        66.99 o                         
  12   1   2        159.01        100.21        44.40 o                         
 -12   2   2         55.49         82.60        28.03 o                         
 -11   2   2         38.68         17.28        20.20 o                         
 -10   2   2        223.56        235.62        31.34 o                         
  -9   2   2          5.00         10.80        15.01 o                         
  -8   2   2         53.61         54.54        15.25 o                         
  -7   2   2       2227.75       2234.13        57.22 o                         
  -6   2   2        243.99        219.59        20.16 o                         
  -5   2   2          4.30          4.29        10.31 o                         
  -4   2   2       7014.57       6583.36       119.91 o                         
  -3   2   2       2171.92       1976.05        43.54 o                         
  -2   2   2       4877.20       5074.34       122.83 o                         
  -1   2   2       1136.82       1431.71        48.69 o                         
   0   2   2      11350.91      12369.74       222.89 o                         
   1   2   2       6420.68       6844.84       147.24 o                         
   2   2   2        902.89        847.45        26.40 o                         
   3   2   2       1688.82       1819.91       139.18 o                         
   4   2   2       2434.78       2334.48        79.33 o                         
   5   2   2       1602.12       1531.21        64.80 o                         
   6   2   2       4204.68       4422.75       136.01 o                         
   7   2   2        226.14        202.14        40.93 o                         
   8   2   2        292.82        251.09        47.60 o                         
   9   2   2        176.26        159.69        42.65 o                         
  10   2   2       3136.87       3223.18       132.88 o                         
  11   2   2         16.89         49.16        89.06 o                         
  12   2   2          6.03         11.05        37.18 o                         
 -12   3   2        311.34        362.46        50.49 o                         
 -11   3   2       1552.49       1767.64        68.43 o                         
 -10   3   2          0.06        -15.56        16.34 o                         
  -9   3   2        112.62         89.56        17.82 o                         
  -8   3   2         55.24         37.75        15.28 o                         
  -7   3   2       1938.42       1776.41        51.61 o                         
  -6   3   2         20.32         -4.88        11.22 o                         
  -5   3   2        865.73        852.22        31.36 o                         
  -4   3   2       1058.80        961.00        31.14 o                         
  -3   3   2          4.58         -3.81         7.41 o                         
  -2   3   2        254.06        192.59        13.78 o                         
  -1   3   2      10151.40      10875.12       173.51 o                         
   0   3   2         38.66         25.75         7.01 o                         
   1   3   2        976.46        815.35        22.38 o                         
   2   3   2       8668.74       9430.32       197.16 o                         
   3   3   2        751.56        832.52        21.43 o                         
   4   3   2       4001.93       3816.61       138.30 o                         
   5   3   2       7960.55       7945.21       207.23 o                         
   6   3   2          4.15        -10.99        18.79 o                         
   7   3   2        338.76        338.44        46.53 o                         
   8   3   2       1722.85       1733.65        86.57 o                         
   9   3   2        544.15        456.93        60.61 o                         
  10   3   2          1.80         45.34        37.62 o                         
  11   3   2        943.21       1041.39        89.74 o                         
  12   3   2          1.68         39.04        52.11 o                         
 -12   4   2        239.09        353.31        50.43 o                         
 -11   4   2        145.48        259.26        31.85 o                         
 -10   4   2        107.83         93.02        20.11 o                         
  -9   4   2        474.18        475.16        34.49 o                         
  -8   4   2        475.21        351.88        31.72 o                         
  -7   4   2        427.41        367.73        27.53 o                         
  -6   4   2          3.90         -9.77        14.48 o                         
  -5   4   2         69.96         69.41        14.25 o                         
  -4   4   2       1700.27       1550.00        40.35 o                         
  -3   4   2       3394.45       3254.94        70.68 o                         
  -2   4   2       1718.70       1636.25        38.82 o                         
  -1   4   2        170.85        169.79        15.75 o                         
   0   4   2       1386.09       1172.22        27.40 o                         
   1   4   2         13.36         16.82         7.43 o                         
   2   4   2       6414.28       6344.72       109.02 o                         
   3   4   2       3035.90       2480.71        76.38 o                         
   4   4   2        146.31        143.96        16.64 o                         
   5   4   2        971.46       1091.49        74.86 o                         
   6   4   2        892.66        977.44        60.43 o                         
   7   4   2        140.16        132.94        37.31 o                         
   8   4   2        166.55        154.70        39.32 o                         
   9   4   2        611.21        606.29        67.46 o                         
  10   4   2        359.92        399.87        64.61 o                         
  11   4   2         13.10         44.74        45.00 o                         
  12   4   2       1017.20       1183.47       107.52 o                         
 -11   5   2       1515.30       1626.09        67.62 o                         
 -10   5   2       1212.02       1199.64        49.39 o                         
  -9   5   2        423.74        446.57        33.61 o                         
  -8   5   2        954.73        942.75        42.20 o                         
  -7   5   2       2340.36       2224.28        61.51 o                         
  -6   5   2        536.78        474.29        28.48 o                         
  -5   5   2       4364.20       4133.28        84.94 o                         
  -4   5   2       3749.59       3762.73        76.87 o                         
  -3   5   2        157.57        145.30        20.15 o                         
  -2   5   2       5971.19       5368.94        98.34 o                         
  -1   5   2        126.93        102.78        13.63 o                         
   0   5   2          2.22         -4.23        11.51 o                         
   1   5   2        671.44        656.77        25.44 o                         
   2   5   2       8619.56       8057.46       131.57 o                         
   3   5   2       1395.71       1458.74        94.16 o                         
   4   5   2         14.06         33.00        12.36 o                         
   5   5   2       2158.03       1922.16        47.04 o                         
   6   5   2        167.88        183.99        35.18 o                         
   7   5   2          1.53         -7.12        23.17 o                         
   8   5   2       1039.84        966.96        70.73 o                         
   9   5   2         62.94         78.28        37.97 o                         
  10   5   2         72.12         46.97        38.92 o                         
  11   5   2        663.19        827.18        93.52 o                         
 -11   6   2         99.34        281.48        47.70 o                         
 -10   6   2        469.40        547.10        37.58 o                         
  -9   6   2        240.33        303.89        30.78 o                         
  -8   6   2        898.55        876.92        40.96 o                         
  -7   6   2       4497.49       4027.47        98.85 o                         
  -6   6   2       5845.28       5244.91       107.47 o                         
  -5   6   2       3711.60       3467.05        76.83 o                         
  -4   6   2        901.92        746.91        35.22 o                         
  -3   6   2       4026.80       3828.43        86.03 o                         
  -2   6   2        723.26        834.56        29.08 o                         
  -1   6   2       1125.04       1041.43        32.72 o                         
   0   6   2        387.81        372.26        22.61 o                         
   1   6   2        507.86        587.46        24.26 o                         
   2   6   2        865.22        925.24        30.26 o                         
   3   6   2        660.16        655.03        25.47 o                         
   4   6   2        186.94        141.69        19.26 o                         
   5   6   2        277.32        239.66        16.39 o                         
   6   6   2         16.37          5.03        12.04 o                         
   7   6   2        342.57        348.08        51.42 o                         
   8   6   2        266.58        198.03        45.16 o                         
   9   6   2       1414.45       1411.90        88.36 o                         
  10   6   2        586.88        583.44        76.53 o                         
  11   6   2          0.81         54.46        53.66 o                         
 -11   7   2         31.92        286.97       131.86 o                         
 -10   7   2          2.43        238.85        68.14 o                         
  -9   7   2        173.60        272.88        44.66 o                         
  -8   7   2        903.12        905.74        41.59 o                         
  -7   7   2       1402.61       1381.58        53.01 o                         
  -6   7   2         75.99        212.04        44.96 o                         
  -5   7   2       3775.04       3452.98        79.24 o                         
  -4   7   2        129.86        162.67        22.19 o                         
  -3   7   2       1638.16       1490.20        48.78 o                         
  -2   7   2       3426.81       3375.21        70.58 o                         
  -1   7   2      11169.17      10451.17       181.48 o                         
   0   7   2         82.77         81.08        15.08 o                         
   1   7   2       3466.70       3447.62        74.18 o                         
   2   7   2      11335.29      10874.41       168.48 o                         
   3   7   2        108.77        136.51        19.57 o                         
   4   7   2         10.64         10.58         9.74 o                         
   5   7   2       1018.22       1015.71        49.83 o                         
   6   7   2        147.51        146.76        16.57 o                         
   7   7   2        548.49        562.06        59.97 o                         
   8   7   2        402.43        371.79        56.49 o                         
   9   7   2        496.33        752.94        85.07 o                         
  10   7   2        559.95        551.54        98.50 o                         
  11   7   2         24.41        105.43        55.93 o                         
 -10   8   2        822.91       1159.47        71.38 o                         
  -9   8   2        605.80        654.89        41.20 o                         
  -8   8   2         92.95         98.94        23.12 o                         
  -7   8   2          9.48         20.91        15.64 o                         
  -6   8   2       4808.10       4386.95        97.55 o                         
  -5   8   2         30.20         30.41        17.33 o                         
  -4   8   2        209.61        155.39        25.47 o                         
  -3   8   2       2620.61       2289.56        70.72 o                         
  -2   8   2        163.19        146.87        23.05 o                         
  -1   8   2        825.15        805.60        35.54 o                         
   0   8   2       1992.73       1986.46        55.02 o                         
   1   8   2       6749.73       6221.05       114.77 o                         
   2   8   2        547.52        473.40        26.10 o                         
   3   8   2       2109.96       2019.49        51.37 o                         
   4   8   2        218.06        228.85        24.22 o                         
   5   8   2        194.39        189.63        24.43 o                         
   6   8   2       1976.91       1955.75        59.16 o                         
   7   8   2        406.81        362.16        45.79 o                         
   8   8   2        395.43        580.99        71.65 o                         
   9   8   2         49.89          5.35        55.54 o                         
  10   8   2          4.75         66.73        63.04 o                         
 -10   9   2         83.41         81.12        50.82 o                         
  -9   9   2         57.02        394.49        52.93 o                         
  -8   9   2        239.12        236.56        30.08 o                         
  -7   9   2        102.92         83.75        18.11 o                         
  -6   9   2        263.53        259.54        30.05 o                         
  -5   9   2         44.50         18.31        16.38 o                         
  -4   9   2        803.85        739.03        40.55 o                         
  -3   9   2         26.70          3.32        20.56 o                         
  -2   9   2       2076.91       2018.97        70.72 o                         
  -1   9   2       3730.52       3543.24        84.23 o                         
   0   9   2          0.88         -4.00        13.91 o                         
   1   9   2       4300.85       4306.95        90.59 o                         
   2   9   2        261.43        215.46        22.81 o                         
   3   9   2          1.99         17.90        12.21 o                         
   4   9   2       1020.90        987.14        37.42 o                         
   5   9   2       2023.59       2096.19        57.90 o                         
   6   9   2        988.12       1052.86        40.90 o                         
   7   9   2       1452.55       1308.80        46.61 o                         
   8   9   2       2256.61       2304.21       138.83 o                         
   9   9   2         89.04         44.33        36.81 o                         
  -9  10   2       1430.86       1444.64        87.25 o                         
  -8  10   2        250.20        400.04        38.13 o                         
  -7  10   2         57.05        108.10        33.31 o                         
  -6  10   2        410.28        400.11        32.17 o                         
  -5  10   2         46.56         32.07        18.51 o                         
  -4  10   2         22.32         18.33        20.96 o                         
  -3  10   2        458.98        421.35        38.63 o                         
  -2  10   2        129.02         94.46        22.44 o                         
  -1  10   2        196.87        156.35        26.40 o                         
   0  10   2       3716.97       3547.16        86.18 o                         
   1  10   2        296.34        253.43        29.11 o                         
   2  10   2        216.35        150.94        22.13 o                         
   3  10   2       2112.47       2022.83        59.56 o                         
   4  10   2          0.64         18.28        14.99 o                         
   5  10   2        116.14        149.76        21.49 o                         
   6  10   2          8.78         10.03        20.47 o                         
   7  10   2       1162.01       1082.16        45.96 o                         
   8  10   2        148.42        132.48        35.54 o                         
  -8  11   2        125.15        285.37        77.43 o                         
  -7  11   2        334.46        469.15        44.33 o                         
  -6  11   2        574.67        568.71        46.37 o                         
  -5  11   2        173.95        207.91        30.69 o                         
  -4  11   2        529.98        441.00        40.01 o                         
  -3  11   2        515.02        450.05        41.39 o                         
  -2  11   2        127.70         96.72        23.64 o                         
  -1  11   2         15.95          2.63        18.54 o                         
   0  11   2        112.76         96.28        23.22 o                         
   1  11   2         50.52         34.90        19.30 o                         
   2  11   2         72.14        102.73        20.56 o                         
   3  11   2        151.62        139.09        23.09 o                         
   4  11   2        840.42        780.57        43.47 o                         
   5  11   2        727.98        723.33        42.37 o                         
   6  11   2          6.01         -0.66        20.02 o                         
   7  11   2        723.30        619.00        37.38 o                         
  -7  12   2       1176.47       1534.00        97.43 o                         
  -6  12   2         67.84        333.64        48.60 o                         
  -5  12   2        265.17        435.06        41.95 o                         
  -4  12   2         12.72        114.23        38.52 o                         
  -3  12   2       3511.13       3215.49       105.35 o                         
  -2  12   2        143.96        228.61        35.25 o                         
  -1  12   2          9.67         29.83        30.37 o                         
   0  12   2       3170.56       2989.86        88.85 o                         
   1  12   2         25.12         20.35        17.91 o                         
   2  12   2        166.33        150.02        29.69 o                         
   3  12   2          7.85         69.60        30.98 o                         
   4  12   2       1331.49       1349.27        55.65 o                         
   5  12   2        266.51        225.33        35.68 o                         
   6  12   2         77.98         36.12        32.34 o                         
  -5  13   2        490.16        753.21        66.83 o                         
  -4  13   2        167.42        493.79        47.44 o                         
  -3  13   2       1506.45       1559.00        69.90 o                         
  -2  13   2          2.24         21.52        22.08 o                         
  -1  13   2        134.09        247.77        67.51 o                         
   0  13   2        204.04        294.30        36.36 o                         
   1  13   2          2.78         65.95        43.98 o                         
   2  13   2       1006.16       1053.32        53.89 o                         
   3  13   2        383.35        450.69        42.74 o                         
   4  13   2        192.09        286.40        39.46 o                         
   5  13   2          3.25          2.73        32.25 o                         
  -3  14   2       2415.79       2431.40       141.73 o                         
  -2  14   2        281.00        494.47        65.40 o                         
  -1  14   2        736.03        921.75        77.73 o                         
   0  14   2       1175.85       1307.58       120.19 o                         
   1  14   2        818.08       1042.86       115.48 o                         
   2  14   2          2.04         46.47        56.50 o                         
  -2 -13   3         31.43        519.53       106.61 o                         
  -1 -13   3       1339.43       1571.04        82.49 o                         
   0 -13   3          6.34        223.44       119.77 o                         
   1 -13   3        230.22        503.26        91.80 o                         
   2 -13   3       1418.94       1579.61        79.62 o                         
   3 -13   3         79.73        277.47        60.01 o                         
   4 -13   3         27.25        389.56        83.39 o                         
  -4 -12   3          5.86         13.11        81.15 o                         
  -3 -12   3         31.65        104.18        46.90 o                         
  -2 -12   3        266.55        216.08        40.72 o                         
  -1 -12   3        185.68        263.68        37.68 o                         
   0 -12   3        177.07        309.23        60.42 o                         
   1 -12   3         99.77        218.32        55.84 o                         
   2 -12   3         43.76        201.00        61.60 o                         
   3 -12   3       1063.70       1122.58        53.86 o                         
   4 -12   3         30.88        306.18        68.30 o                         
   5 -12   3        175.69        534.48        52.20 o                         
   6 -12   3        457.81        657.18        65.72 o                         
  -6 -11   3        223.57        152.52        81.71 o                         
  -5 -11   3        629.01        629.46        64.69 o                         
  -4 -11   3        228.49        199.40        37.78 o                         
  -3 -11   3        458.67        411.58        38.89 o                         
  -2 -11   3       1895.77       2002.13        65.83 o                         
  -1 -11   3        583.20        617.51        41.24 o                         
   0 -11   3         17.03         19.83        27.04 o                         
   1 -11   3       1556.49       1681.07        64.88 o                         
   2 -11   3         40.91        100.95        29.42 o                         
   3 -11   3          0.39         24.82        18.92 o                         
   4 -11   3         49.01        147.67        52.12 o                         
   5 -11   3        509.99        644.56        41.23 o                         
   6 -11   3         29.85        324.83        47.00 o                         
   7 -11   3        260.52        521.43        46.12 o                         
   8 -11   3        642.50        966.75       114.15 o                         
  -7 -10   3        724.29        804.91        73.18 o                         
  -6 -10   3          3.96         20.91        30.61 o                         
  -5 -10   3        202.07        226.08        46.62 o                         
  -4 -10   3        386.21        439.66        38.82 o                         
  -3 -10   3        460.97        511.20        37.21 o                         
  -2 -10   3         64.38         54.69        20.48 o                         
  -1 -10   3        502.96        423.91        35.71 o                         
   0 -10   3       5819.51       5628.17       128.51 o                         
   1 -10   3         16.21          0.07        19.25 o                         
   2 -10   3         65.38         54.56        20.88 o                         
   3 -10   3       1362.64       1316.48        52.23 o                         
   4 -10   3       1995.09       1825.25        61.75 o                         
   5 -10   3        179.28        176.87        27.25 o                         
   6 -10   3          1.63         69.03        31.34 o                         
   7 -10   3       1652.96       1595.61        61.42 o                         
   8 -10   3         13.68         69.24        38.46 o                         
   9 -10   3        256.39        388.40        71.27 o                         
  -8  -9   3        304.42        368.52       123.78 o                         
  -7  -9   3        176.53        164.58        38.10 o                         
  -6  -9   3          4.48          2.11        21.75 o                         
  -5  -9   3        406.08        433.45        38.54 o                         
  -4  -9   3         36.18         -8.79        16.84 o                         
  -3  -9   3        223.30        160.33        25.92 o                         
  -2  -9   3        305.41        301.92        30.79 o                         
  -1  -9   3        141.29         95.80        20.44 o                         
   0  -9   3        129.06         88.35        20.89 o                         
   1  -9   3       2263.69       1934.65        64.74 o                         
   2  -9   3         10.78         -6.56        17.36 o                         
   3  -9   3        914.23        828.71        45.75 o                         
   4  -9   3       2184.26       1878.48        61.29 o                         
   5  -9   3       1049.15       1019.36        45.84 o                         
   6  -9   3        179.00        154.21        25.36 o                         
   7  -9   3       1631.07       1574.86        58.89 o                         
   8  -9   3         44.53        385.26        59.83 o                         
   9  -9   3        353.67        415.16        46.19 o                         
  10  -9   3       1060.03       1089.75       115.79 o                         
  -8  -8   3        119.05        123.94        39.41 o                         
  -7  -8   3        230.27        191.84        32.64 o                         
  -6  -8   3        292.66        305.58        54.62 o                         
  -5  -8   3        796.07        815.29        48.30 o                         
  -4  -8   3          1.21          6.89        14.15 o                         
  -3  -8   3       3313.91       3260.81       100.93 o                         
  -2  -8   3          2.01        -16.09        21.88 o                         
  -1  -8   3       1026.27       1035.63        47.74 o                         
   0  -8   3       1477.44       1357.29        50.10 o                         
   1  -8   3          0.51          1.64        15.62 o                         
   2  -8   3       2709.80       2672.72        69.42 o                         
   3  -8   3         56.03         60.97        17.19 o                         
   4  -8   3        403.12        399.46        36.40 o                         
   5  -8   3        298.25        271.11        31.86 o                         
   6  -8   3       1949.00       1646.26        63.80 o                         
   7  -8   3        194.60        204.50        32.87 o                         
   8  -8   3         52.02         95.57        21.80 o                         
   9  -8   3        521.31        602.32        66.71 o                         
  10  -8   3        565.19        702.07        68.99 o                         
  -8  -7   3        919.63        938.77        50.64 o                         
  -7  -7   3        328.56        270.81        48.16 o                         
  -6  -7   3         18.30          1.86        16.02 o                         
  -5  -7   3       2186.38       1914.35        61.16 o                         
  -4  -7   3         66.53         56.37        16.36 o                         
  -3  -7   3        788.79        735.91        36.41 o                         
  -2  -7   3         65.55         72.51        16.01 o                         
  -1  -7   3       1244.68       1126.85        41.18 o                         
   0  -7   3         15.88         23.09        14.61 o                         
   1  -7   3       1766.44       1859.08        51.83 o                         
   2  -7   3         61.57         57.94        15.67 o                         
   3  -7   3        141.75         99.16        18.66 o                         
   4  -7   3       2967.90       2819.03        70.39 o                         
   5  -7   3       1449.76       1380.16        53.04 o                         
   6  -7   3        290.27        245.85        29.84 o                         
   7  -7   3        533.39        520.65        36.19 o                         
   8  -7   3        138.76        119.91        23.57 o                         
   9  -7   3        114.86        218.54        46.55 o                         
  10  -7   3        325.32        455.34        40.01 o                         
  11  -7   3        440.58        616.75        79.96 o                         
 -10  -6   3         22.66         30.58        71.09 o                         
  -9  -6   3        304.10        299.20       158.21 o                         
  -8  -6   3        396.59        366.17        57.22 o                         
  -7  -6   3        102.89         82.70        15.11 o                         
  -6  -6   3       3474.16       3421.38       154.28 o                         
  -5  -6   3        180.57        154.20        25.42 o                         
  -4  -6   3        725.86        780.02        32.20 o                         
  -3  -6   3       2971.28       2861.28       101.96 o                         
  -2  -6   3       1968.25       1828.79        49.39 o                         
  -1  -6   3       2325.20       2501.69        61.50 o                         
   0  -6   3       2561.20       2388.85        59.04 o                         
   1  -6   3        950.84        911.14        34.15 o                         
   2  -6   3       1036.12       1149.92        39.30 o                         
   3  -6   3        387.30        327.98        25.74 o                         
   4  -6   3       2255.38       2044.00        55.47 o                         
   5  -6   3          0.37         -1.47        14.94 o                         
   6  -6   3        831.31        767.70        44.84 o                         
   7  -6   3        107.70         75.56        18.15 o                         
   8  -6   3        950.14        802.77        38.82 o                         
   9  -6   3        718.30        721.43        48.24 o                         
  10  -6   3       1279.49       1370.16        65.66 o                         
  11  -6   3         34.27        202.19        73.37 o                         
 -10  -5   3         24.84         -7.52       105.49 o                         
  -9  -5   3        656.71        674.38       162.61 o                         
  -8  -5   3       1454.67       1344.21        61.96 o                         
  -7  -5   3        103.96         86.60        13.66 o                         
  -6  -5   3        290.28        263.16        22.77 o                         
  -5  -5   3       1046.41       1073.60        37.88 o                         
  -4  -5   3       1486.51       1348.37        48.84 o                         
  -3  -5   3       1946.19       1893.17        49.83 o                         
  -2  -5   3       1704.02       1645.45        49.24 o                         
  -1  -5   3        585.82        592.48        26.26 o                         
   0  -5   3         16.69         14.05        10.51 o                         
   1  -5   3      14406.38      13714.95       239.69 o                         
   2  -5   3        332.79        261.75        21.88 o                         
   3  -5   3       1317.33       1209.97        38.67 o                         
   4  -5   3       2648.27       2462.13        64.02 o                         
   5  -5   3       1981.74       1733.17        53.29 o                         
   6  -5   3       1539.57       1350.67        51.43 o                         
   7  -5   3          0.86        -13.20        15.37 o                         
   8  -5   3        802.54        758.91        38.92 o                         
   9  -5   3        542.55        456.72        34.13 o                         
  10  -5   3          2.61         36.05        21.57 o                         
  11  -5   3          0.76         20.37        22.17 o                         
  12  -5   3        183.07        185.16        55.04 o                         
 -11  -4   3        239.62        250.96       110.65 o                         
 -10  -4   3       1394.21       1455.81       181.84 o                         
  -9  -4   3        808.72        809.63        74.39 o                         
  -8  -4   3          0.05         -5.67        13.24 o                         
  -7  -4   3       5900.56       5495.04       112.40 o                         
  -6  -4   3         49.55         36.79         9.30 o                         
  -5  -4   3       2505.33       2403.97        59.95 o                         
  -4  -4   3       2576.96       2385.03        65.06 o                         
  -3  -4   3       1010.28        947.43        39.03 o                         
  -2  -4   3       1275.22       1618.69        70.95 o                         
  -1  -4   3       1288.44       1203.90        33.98 o                         
   0  -4   3      13644.34      13829.27       246.67 o                         
   1  -4   3          8.60         -5.75         9.45 o                         
   2  -4   3         90.36         53.65        12.80 o                         
   3  -4   3       6121.36       5720.40       112.36 o                         
   4  -4   3       1775.54       1776.64        50.01 o                         
   5  -4   3       1619.95       1473.58        46.58 o                         
   6  -4   3       3869.81       3467.39        81.49 o                         
   7  -4   3        336.99        336.14        26.90 o                         
   8  -4   3       1056.42        961.30        42.02 o                         
   9  -4   3         84.71         66.71        17.00 o                         
  10  -4   3       2247.37       2148.22        57.44 o                         
  11  -4   3        118.36        120.63        25.83 o                         
  12  -4   3          3.34        210.13        73.32 o                         
 -11  -3   3       1040.90       1027.96       119.46 o                         
 -10  -3   3        239.48        236.69        74.86 o                         
  -9  -3   3         45.30         51.88        12.01 o                         
  -8  -3   3         18.64          1.69         7.99 o                         
  -7  -3   3         33.15         31.51         9.86 o                         
  -6  -3   3         60.97         70.06        10.98 o                         
  -5  -3   3       4627.83       4641.36        99.83 o                         
  -4  -3   3        565.39        625.05        21.25 o                         
  -3  -3   3       4604.71       4748.10       106.78 o                         
  -2  -3   3      26020.84      27885.39       943.75 o                         
  -1  -3   3          1.60          9.26         7.59 o                         
   0  -3   3        219.64        210.42        15.67 o                         
   1  -3   3        476.88        536.37        23.59 o                         
   2  -3   3      13982.87      14106.55       249.29 o                         
   3  -3   3        202.71        177.49        19.01 o                         
   4  -3   3        454.15        398.67        23.74 o                         
   5  -3   3       8316.78       7833.31       147.12 o                         
   6  -3   3        248.19        278.65        23.00 o                         
   7  -3   3       1273.77       1206.49        40.78 o                         
   8  -3   3       1443.07       1375.63        48.33 o                         
   9  -3   3         73.12         95.99        31.82 o                         
  10  -3   3         16.15         14.63        14.57 o                         
  11  -3   3       1008.22       1143.46        42.76 o                         
  12  -3   3        137.17        335.98        51.03 o                         
 -11  -2   3        499.17        542.15        98.71 o                         
 -10  -2   3       1667.28       1755.29        55.97 o                         
  -9  -2   3        973.13        880.47        35.97 o                         
  -8  -2   3        333.13        314.79        21.11 o                         
  -7  -2   3        940.77        842.41        28.19 o                         
  -6  -2   3        222.94        201.63        19.73 o                         
  -5  -2   3       1259.99       1190.19        32.70 o                         
  -4  -2   3       2505.70       2657.95        72.95 o                         
  -3  -2   3       8916.19      10131.15       304.23 o                         
  -2  -2   3       3146.54       3103.39        72.26 o                         
  -1  -2   3       1325.37       1209.58        48.22 o                         
   0  -2   3      12154.07      14013.50       317.97 o                         
   1  -2   3      12960.83      14937.23       293.40 o                         
   2  -2   3         91.53        121.83        16.14 o                         
   3  -2   3        414.51        343.86        19.69 o                         
   4  -2   3       6683.58       6631.00       114.88 o                         
   5  -2   3       3495.03       3110.22        64.42 o                         
   6  -2   3       2928.89       2818.67        61.75 o                         
   7  -2   3       3720.63       3523.84        74.58 o                         
   8  -2   3       2188.59       1979.30        52.45 o                         
   9  -2   3        386.40        347.27        25.55 o                         
  10  -2   3        149.63        126.80        23.53 o                         
  11  -2   3        143.87        119.18        23.64 o                         
  12  -2   3        654.63        709.46        43.36 o                         
 -12  -1   3          5.76        409.19       242.31 o                         
 -11  -1   3         33.68         55.59        77.75 o                         
 -10  -1   3        509.90        422.60        37.55 o                         
  -9  -1   3         12.44         16.16        13.33 o                         
  -8  -1   3        749.65        688.53        29.82 o                         
  -7  -1   3          7.19          8.29        11.09 o                         
  -6  -1   3        115.63         80.26        12.89 o                         
  -5  -1   3      10131.58      10188.91       194.76 o                         
  -4  -1   3        786.53        680.98        22.53 o                         
  -3  -1   3       1246.71       1180.71        28.82 o                         
  -2  -1   3       2727.47       3083.47        79.64 o                         
  -1  -1   3       6344.96       7233.44       203.48 o                         
   0  -1   3         97.43        105.94        13.67 o                         
   1  -1   3      25529.87      28507.00       536.28 o                         
   2  -1   3       8048.26       8587.19       169.29 o                         
   3  -1   3      13462.49      15462.01       278.23 o                         
   4  -1   3      14677.62      14435.89       254.41 o                         
   5  -1   3       1864.68       2079.12        46.05 o                         
   6  -1   3          2.76         15.28         8.67 o                         
   7  -1   3         74.33         61.87        11.70 o                         
   8  -1   3       3644.08       3364.66        92.09 o                         
   9  -1   3          1.56          6.45        12.42 o                         
  10  -1   3        408.11        422.49        31.55 o                         
  11  -1   3       3244.54       3485.03        86.95 o                         
  12  -1   3          9.37         -5.03        19.61 o                         
  13  -1   3         83.57        178.22        99.49 o                         
 -12   0   3        198.05        149.23        38.66 o                         
 -11   0   3         96.40        105.93        32.39 o                         
 -10   0   3       1032.14       1006.46        46.00 o                         
  -9   0   3        138.25        169.29        23.23 o                         
  -8   0   3       1052.24        972.72        38.50 o                         
  -7   0   3        509.38        498.69        27.32 o                         
  -6   0   3       3232.96       3098.76        83.56 o                         
  -5   0   3       7482.96       7881.86       215.39 o                         
  -4   0   3       3044.31       3080.69        82.08 o                         
  -3   0   3       2278.07       2510.79        65.16 o                         
  -2   0   3          1.78          8.27         5.95 o                         
  -1   0   3       2396.57       2682.79        65.96 o                         
   0   0   3       5796.35       6656.54       133.39 o                         
   1   0   3      18113.79      22481.37       520.76 o                         
   2   0   3       2055.66       2429.60        54.64 o                         
   3   0   3      16194.80      18495.81       507.28 o                         
   4   0   3       7249.83       7292.22       142.98 o                         
   5   0   3          0.90         -5.91         6.44 o                         
   6   0   3        547.97        491.08        21.36 o                         
   7   0   3         50.95          8.35        10.10 o                         
   8   0   3         71.06        112.16        15.39 o                         
   9   0   3         18.06          8.86         9.70 o                         
  10   0   3         46.34         30.87        12.51 o                         
  11   0   3        248.64        271.72        22.71 o                         
  12   0   3        796.36        722.65        41.24 o                         
  13   0   3         37.15         45.05        73.24 o                         
 -12   1   3         78.97         38.81        28.84 o                         
 -11   1   3        300.15        369.51        38.03 o                         
 -10   1   3        438.79        329.97        34.20 o                         
  -9   1   3        159.52        156.05        24.48 o                         
  -8   1   3        516.75        578.79        30.19 o                         
  -7   1   3       1055.92        897.73        33.12 o                         
  -6   1   3          4.68         20.87         9.72 o                         
  -5   1   3        140.26        126.29        15.05 o                         
  -4   1   3      13831.94      13709.06       243.87 o                         
  -3   1   3        120.94        107.67        11.88 o                         
  -2   1   3      10861.48      12935.54       412.29 o                         
  -1   1   3        775.96        795.88        27.04 o                         
   0   1   3          0.21         -6.60         6.60 o                         
   1   1   3       7982.03      11261.13       225.43 o                         
   2   1   3       1416.40       1534.24        36.79 o                         
   3   1   3       1335.27       1329.18        38.14 o                         
   4   1   3       6026.26       6422.43       292.03 o                         
   5   1   3         45.88         30.18         7.28 o                         
   6   1   3        270.14        272.59        17.81 o                         
   7   1   3          7.25         -5.75         9.25 o                         
   8   1   3       5230.36       5317.44       103.95 o                         
   9   1   3        486.20        497.76        23.61 o                         
  10   1   3        345.26        363.38        47.69 o                         
  11   1   3        501.82        511.95        61.87 o                         
  12   1   3          2.09         24.00        42.17 o                         
 -12   2   3          2.19         17.47        28.36 o                         
 -11   2   3        509.42        514.55        43.66 o                         
 -10   2   3        339.52        332.51        35.33 o                         
  -9   2   3         98.11        104.58        21.01 o                         
  -8   2   3        266.98        269.15        26.38 o                         
  -7   2   3       3021.06       2887.86        68.13 o                         
  -6   2   3        800.29        688.57        29.13 o                         
  -5   2   3        352.16        268.89        21.38 o                         
  -4   2   3       5439.15       5080.57        95.99 o                         
  -3   2   3        284.96        306.58        14.61 o                         
  -2   2   3         13.88          0.52         5.77 o                         
  -1   2   3      11766.40      12877.99       284.62 o                         
   0   2   3       6225.25       7315.88       165.60 o                         
   1   2   3       2416.34       2787.58        53.90 o                         
   2   2   3         11.02         44.50         8.97 o                         
   3   2   3       9965.31      10446.61       377.63 o                         
   4   2   3        145.13        141.84         9.46 o                         
   5   2   3       1468.33       1351.46        62.38 o                         
   6   2   3       3114.43       2932.52       102.92 o                         
   7   2   3       1421.28       1353.45        73.08 o                         
   8   2   3        719.18        634.46        58.86 o                         
   9   2   3        462.16        475.97        58.14 o                         
  10   2   3       2278.77       2299.34       104.59 o                         
  11   2   3         58.20         58.37        33.16 o                         
  12   2   3         11.84          8.76        54.11 o                         
 -12   3   3        451.85        495.72        58.42 o                         
 -11   3   3        142.03        181.37        30.62 o                         
 -10   3   3         32.27         23.68        17.76 o                         
  -9   3   3        423.32        479.17        34.86 o                         
  -8   3   3       1267.71       1162.81        48.57 o                         
  -7   3   3       3394.73       3379.44        78.32 o                         
  -6   3   3         26.80         14.93        11.25 o                         
  -5   3   3         25.16          5.90         9.83 o                         
  -4   3   3       1066.34        982.27        31.41 o                         
  -3   3   3        369.48        409.18        19.32 o                         
  -2   3   3       1747.90       1415.75        38.96 o                         
  -1   3   3        729.14        628.58        25.93 o                         
   0   3   3        203.79        242.55        14.80 o                         
   1   3   3       7333.71       8196.71       192.18 o                         
   2   3   3      16665.16      17251.01       502.76 o                         
   3   3   3       3175.57       3256.09       102.39 o                         
   4   3   3         50.19         52.00         7.49 o                         
   5   3   3       4505.70       3794.91       241.98 o                         
   6   3   3        224.20        181.59        38.51 o                         
   7   3   3       1627.39       1637.11        80.22 o                         
   8   3   3       1031.82       1119.46        72.13 o                         
   9   3   3        962.71       1036.22        74.87 o                         
  10   3   3        280.48        328.13        65.08 o                         
  11   3   3       1010.54        947.87        71.21 o                         
  12   3   3        106.97        363.11       122.12 o                         
 -12   4   3         38.04        316.24        99.43 o                         
 -11   4   3          4.82          8.58        21.46 o                         
 -10   4   3        258.75        307.60        33.54 o                         
  -9   4   3         56.14         44.78        17.11 o                         
  -8   4   3         47.69         27.09        16.21 o                         
  -7   4   3        693.61        652.98        34.33 o                         
  -6   4   3        101.94         60.21        14.86 o                         
  -5   4   3        412.75        397.26        24.98 o                         
  -4   4   3       4176.85       4142.81        84.44 o                         
  -3   4   3       2589.91       2569.45        53.46 o                         
  -2   4   3       6118.93       6346.75       110.63 o                         
  -1   4   3       1034.20       1226.66        53.11 o                         
   0   4   3       6928.00       7250.77       159.25 o                         
   1   4   3         57.58         65.03         9.62 o                         
   2   4   3       2104.25       2107.86        68.91 o                         
   3   4   3        456.05        511.95        19.43 o                         
   4   4   3        558.73        606.99        39.88 o                         
   5   4   3       2641.85       2445.02       112.29 o                         
   6   4   3       4361.43       4363.73       138.98 o                         
   7   4   3       2439.90       2305.92        97.70 o                         
   8   4   3        960.48        909.83        68.04 o                         
   9   4   3       1689.36       1765.85        97.09 o                         
  10   4   3         92.95         91.70        40.29 o                         
  11   4   3        151.06        170.17        50.57 o                         
  12   4   3        474.60        623.59        69.43 o                         
 -11   5   3        154.69        275.45        40.92 o                         
 -10   5   3       1386.58       1465.19        54.41 o                         
  -9   5   3          0.60         23.01        15.61 o                         
  -8   5   3        862.91        945.76        41.49 o                         
  -7   5   3       2001.91       2072.23        59.27 o                         
  -6   5   3         68.26         53.70        14.45 o                         
  -5   5   3       3402.37       3154.69        69.03 o                         
  -4   5   3       2256.23       2023.33        49.19 o                         
  -3   5   3          0.29          7.16        11.49 o                         
  -2   5   3       6391.51       6107.49       117.10 o                         
  -1   5   3       5772.90       5412.44       105.00 o                         
   0   5   3         90.30         80.24        11.85 o                         
   1   5   3          4.57         37.20        10.33 o                         
   2   5   3       3551.03       3598.17        70.76 o                         
   3   5   3        537.97        633.84        24.26 o                         
   4   5   3       5252.39       5039.47       119.39 o                         
   5   5   3          4.99         30.04         6.01 o                         
   6   5   3       3212.59       3054.59       140.00 o                         
   7   5   3          1.14        -11.00        26.65 o                         
   8   5   3        496.09        522.23        58.55 o                         
   9   5   3        177.71         96.30        37.84 o                         
  10   5   3          1.49         -5.01        41.71 o                         
  11   5   3        575.37        745.10       104.27 o                         
  12   5   3          1.61         59.26        86.00 o                         
 -11   6   3        118.73        280.78        48.27 o                         
 -10   6   3        193.31        302.50        36.51 o                         
  -9   6   3         48.95        129.27        28.27 o                         
  -8   6   3         92.54         91.95        19.55 o                         
  -7   6   3       1704.44       1511.62        52.63 o                         
  -6   6   3        895.33        905.44        40.11 o                         
  -5   6   3        908.41        883.46        34.53 o                         
  -4   6   3        150.04        106.76        16.24 o                         
  -3   6   3       8268.01       8036.02       154.23 o                         
  -2   6   3        217.65        178.58        20.35 o                         
  -1   6   3         88.56        101.87        15.94 o                         
   0   6   3      15330.21      15368.61       252.55 o                         
   1   6   3        588.58        614.71        27.17 o                         
   2   6   3         69.41         74.84        12.30 o                         
   3   6   3          4.84         22.71        11.70 o                         
   4   6   3       3017.40       3100.93        70.19 o                         
   5   6   3       1207.80       1232.08        33.17 o                         
   6   6   3       2737.67       2672.33        88.95 o                         
   7   6   3        200.53        210.87        45.96 o                         
   8   6   3         92.89         53.89        34.75 o                         
   9   6   3       2410.00       2569.29       119.44 o                         
  10   6   3          4.09         35.50        39.08 o                         
  11   6   3          0.63         57.23        51.73 o                         
 -11   7   3         67.57        634.72       165.74 o                         
 -10   7   3        262.36        497.73        49.11 o                         
  -9   7   3          3.99        239.43        47.70 o                         
  -8   7   3       1546.86       1543.61        53.85 o                         
  -7   7   3        326.11        322.79        27.98 o                         
  -6   7   3        918.81        931.42        41.41 o                         
  -5   7   3       1742.94       1676.82        49.73 o                         
  -4   7   3       5660.27       5330.12       115.56 o                         
  -3   7   3          5.90         14.23        18.67 o                         
  -2   7   3        421.78        529.61        29.62 o                         
  -1   7   3       4402.02       4021.93        83.95 o                         
   0   7   3         82.18         74.12        15.22 o                         
   1   7   3       6155.20       6178.05       142.89 o                         
   2   7   3       7936.84       7761.83       166.26 o                         
   3   7   3       3879.10       3590.59        76.31 o                         
   4   7   3        907.07        887.28        34.80 o                         
   5   7   3          4.34          1.33        12.47 o                         
   6   7   3       1930.11       1926.77        50.04 o                         
   7   7   3        278.20        176.69        52.85 o                         
   8   7   3        801.54        766.36        70.28 o                         
   9   7   3        900.34        898.08        78.67 o                         
  10   7   3        250.39        212.11        72.97 o                         
  11   7   3          4.83         23.54        60.63 o                         
 -10   8   3        126.42        396.59        72.26 o                         
  -9   8   3       1718.12       1691.28        62.54 o                         
  -8   8   3         96.83        181.75        42.15 o                         
  -7   8   3        141.19        134.15        26.36 o                         
  -6   8   3       3455.76       3116.87        84.84 o                         
  -5   8   3        725.47        660.27        36.00 o                         
  -4   8   3        582.36        487.47        39.04 o                         
  -3   8   3       1382.56       1162.44        48.90 o                         
  -2   8   3       2419.96       2212.42        62.10 o                         
  -1   8   3        514.03        518.56        31.46 o                         
   0   8   3         17.06         52.27        15.20 o                         
   1   8   3       3344.44       3027.95        71.15 o                         
   2   8   3          7.16         17.50        11.57 o                         
   3   8   3       1873.99       1830.71        66.89 o                         
   4   8   3        276.68        229.32        23.70 o                         
   5   8   3         28.01         11.83        12.53 o                         
   6   8   3       2259.24       2205.47        52.39 o                         
   7   8   3        278.27        279.20        16.24 o                         
   8   8   3         84.33        102.81        44.52 o                         
   9   8   3         43.07         17.20        36.83 o                         
  10   8   3        140.73         96.21        43.80 o                         
 -10   9   3         57.51         38.13        53.75 o                         
  -9   9   3        383.07        523.37        54.41 o                         
  -8   9   3        176.79        257.64        35.21 o                         
  -7   9   3        543.58        528.17        37.40 o                         
  -6   9   3        344.87        312.83        33.23 o                         
  -5   9   3        392.27        366.02        33.24 o                         
  -4   9   3        228.73        186.46        27.56 o                         
  -3   9   3        537.31        485.25        41.32 o                         
  -2   9   3       5544.81       5244.13       138.34 o                         
  -1   9   3       2753.59       2513.48        70.26 o                         
   0   9   3        655.04        725.25        37.30 o                         
   1   9   3       2867.40       2758.21        70.14 o                         
   2   9   3         66.70         96.86        18.67 o                         
   3   9   3        811.86        863.14        35.30 o                         
   4   9   3        493.01        442.22        30.19 o                         
   5   9   3       1330.15       1315.41        48.68 o                         
   6   9   3        978.15        961.35        35.78 o                         
   7   9   3       1002.51        984.73        56.91 o                         
   8   9   3       1684.75       1723.17       107.20 o                         
   9   9   3        314.85        374.12        56.76 o                         
  -9  10   3       1401.74       1517.88        89.26 o                         
  -8  10   3          0.85        176.61        41.36 o                         
  -7  10   3         19.64         55.72        36.27 o                         
  -6  10   3        275.16        373.72        34.00 o                         
  -5  10   3          9.39         23.32        17.09 o                         
  -4  10   3          7.07         30.11        16.56 o                         
  -3  10   3       1807.38       1658.44        67.68 o                         
  -2  10   3       1626.80       1428.32        61.68 o                         
  -1  10   3       1419.38       1301.65        57.48 o                         
   0  10   3       2287.28       2161.99        66.64 o                         
   1  10   3        145.01        114.26        22.07 o                         
   2  10   3          3.32         -4.63        13.71 o                         
   3  10   3        309.35        224.93        26.24 o                         
   4  10   3       2905.68       2802.68        68.30 o                         
   5  10   3        133.22        159.23        22.62 o                         
   6  10   3          3.86          8.55        16.96 o                         
   7  10   3       2665.14       2712.66        70.98 o                         
   8  10   3         81.29         79.99        43.27 o                         
   9  10   3         24.98         56.04        48.76 o                         
  -8  11   3        225.12        382.46        70.79 o                         
  -7  11   3          4.70         76.08        80.22 o                         
  -6  11   3        193.80        246.42        34.29 o                         
  -5  11   3        115.54        152.30        28.83 o                         
  -4  11   3        266.50        311.34        37.00 o                         
  -3  11   3          2.33          8.51        19.26 o                         
  -2  11   3        161.27        188.83        28.79 o                         
  -1  11   3        766.28        742.46        44.71 o                         
   0  11   3          5.07         -6.59        18.08 o                         
   1  11   3         60.16         30.78        18.71 o                         
   2  11   3         58.00         39.21        16.71 o                         
   3  11   3         52.52         53.03        18.62 o                         
   4  11   3       2623.91       2477.72        70.05 o                         
   5  11   3         54.86         44.77        18.92 o                         
   6  11   3          1.22         22.62        19.16 o                         
   7  11   3        715.60        686.53        36.95 o                         
   8  11   3          0.20          1.45        40.49 o                         
  -7  12   3        496.93        846.59        82.28 o                         
  -6  12   3          8.89         86.47        54.31 o                         
  -5  12   3        561.61        609.88        44.82 o                         
  -4  12   3        131.54        173.43        36.29 o                         
  -3  12   3       1401.81       1333.46        62.78 o                         
  -2  12   3         21.95         82.86        24.13 o                         
  -1  12   3         53.97         89.55        30.85 o                         
   0  12   3        919.59       1037.38        52.43 o                         
   1  12   3         62.97         71.40        20.79 o                         
   2  12   3        101.41        123.03        23.31 o                         
   3  12   3         95.87        116.29        28.33 o                         
   4  12   3       2055.35       2160.26        67.66 o                         
   5  12   3        584.65        491.00        44.00 o                         
   6  12   3        295.19        282.35        43.41 o                         
   7  12   3          6.92         -8.77        27.88 o                         
  -6  13   3        496.90        729.87       146.24 o                         
  -5  13   3        173.42        458.63        63.92 o                         
  -4  13   3       1004.25       1177.38        82.90 o                         
  -3  13   3        512.32        662.68        60.32 o                         
  -2  13   3        159.56        168.16        31.04 o                         
  -1  13   3        198.52        275.14        36.97 o                         
   0  13   3         17.62         29.04        29.79 o                         
   1  13   3         69.30         56.13        21.27 o                         
   2  13   3        219.60        386.17        40.82 o                         
   3  13   3         83.86        126.51        30.73 o                         
   4  13   3        178.83        215.05        46.46 o                         
   5  13   3        197.79        164.70        38.45 o                         
  -3  14   3       1361.48       1658.20        99.93 o                         
  -2  14   3        383.47        557.09        65.88 o                         
  -1  14   3        584.15        735.68        70.65 o                         
   0  14   3        461.23        641.33        69.55 o                         
   1  14   3       2009.63       2097.84       127.57 o                         
   2  14   3        128.88        115.42        48.78 o                         
   3  14   3          9.32         21.91        58.26 o                         
   0 -13   4          5.95        679.44       100.45 o                         
   1 -13   4       1266.83       1588.76       101.77 o                         
   2 -13   4        339.29        519.86        78.79 o                         
   3 -13   4         19.00        199.43        80.19 o                         
  -3 -12   4        118.64         88.81        45.48 o                         
  -2 -12   4        690.07        716.13        52.97 o                         
  -1 -12   4         28.00         36.64        26.32 o                         
   0 -12   4        459.66        513.24        45.95 o                         
   1 -12   4          3.27        154.48        60.16 o                         
   2 -12   4        124.96        357.80        46.63 o                         
   3 -12   4        836.42        905.58        55.38 o                         
   4 -12   4        198.78        429.99        65.12 o                         
   5 -12   4        208.59        434.37        54.02 o                         
   6 -12   4         75.21         67.22        50.79 o                         
  -5 -11   4        942.03       1156.55       104.34 o                         
  -4 -11   4          7.92         21.48        35.02 o                         
  -3 -11   4        545.07        578.06        44.03 o                         
  -2 -11   4       1836.60       1873.68        63.56 o                         
  -1 -11   4        416.36        518.59        41.27 o                         
   0 -11   4        229.25        314.87        37.36 o                         
   1 -11   4       1687.55       1753.54        69.05 o                         
   2 -11   4       1154.99       1218.80        56.31 o                         
   3 -11   4          0.65         37.56        20.34 o                         
   4 -11   4          5.26         52.17        28.02 o                         
   5 -11   4        796.29        930.40        53.33 o                         
   6 -11   4        111.12        333.41        43.38 o                         
   7 -11   4       1169.77       1217.72        72.79 o                         
  -6 -10   4         25.08         48.32        44.68 o                         
  -5 -10   4          0.31        -10.43        22.91 o                         
  -4 -10   4        178.61        153.08        32.17 o                         
  -3 -10   4        737.64        752.62        45.79 o                         
  -2 -10   4          8.35         -4.98        17.00 o                         
  -1 -10   4       1065.32       1043.50        47.10 o                         
   0 -10   4       2247.20       2109.02        69.59 o                         
   1 -10   4        839.47        788.10        44.72 o                         
   2 -10   4        287.63        311.96        36.97 o                         
   3 -10   4         32.83         68.94        29.47 o                         
   4 -10   4       3235.69       3108.45        84.58 o                         
   5 -10   4        125.33        199.28        36.37 o                         
   6 -10   4         57.46        157.07        34.92 o                         
   7 -10   4       1029.84       1098.23        61.76 o                         
   8 -10   4         20.02         44.26        33.48 o                         
   9 -10   4        275.90        257.70        68.72 o                         
  -6  -9   4         38.65         38.63        26.79 o                         
  -5  -9   4        312.41        222.08        35.13 o                         
  -4  -9   4          7.82          5.40        35.40 o                         
  -3  -9   4        712.58        755.54        47.09 o                         
  -2  -9   4       1146.58       1163.61        47.85 o                         
  -1  -9   4         76.39         38.69        18.61 o                         
   0  -9   4         25.93          7.13        16.99 o                         
   1  -9   4        180.97        123.72        23.43 o                         
   2  -9   4        122.24         82.63        20.68 o                         
   3  -9   4        399.81        277.49        33.51 o                         
   4  -9   4       4494.41       4151.31        98.67 o                         
   5  -9   4        377.00        396.19        34.37 o                         
   6  -9   4         76.06         76.78        20.14 o                         
   7  -9   4       4164.25       3913.76       101.58 o                         
   8  -9   4       1540.50       1439.80        56.59 o                         
   9  -9   4        237.56        335.42        71.90 o                         
  10  -9   4        567.47        502.06       107.22 o                         
  -8  -8   4          0.66        100.15       154.83 o                         
  -7  -8   4          0.26         11.98        31.88 o                         
  -6  -8   4          2.98         -4.64        22.80 o                         
  -5  -8   4          9.09          7.29        20.33 o                         
  -4  -8   4       1534.55       1567.18        67.88 o                         
  -3  -8   4        715.30        716.91        38.42 o                         
  -2  -8   4        916.49        786.95        42.19 o                         
  -1  -8   4       1821.31       1742.79        56.06 o                         
   0  -8   4        260.48        215.55        29.03 o                         
   1  -8   4        348.25        290.41        28.97 o                         
   2  -8   4        267.41        185.18        26.20 o                         
   3  -8   4        792.61        708.18        39.99 o                         
   4  -8   4        304.48        242.95        32.59 o                         
   5  -8   4        762.36        654.49        39.13 o                         
   6  -8   4       1453.71       1324.27        51.04 o                         
   7  -8   4         75.22         74.59        22.99 o                         
   8  -8   4         10.24         62.45        31.00 o                         
   9  -8   4         49.18        135.14        55.52 o                         
  10  -8   4       1415.34       1456.75        84.73 o                         
  -8  -7   4         28.42         24.24        16.75 o                         
  -7  -7   4        110.50        118.67        54.27 o                         
  -6  -7   4         10.18         -4.51        17.76 o                         
  -5  -7   4        771.77        702.80        40.70 o                         
  -4  -7   4        506.83        441.76        41.34 o                         
  -3  -7   4        557.50        487.20        31.58 o                         
  -2  -7   4          4.58          3.56        23.28 o                         
  -1  -7   4          7.10         -9.17        14.40 o                         
   0  -7   4          3.08         -8.66        15.81 o                         
   1  -7   4       1181.88        995.99        38.15 o                         
   2  -7   4          0.65         -7.83        13.56 o                         
   3  -7   4       1041.71        904.84        38.99 o                         
   4  -7   4       3965.95       3631.36        84.35 o                         
   5  -7   4        815.28        708.28        40.23 o                         
   6  -7   4        530.58        499.45        34.99 o                         
   7  -7   4        359.41        286.08        32.84 o                         
   8  -7   4        853.47        871.51        44.08 o                         
   9  -7   4        889.91        815.22        41.73 o                         
  10  -7   4        398.87        421.98        39.48 o                         
  11  -7   4       1039.75       1264.75       118.17 o                         
  -9  -6   4         17.77         -8.33        92.24 o                         
  -8  -6   4        232.74        244.76        31.62 o                         
  -7  -6   4        117.63         73.10        26.50 o                         
  -6  -6   4       1931.08       2043.85        70.49 o                         
  -5  -6   4         45.53         18.29        14.77 o                         
  -4  -6   4       1538.65       1390.40        50.32 o                         
  -3  -6   4       1297.25       1337.39        42.84 o                         
  -2  -6   4        169.19        133.24        18.50 o                         
  -1  -6   4       1083.26       1004.88        36.83 o                         
   0  -6   4       2142.34       2196.43        56.31 o                         
   1  -6   4        715.11        730.14        33.24 o                         
   2  -6   4       1373.46       1328.98        42.77 o                         
   3  -6   4       1382.85       1156.31        40.89 o                         
   4  -6   4       2464.72       2221.63        59.32 o                         
   5  -6   4        996.03        819.07        40.12 o                         
   6  -6   4          8.82          2.15        18.04 o                         
   7  -6   4        256.32        224.61        30.51 o                         
   8  -6   4       1118.81       1158.32        51.73 o                         
   9  -6   4        220.06        286.70        33.81 o                         
  10  -6   4       1283.71       1274.95        46.98 o                         
  11  -6   4          8.45         66.89        44.65 o                         
 -10  -5   4          1.51         21.01       203.51 o                         
  -9  -5   4        480.69        538.65       201.54 o                         
  -8  -5   4        291.50        288.47        31.98 o                         
  -7  -5   4        162.69        118.93        25.12 o                         
  -6  -5   4        239.73        181.86        26.31 o                         
  -5  -5   4       1896.67       1742.25        67.39 o                         
  -4  -5   4       3543.90       3360.52        85.88 o                         
  -3  -5   4        157.49        131.15        23.18 o                         
  -2  -5   4       1474.59       1215.47        40.91 o                         
  -1  -5   4        653.28        698.40        29.00 o                         
   0  -5   4        251.76        251.20        21.53 o                         
   1  -5   4        436.12        463.77        25.98 o                         
   2  -5   4       6986.34       6881.83       124.96 o                         
   3  -5   4       3864.37       3832.73        85.49 o                         
   4  -5   4          2.74          5.15        13.50 o                         
   5  -5   4        979.46        892.73        39.29 o                         
   6  -5   4         46.33         42.99        16.93 o                         
   7  -5   4        189.03        138.84        23.99 o                         
   8  -5   4       1469.62       1329.81        53.37 o                         
   9  -5   4         12.41         14.41        17.74 o                         
  10  -5   4        155.16        175.24        30.71 o                         
  11  -5   4          4.15         17.93        22.51 o                         
  12  -5   4          5.57         12.86        62.09 o                         
 -10  -4   4        619.49        806.97       315.72 o                         
  -9  -4   4         93.37         75.63        23.21 o                         
  -8  -4   4          2.43         -3.36        10.34 o                         
  -7  -4   4       3044.52       2945.26       103.70 o                         
  -6  -4   4         26.65         11.26        12.93 o                         
  -5  -4   4       1141.99       1144.18        40.96 o                         
  -4  -4   4       2438.78       2382.76        59.31 o                         
  -3  -4   4        768.22        834.87        33.56 o                         
  -2  -4   4        689.71        631.58        24.47 o                         
  -1  -4   4        854.75        913.49        29.66 o                         
   0  -4   4      11702.76      13038.51       226.76 o                         
   1  -4   4       2274.14       2143.89        55.01 o                         
   2  -4   4        236.42        167.48        21.99 o                         
   3  -4   4         50.85         23.80        12.39 o                         
   4  -4   4        316.47        348.16        25.95 o                         
   5  -4   4       2320.60       2205.66        59.67 o                         
   6  -4   4        576.06        552.82        34.61 o                         
   7  -4   4        354.33        412.87        34.03 o                         
   8  -4   4        120.24        129.87        25.67 o                         
   9  -4   4        351.94        419.10        34.33 o                         
  10  -4   4        705.62        723.57        37.62 o                         
  11  -4   4         33.02         52.72        19.48 o                         
  12  -4   4          3.82         21.59        28.39 o                         
 -11  -3   4        182.44        154.30       110.07 o                         
 -10  -3   4        192.76        212.95       111.15 o                         
  -9  -3   4         21.55         11.83         8.52 o                         
  -8  -3   4       1811.93       1716.06        49.56 o                         
  -7  -3   4          3.14         11.83         9.51 o                         
  -6  -3   4       1920.93       1888.21        55.34 o                         
  -5  -3   4       3905.68       3964.18        95.69 o                         
  -4  -3   4        117.39        120.84        17.13 o                         
  -3  -3   4       7503.62       7297.64       142.27 o                         
  -2  -3   4       2781.55       2742.70        68.48 o                         
  -1  -3   4       4286.04       4648.55       119.46 o                         
   0  -3   4         11.88         12.67         8.66 o                         
   1  -3   4          3.96         -2.49         9.24 o                         
   2  -3   4      37480.92      40518.99       774.06 o                         
   3  -3   4       2272.27       2488.52        58.16 o                         
   4  -3   4       2535.03       2455.43        59.16 o                         
   5  -3   4       8231.71       7962.71       149.58 o                         
   6  -3   4        188.42        159.80        23.22 o                         
   7  -3   4       1797.23       1801.16        54.47 o                         
   8  -3   4       1762.36       1751.30        52.60 o                         
   9  -3   4       3659.72       3741.10        91.83 o                         
  10  -3   4          1.18          0.19        14.80 o                         
  11  -3   4        264.78        381.88        34.50 o                         
  12  -3   4         12.22         46.12        38.33 o                         
 -11  -2   4        163.93        117.93        53.91 o                         
 -10  -2   4       1616.69       1597.95        59.72 o                         
  -9  -2   4        180.07        134.89        18.76 o                         
  -8  -2   4        606.93        465.63        25.97 o                         
  -7  -2   4          1.58          2.79        12.41 o                         
  -6  -2   4       1145.32       1026.92        33.63 o                         
  -5  -2   4        631.54        619.84        25.06 o                         
  -4  -2   4          7.99         -3.71         9.09 o                         
  -3  -2   4       5831.02       6200.85       174.75 o                         
  -2  -2   4       2978.86       3456.78        72.59 o                         
  -1  -2   4       6296.25       6743.79       360.85 o                         
   0  -2   4         66.88        194.63        15.08 o                         
   1  -2   4        860.65        914.78        29.01 o                         
   2  -2   4       4682.32       4878.36        98.49 o                         
   3  -2   4          1.62          2.83         9.68 o                         
   4  -2   4       2025.06       2190.11        51.90 o                         
   5  -2   4        257.15        271.32        21.67 o                         
   6  -2   4       6512.41       6599.18       120.55 o                         
   7  -2   4        917.58        915.49        34.08 o                         
   8  -2   4        307.85        316.11        25.56 o                         
   9  -2   4       1284.06       1358.66        46.55 o                         
  10  -2   4          1.48         -3.28        13.47 o                         
  11  -2   4        143.10        155.70        34.11 o                         
  12  -2   4        152.56        178.81        40.51 o                         
 -11  -1   4         24.23         35.93        57.39 o                         
 -10  -1   4        436.73        430.96        34.12 o                         
  -9  -1   4        196.45        204.70        28.63 o                         
  -8  -1   4         38.44         37.05        14.07 o                         
  -7  -1   4         46.65         32.70        11.91 o                         
  -6  -1   4        456.15        428.29        22.52 o                         
  -5  -1   4        938.53        797.51        25.10 o                         
  -4  -1   4        242.29        187.56        14.05 o                         
  -3  -1   4          9.23         10.09         7.80 o                         
  -2  -1   4       1060.89       1195.51        33.33 o                         
  -1  -1   4      10088.43      11155.33       351.72 o                         
   0  -1   4        113.77        139.27        12.53 o                         
   1  -1   4      10049.83      11203.81       218.14 o                         
   2  -1   4      14991.77      16885.14       329.31 o                         
   3  -1   4        105.08        151.47        15.55 o                         
   4  -1   4        492.57        571.15        23.29 o                         
   5  -1   4        325.11        256.98        19.52 o                         
   6  -1   4        333.06        306.39        20.14 o                         
   7  -1   4          8.40         -1.36         9.37 o                         
   8  -1   4       4122.89       3825.98        79.31 o                         
   9  -1   4         41.53         39.45        11.18 o                         
  10  -1   4        225.01        214.16        26.67 o                         
  11  -1   4       2841.53       3021.93        86.88 o                         
  12  -1   4        113.73         98.42        35.82 o                         
  13  -1   4         82.79        310.70       209.37 o                         
 -11   0   4         41.93         13.70        20.38 o                         
 -10   0   4       1028.66       1077.08        47.82 o                         
  -9   0   4        733.47        752.99        37.83 o                         
  -8   0   4         73.64        119.89        18.97 o                         
  -7   0   4        435.34        361.41        22.94 o                         
  -6   0   4       7069.01       6936.55       183.15 o                         
  -5   0   4       2689.79       2622.09        79.04 o                         
  -4   0   4        535.19        447.71        18.71 o                         
  -3   0   4       5603.52       6172.14       166.28 o                         
  -2   0   4       1157.19       1189.69        34.55 o                         
  -1   0   4        632.08        871.96        30.62 o                         
   0   0   4        732.64        850.81        26.58 o                         
   1   0   4        606.98        722.49        47.58 o                         
   2   0   4       2305.68       2998.35        75.26 o                         
   3   0   4      12349.79      13614.84       315.89 o                         
   4   0   4       7691.63       8314.10       149.05 o                         
   5   0   4          0.37         -2.64         5.89 o                         
   6   0   4         52.81         20.39         6.69 o                         
   7   0   4          3.16         -7.77        10.21 o                         
   8   0   4          1.59         -2.77        10.42 o                         
   9   0   4        102.33         82.74        12.82 o                         
  10   0   4          9.06         27.36        12.60 o                         
  11   0   4        124.95        145.07        21.35 o                         
  12   0   4        525.88        491.73        44.11 o                         
  13   0   4          3.16        163.37       225.42 o                         
 -11   1   4        346.35        355.95        41.37 o                         
 -10   1   4        539.61        558.48        39.86 o                         
  -9   1   4         53.61         38.63        15.42 o                         
  -8   1   4        277.93        287.67        25.06 o                         
  -7   1   4       1177.50       1223.38        39.63 o                         
  -6   1   4         84.17        124.62        16.50 o                         
  -5   1   4          2.57          8.54         8.42 o                         
  -4   1   4       3064.32       3101.48        60.90 o                         
  -3   1   4        733.77        715.13        25.02 o                         
  -2   1   4        378.34        535.07        22.56 o                         
  -1   1   4       5886.58       7859.02       186.30 o                         
   0   1   4          0.09         -7.75         7.75 o                         
   1   1   4        666.37        693.13        22.54 o                         
   2   1   4       7160.71       8095.86       162.43 o                         
   3   1   4         82.74         64.36         9.29 o                         
   4   1   4        590.87        620.16        22.54 o                         
   5   1   4        614.21        444.13        22.12 o                         
   6   1   4        142.10        229.07        18.69 o                         
   7   1   4         48.49         23.04         8.13 o                         
   8   1   4       3762.04       3468.23        68.12 o                         
   9   1   4         57.21         23.16         7.07 o                         
  10   1   4        442.75        408.99        38.28 o                         
  11   1   4          7.50         17.92        31.03 o                         
  12   1   4        729.27        841.54        91.67 o                         
  13   1   4         54.93         24.11        59.62 o                         
 -12   2   4        454.47        433.09        99.24 o                         
 -11   2   4        198.23        158.24        29.51 o                         
 -10   2   4        266.82        350.01        35.53 o                         
  -9   2   4        811.91        850.07        39.87 o                         
  -8   2   4          8.29          0.39        13.66 o                         
  -7   2   4       2072.34       2099.44        56.60 o                         
  -6   2   4       2434.61       2561.99        61.26 o                         
  -5   2   4        160.40        236.61        18.05 o                         
  -4   2   4       2818.09       2713.25        59.47 o                         
  -3   2   4         38.25         -7.91         7.91 o                         
  -2   2   4        306.15        371.73        20.72 o                         
  -1   2   4        584.05        577.76        26.25 o                         
   0   2   4      26011.47      31599.47       730.64 o                         
   1   2   4      14240.04      16767.32       307.25 o                         
   2   2   4       6529.73       7539.59       194.24 o                         
   3   2   4       4006.95       4270.86       123.63 o                         
   4   2   4        164.74        146.14         9.89 o                         
   5   2   4       3515.85       3581.91        86.82 o                         
   6   2   4         54.74         26.49         6.80 o                         
   7   2   4       1485.05       1356.81        54.56 o                         
   8   2   4       1420.13       1415.71        60.32 o                         
   9   2   4        469.13        405.74        42.94 o                         
  10   2   4        717.80        667.88        59.91 o                         
  11   2   4          1.26          0.48        52.41 o                         
  12   2   4         25.83         28.45        36.78 o                         
 -11   3   4         88.65         85.98        23.66 o                         
 -10   3   4         39.22         34.63        21.16 o                         
  -9   3   4        724.75        708.12        39.31 o                         
  -8   3   4       4117.56       4164.16        94.30 o                         
  -7   3   4       1666.19       1576.35        48.82 o                         
  -6   3   4        121.08         75.99        14.78 o                         
  -5   3   4       2946.69       2888.26        65.18 o                         
  -4   3   4        325.25        365.29        21.38 o                         
  -3   3   4        364.76        439.93        23.61 o                         
  -2   3   4        678.82        646.58        28.21 o                         
  -1   3   4       8532.54       8697.80       187.15 o                         
   0   3   4        136.05         86.08        14.40 o                         
   1   3   4       1140.83       1031.48        27.70 o                         
   2   3   4         20.95         29.62         6.92 o                         
   3   3   4       1592.76       1854.70       138.42 o                         
   4   3   4          7.82         19.48         6.39 o                         
   5   3   4       3618.44       3416.80       136.19 o                         
   6   3   4         18.69         -5.83        20.69 o                         
   7   3   4        800.40        821.93        62.09 o                         
   8   3   4       5931.94       5900.68       184.64 o                         
   9   3   4       1560.49       1387.40        88.24 o                         
  10   3   4        301.48        263.83        42.28 o                         
  11   3   4        292.08        223.25        45.49 o                         
  12   3   4        217.34        320.69       112.16 o                         
 -11   4   4         95.81        159.24        27.67 o                         
 -10   4   4        597.19        611.39        40.00 o                         
  -9   4   4          1.32          5.50        16.59 o                         
  -8   4   4        561.37        651.67        39.22 o                         
  -7   4   4        131.50        101.60        21.48 o                         
  -6   4   4        537.42        558.69        29.78 o                         
  -5   4   4       1015.22        865.35        33.34 o                         
  -4   4   4         84.45         43.17        11.77 o                         
  -3   4   4      14111.75      13487.59       240.91 o                         
  -2   4   4        864.69       1017.97        38.17 o                         
  -1   4   4       5002.48       5054.67       111.31 o                         
   0   4   4      27955.73      28946.87       556.80 o                         
   1   4   4       3006.90       3056.40        63.01 o                         
   2   4   4       1288.99       1336.95        37.25 o                         
   3   4   4       3422.89       3035.98        61.45 o                         
   4   4   4       2411.88       2194.12        61.12 o                         
   5   4   4        894.24        772.30        33.96 o                         
   6   4   4       6728.21       6982.66       197.75 o                         
   7   4   4        831.17        821.45        62.22 o                         
   8   4   4        281.87        318.38        51.75 o                         
   9   4   4        291.34        388.47        58.62 o                         
  10   4   4        237.11        165.48        28.43 o                         
  11   4   4        323.89        301.35        42.97 o                         
  12   4   4        216.19        203.42        70.68 o                         
 -11   5   4        499.12        624.00        46.24 o                         
 -10   5   4       1906.27       1992.13        63.81 o                         
  -9   5   4         79.56        108.10        20.42 o                         
  -8   5   4       4050.89       3765.44        86.69 o                         
  -7   5   4         15.69         -6.65        17.51 o                         
  -6   5   4       1117.62       1118.85        39.17 o                         
  -5   5   4       1059.61        928.44        33.00 o                         
  -4   5   4        547.01        493.57        28.59 o                         
  -3   5   4         29.46         71.35        12.68 o                         
  -2   5   4       2394.07       2509.43        59.21 o                         
  -1   5   4       5297.47       5129.52       100.91 o                         
   0   5   4         10.57          0.06         8.82 o                         
   1   5   4       6030.02       5834.03       136.43 o                         
   2   5   4       5353.58       4927.85        91.11 o                         
   3   5   4        848.32        805.89        25.12 o                         
   4   5   4       2774.71       2800.77        59.97 o                         
   5   5   4        277.09        388.50        15.50 o                         
   6   5   4       1554.32       1593.81        99.96 o                         
   7   5   4        418.36        381.96        51.32 o                         
   8   5   4        717.28        661.00        63.81 o                         
   9   5   4        167.20        147.26        43.23 o                         
  10   5   4        144.59        183.65        49.71 o                         
  11   5   4        324.07        433.58       102.10 o                         
  12   5   4          6.36         31.23        55.11 o                         
 -11   6   4         42.28        311.34        49.58 o                         
 -10   6   4         43.43        120.57        34.69 o                         
  -9   6   4        287.51        359.37        32.59 o                         
  -8   6   4         16.49         26.37        16.58 o                         
  -7   6   4       1110.25        991.15        41.68 o                         
  -6   6   4       1503.34       1346.60        43.96 o                         
  -5   6   4        128.96        123.21        20.83 o                         
  -4   6   4        684.02        679.46        34.65 o                         
  -3   6   4       5479.02       5098.22       104.49 o                         
  -2   6   4        536.59        427.67        25.24 o                         
  -1   6   4        763.85       1009.26        35.81 o                         
   0   6   4        623.46        583.86        27.21 o                         
   1   6   4         10.06         30.74        10.69 o                         
   2   6   4        128.33        170.19        18.34 o                         
   3   6   4       2385.25       2284.97        52.77 o                         
   4   6   4       2569.53       2498.66        58.21 o                         
   5   6   4        439.42        377.22        20.66 o                         
   6   6   4       2946.46       2801.88        79.92 o                         
   7   6   4        393.30        378.81        54.33 o                         
   8   6   4        914.52        819.62        68.09 o                         
   9   6   4        990.14       1081.36        82.34 o                         
  10   6   4       1075.76       1192.08        90.94 o                         
  11   6   4          2.29         37.58        50.99 o                         
 -10   7   4          4.82        274.44        58.24 o                         
  -9   7   4         17.69        126.69        41.10 o                         
  -8   7   4       4473.98       4420.08        98.09 o                         
  -7   7   4         57.72         84.08        18.84 o                         
  -6   7   4         86.07         91.75        20.26 o                         
  -5   7   4        574.91        595.26        39.11 o                         
  -4   7   4       1909.06       1583.40        52.68 o                         
  -3   7   4         68.31         45.69        14.48 o                         
  -2   7   4       5245.95       4830.98       102.79 o                         
  -1   7   4       4894.77       4395.51        95.10 o                         
   0   7   4         51.45         35.07        12.95 o                         
   1   7   4       3080.09       2951.44        81.22 o                         
   2   7   4       1252.05       1524.69        69.71 o                         
   3   7   4       2715.40       2575.90        60.50 o                         
   4   7   4        172.47        150.11        17.91 o                         
   5   7   4       1654.63       1519.03        44.31 o                         
   6   7   4       4343.90       4585.97        82.71 o                         
   7   7   4          1.57          3.68        21.78 o                         
   8   7   4        574.49        576.74        48.56 o                         
   9   7   4       1193.66       1100.24        63.25 o                         
  10   7   4        192.40        444.94        92.66 o                         
  11   7   4         27.64        360.08       112.75 o                         
 -10   8   4        234.55        558.26        70.82 o                         
  -9   8   4       1048.50       1109.11        51.09 o                         
  -8   8   4        256.95        347.96        42.21 o                         
  -7   8   4        626.92        587.20        37.06 o                         
  -6   8   4       1891.74       1715.77        59.65 o                         
  -5   8   4       2092.61       1949.37        69.31 o                         
  -4   8   4          9.87         21.07        17.86 o                         
  -3   8   4        200.79        196.62        26.49 o                         
  -2   8   4       1392.17       1255.18        45.33 o                         
  -1   8   4        513.07        489.22        30.03 o                         
   0   8   4       2830.08       2828.36        71.63 o                         
   1   8   4       1846.42       1725.79        47.28 o                         
   2   8   4         71.17         66.06        15.43 o                         
   3   8   4       2326.84       2131.02        56.33 o                         
   4   8   4        652.64        510.68        28.27 o                         
   5   8   4        153.50        134.09        21.33 o                         
   6   8   4       2404.45       2407.57        55.22 o                         
   7   8   4         35.56         59.73        35.45 o                         
   8   8   4         47.13         62.45        30.64 o                         
   9   8   4         10.91         54.75        39.08 o                         
  10   8   4       1158.34       1306.74        75.63 o                         
  -9   9   4        784.10        964.18        50.78 o                         
  -8   9   4          0.21        115.88        55.32 o                         
  -7   9   4        190.73        258.25        37.95 o                         
  -6   9   4        389.83        379.48        37.78 o                         
  -5   9   4       2245.39       1971.55        70.02 o                         
  -4   9   4         18.16         24.71        17.01 o                         
  -3   9   4          8.90         19.24        18.58 o                         
  -2   9   4      10981.60      10535.81       203.43 o                         
  -1   9   4        175.25        213.07        28.59 o                         
   0   9   4         57.01         52.12        16.69 o                         
   1   9   4       1370.17       1213.15        44.49 o                         
   2   9   4       3506.42       3492.69        76.59 o                         
   3   9   4       1715.86       1733.01        50.05 o                         
   4   9   4          4.91          1.80        13.12 o                         
   5   9   4       3138.34       3168.87        81.31 o                         
   6   9   4        419.92        414.93        26.28 o                         
   7   9   4         26.55         63.83        34.04 o                         
   8   9   4        438.29        502.94        67.93 o                         
   9   9   4        427.10        437.87        62.40 o                         
  10   9   4        498.70        554.68       143.30 o                         
  -9  10   4        713.86        854.80       114.96 o                         
  -8  10   4        141.04        251.19        57.45 o                         
  -7  10   4         54.29        164.74        44.22 o                         
  -6  10   4        276.37        382.51        42.94 o                         
  -5  10   4       1189.18       1052.22        51.02 o                         
  -4  10   4        189.55        186.20        27.96 o                         
  -3  10   4        406.75        403.83        40.86 o                         
  -2  10   4         53.22         45.72        17.78 o                         
  -1  10   4       1349.05       1297.00        54.12 o                         
   0  10   4        972.56        983.99        45.09 o                         
   1  10   4       2419.61       2329.62        67.24 o                         
   2  10   4         61.51         78.25        19.05 o                         
   3  10   4        308.43        310.24        28.35 o                         
   4  10   4       1131.61       1117.67        42.71 o                         
   5  10   4        193.85        188.31        30.01 o                         
   6  10   4        435.57        382.95        34.86 o                         
   7  10   4       2689.18       2770.58        82.81 o                         
   8  10   4         39.86         81.67        51.82 o                         
   9  10   4         28.48          4.88        49.21 o                         
  -8  11   4        483.31        644.08        74.14 o                         
  -7  11   4        145.51        459.69        60.45 o                         
  -6  11   4        174.05        277.57        34.00 o                         
  -5  11   4        653.88        708.93        43.01 o                         
  -4  11   4        953.96        880.55        51.41 o                         
  -3  11   4          7.64         39.86        26.04 o                         
  -2  11   4        925.19        798.90        49.25 o                         
  -1  11   4       1347.74       1240.65        55.50 o                         
   0  11   4          1.64        -16.24        17.75 o                         
   1  11   4        742.65        737.78        41.29 o                         
   2  11   4         32.91         16.15        16.25 o                         
   3  11   4         25.18         34.74        17.62 o                         
   4  11   4       2066.18       1983.82        58.72 o                         
   5  11   4        224.62        250.08        29.06 o                         
   6  11   4         80.67         92.94        24.56 o                         
   7  11   4          1.57         14.09        31.29 o                         
   8  11   4        253.96        228.39        93.87 o                         
  -7  12   4         27.24         79.27        78.04 o                         
  -6  12   4         32.04        375.19        46.48 o                         
  -5  12   4        688.87        770.04        50.26 o                         
  -4  12   4       1282.89       1176.22        60.00 o                         
  -3  12   4         99.09        173.10        57.25 o                         
  -2  12   4         36.17         91.71        23.21 o                         
  -1  12   4         46.59         56.94        23.01 o                         
   0  12   4        483.08        515.36        41.03 o                         
   1  12   4        788.88        785.34        43.39 o                         
   2  12   4        125.30        136.67        23.40 o                         
   3  12   4       1697.66       1822.18        61.46 o                         
   4  12   4        706.24        699.01        41.48 o                         
   5  12   4         59.50         46.80        20.20 o                         
   6  12   4        502.66        552.29        46.29 o                         
   7  12   4        528.54        457.82        50.54 o                         
  -6  13   4         11.33        383.58       120.07 o                         
  -5  13   4        345.82        532.78        54.03 o                         
  -4  13   4       1728.40       1623.74        69.89 o                         
  -3  13   4        201.52        410.19        40.95 o                         
  -2  13   4        100.78        122.80        33.87 o                         
  -1  13   4        276.15        332.00        40.27 o                         
   0  13   4         30.87         67.23        25.53 o                         
   1  13   4         54.97         53.40        27.32 o                         
   2  13   4         19.23         63.05        20.45 o                         
   3  13   4        160.05        165.51        29.33 o                         
   4  13   4         39.68         74.16        30.95 o                         
   5  13   4        613.49        644.47        59.13 o                         
  -3  14   4        170.13        509.53        71.82 o                         
  -2  14   4        123.96        360.24        86.01 o                         
  -1  14   4        431.92        550.38        86.75 o                         
   0  14   4          3.51         47.26        43.67 o                         
   1  14   4       2148.87       2115.20       145.74 o                         
   2  14   4        241.55        206.18        53.15 o                         
   3  14   4        365.51        392.56        68.60 o                         
  -3 -12   5        160.63        571.02       162.49 o                         
  -2 -12   5        174.86        275.14        93.76 o                         
  -1 -12   5        106.54        171.58        81.65 o                         
   0 -12   5          9.03         83.94        43.32 o                         
   1 -12   5        123.13        207.24        70.90 o                         
   2 -12   5        645.16        830.41        71.64 o                         
   3 -12   5        165.65        369.21        47.44 o                         
   4 -12   5         66.58        378.32        70.01 o                         
   5 -12   5         39.87        459.94        78.43 o                         
  -4 -11   5         25.49        216.25       105.38 o                         
  -3 -11   5         19.83         16.31        27.52 o                         
  -2 -11   5        806.43        892.05        57.19 o                         
  -1 -11   5         97.53        130.87        30.52 o                         
   0 -11   5         24.15         46.12        20.88 o                         
   1 -11   5       1027.52       1159.67        55.24 o                         
   2 -11   5       1252.62       1185.30        55.74 o                         
   3 -11   5        252.58        307.41        36.21 o                         
   4 -11   5        487.94        543.75        40.17 o                         
   5 -11   5         41.63        216.86        51.91 o                         
   6 -11   5         78.17        314.54        47.66 o                         
   7 -11   5        221.95        275.95        61.30 o                         
  -6 -10   5        399.78        485.84       106.46 o                         
  -5 -10   5        210.23        245.94        73.66 o                         
  -4 -10   5         54.76         88.99        30.51 o                         
  -3 -10   5        739.76        725.17        44.67 o                         
  -2 -10   5         13.84         11.23        18.12 o                         
  -1 -10   5       1500.22       1457.01        54.47 o                         
   0 -10   5       1276.81       1363.61        55.08 o                         
   1 -10   5        618.11        558.83        41.82 o                         
   2 -10   5        254.31        281.52        34.94 o                         
   3 -10   5        264.36        249.44        31.09 o                         
   4 -10   5       2977.77       2774.12        83.17 o                         
   5 -10   5        813.20        809.74        49.46 o                         
   6 -10   5         60.98        162.53        40.57 o                         
   7 -10   5        511.28        658.36        69.81 o                         
   8 -10   5        308.12        326.39        61.05 o                         
  -7  -9   5        143.22        332.38        94.61 o                         
  -6  -9   5         11.21          1.41        23.57 o                         
  -5  -9   5        263.99        327.41        45.40 o                         
  -4  -9   5        600.16        646.49        45.81 o                         
  -3  -9   5        555.87        554.42        42.74 o                         
  -2  -9   5        552.29        524.87        36.30 o                         
  -1  -9   5        132.97        115.95        23.45 o                         
   0  -9   5         86.80         51.26        20.58 o                         
   1  -9   5        406.90        335.88        35.11 o                         
   2  -9   5        733.78        685.26        43.07 o                         
   3  -9   5        677.89        577.82        42.46 o                         
   4  -9   5        888.53        678.60        41.15 o                         
   5  -9   5        166.54        188.63        26.83 o                         
   6  -9   5        492.92        542.53        38.61 o                         
   7  -9   5       1401.02       1309.48        56.28 o                         
   8  -9   5       1635.82       1691.41        69.85 o                         
   9  -9   5        201.26        288.47        80.72 o                         
  -8  -8   5         19.33        618.32       176.58 o                         
  -7  -8   5        529.03        519.35        51.02 o                         
  -6  -8   5          5.56         12.53        37.25 o                         
  -5  -8   5         35.86         18.82        17.92 o                         
  -4  -8   5       2649.34       2539.61       100.14 o                         
  -3  -8   5       1545.27       1347.64        51.89 o                         
  -2  -8   5       1006.22        971.14        41.04 o                         
  -1  -8   5       3234.87       3257.71       103.23 o                         
   0  -8   5        981.93       1046.77        52.78 o                         
   1  -8   5        704.49        726.90        40.00 o                         
   2  -8   5         90.52         84.73        19.93 o                         
   3  -8   5       2192.32       2055.43        62.77 o                         
   4  -8   5        553.29        530.28        40.57 o                         
   5  -8   5        307.57        241.20        30.15 o                         
   6  -8   5       3358.26       3089.10        87.06 o                         
   7  -8   5         54.74         36.54        19.69 o                         
   8  -8   5         63.84        109.73        45.72 o                         
   9  -8   5          1.54         59.48        33.64 o                         
  10  -8   5        894.33        949.24        64.71 o                         
  -9  -7   5        232.41        165.22        41.84 o                         
  -8  -7   5         49.80         32.19        22.61 o                         
  -7  -7   5        926.62        845.22        66.66 o                         
  -6  -7   5          6.92         11.32        16.13 o                         
  -5  -7   5         47.32         17.72        17.04 o                         
  -4  -7   5        186.02        109.52        24.79 o                         
  -3  -7   5        669.89        581.62        46.27 o                         
  -2  -7   5        755.08        831.69        39.88 o                         
  -1  -7   5         42.72         44.59        15.69 o                         
   0  -7   5          5.34        -10.83        25.29 o                         
   1  -7   5         13.87         -7.20        12.53 o                         
   2  -7   5         46.28         19.23        14.18 o                         
   3  -7   5       1306.17       1136.75        44.08 o                         
   4  -7   5        382.81        337.63        30.69 o                         
   5  -7   5        640.61        544.67        36.01 o                         
   6  -7   5        819.33        633.49        38.52 o                         
   7  -7   5          8.33          9.59        17.28 o                         
   8  -7   5        602.98        550.28        37.75 o                         
   9  -7   5       1049.46        929.89        45.91 o                         
  10  -7   5        257.65        327.90        38.44 o                         
  11  -7   5        489.10        534.01        81.59 o                         
  -9  -6   5          5.93         -4.91        23.83 o                         
  -8  -6   5          0.80         63.07       173.41 o                         
  -7  -6   5         68.00         64.21        36.71 o                         
  -6  -6   5        354.20        290.90        41.79 o                         
  -5  -6   5       1274.22       1292.14        50.95 o                         
  -4  -6   5       4160.50       4188.85       107.28 o                         
  -3  -6   5         32.13         34.34        18.32 o                         
  -2  -6   5         70.98         58.66        13.35 o                         
  -1  -6   5         73.13         71.53        15.55 o                         
   0  -6   5        612.21        593.64        29.61 o                         
   1  -6   5        915.23        938.07        37.27 o                         
   2  -6   5       1778.35       1566.45        47.08 o                         
   3  -6   5       3570.33       3408.77        77.57 o                         
   4  -6   5       2348.64       2162.25        63.57 o                         
   5  -6   5        448.10        379.82        32.55 o                         
   6  -6   5        644.58        524.73        37.80 o                         
   7  -6   5        168.72        160.74        27.26 o                         
   8  -6   5        198.42        174.96        29.23 o                         
   9  -6   5       1539.85       1596.23        61.17 o                         
  10  -6   5        404.82        489.86        40.71 o                         
  11  -6   5         11.26         45.84        34.02 o                         
 -10  -5   5        149.13         90.44       118.70 o                         
  -9  -5   5        342.17        360.88        39.01 o                         
  -8  -5   5          4.58         10.08        13.09 o                         
  -7  -5   5       1890.90       1692.02        61.10 o                         
  -6  -5   5        189.26        119.14        23.54 o                         
  -5  -5   5       2698.92       2884.85        95.04 o                         
  -4  -5   5       2615.60       2464.23        70.44 o                         
  -3  -5   5         66.29         46.13        15.66 o                         
  -2  -5   5        526.93        512.67        25.10 o                         
  -1  -5   5       2226.21       2318.53        62.83 o                         
   0  -5   5         13.53         12.14        11.81 o                         
   1  -5   5       1427.00       1338.22        41.94 o                         
   2  -5   5        716.16        691.66        33.79 o                         
   3  -5   5       1187.31       1151.60        41.59 o                         
   4  -5   5        164.47        105.97        18.68 o                         
   5  -5   5       1053.16        865.81        39.65 o                         
   6  -5   5          3.38         -5.54        15.82 o                         
   7  -5   5         57.10         25.70        19.96 o                         
   8  -5   5       2003.07       1887.53        63.58 o                         
   9  -5   5          3.77         41.86        30.93 o                         
  10  -5   5         37.56         33.85        21.44 o                         
  11  -5   5          8.79         -6.57        21.95 o                         
  12  -5   5         55.19        258.85       201.31 o                         
 -10  -4   5         59.21         11.17       156.60 o                         
  -9  -4   5         58.85         44.60        12.11 o                         
  -8  -4   5        266.83        197.57        24.43 o                         
  -7  -4   5       1403.42       1281.65        50.80 o                         
  -6  -4   5       1315.39       1192.10        47.29 o                         
  -5  -4   5        629.47        568.48        30.04 o                         
  -4  -4   5        521.29        508.78        29.56 o                         
  -3  -4   5       2399.98       2204.35        62.92 o                         
  -2  -4   5        327.96        293.19        28.89 o                         
  -1  -4   5       1049.74       1139.27        34.69 o                         
   0  -4   5       3210.49       2905.21        68.22 o                         
   1  -4   5        563.95        546.48        28.36 o                         
   2  -4   5       4739.57       4969.05       106.81 o                         
   3  -4   5        160.77        137.28        21.02 o                         
   4  -4   5        266.17        191.52        23.55 o                         
   5  -4   5          1.37         -6.43        14.58 o                         
   6  -4   5        689.40        695.34        35.79 o                         
   7  -4   5         87.54         68.35        18.86 o                         
   8  -4   5        813.43        651.33        41.72 o                         
   9  -4   5       1920.89       1942.56        63.77 o                         
  10  -4   5        832.64        843.98        43.65 o                         
  11  -4   5        256.16        272.90        34.52 o                         
  12  -4   5         36.31        100.59        40.35 o                         
 -10  -3   5         21.78         27.05        19.13 o                         
  -9  -3   5         24.81         13.11        13.84 o                         
  -8  -3   5       4292.91       4112.92        98.50 o                         
  -7  -3   5       1536.75       1443.42        54.80 o                         
  -6  -3   5       1317.16       1358.25        52.06 o                         
  -5  -3   5        642.40        484.85        27.52 o                         
  -4  -3   5        141.69         99.09        17.39 o                         
  -3  -3   5       2558.76       2486.03        66.13 o                         
  -2  -3   5        488.83        433.85        25.81 o                         
  -1  -3   5      19652.28      21653.25       664.52 o                         
   0  -3   5         96.24         99.51        15.91 o                         
   1  -3   5       4294.77       4580.44        95.47 o                         
   2  -3   5      19745.57      20907.31       400.65 o                         
   3  -3   5       2002.60       1912.76        52.91 o                         
   4  -3   5        759.04        706.67        30.66 o                         
   5  -3   5        102.43         54.03        14.79 o                         
   6  -3   5       1183.88        943.17        38.54 o                         
   7  -3   5          6.34         -3.34        13.53 o                         
   8  -3   5          6.20         12.57        16.25 o                         
   9  -3   5        877.01        859.10        41.62 o                         
  10  -3   5        360.02        353.61        34.73 o                         
  11  -3   5          8.04          4.08        20.15 o                         
  12  -3   5         12.29         13.30        26.94 o                         
 -11  -2   5        224.68        158.72        41.34 o                         
 -10  -2   5        376.31        494.52        43.82 o                         
  -9  -2   5        208.75        162.41        23.68 o                         
  -8  -2   5          0.61         -1.03        16.62 o                         
  -7  -2   5         22.26         29.08        13.74 o                         
  -6  -2   5       3343.13       3257.74        85.35 o                         
  -5  -2   5        277.39        260.93        23.50 o                         
  -4  -2   5        660.04        649.19        31.12 o                         
  -3  -2   5       3915.16       3840.85        91.05 o                         
  -2  -2   5        940.43       1011.79        36.20 o                         
  -1  -2   5       5193.99       5769.33       159.00 o                         
   0  -2   5       8546.58       9097.94       209.96 o                         
   1  -2   5       6018.92       6392.58       138.93 o                         
   2  -2   5       2442.78       2468.25        58.31 o                         
   3  -2   5       5065.75       4846.17       101.09 o                         
   4  -2   5        151.11        130.89        18.60 o                         
   5  -2   5       4590.98       4232.39        87.61 o                         
   6  -2   5      14108.03      13914.00       264.06 o                         
   7  -2   5         11.90         -3.16        12.11 o                         
   8  -2   5        200.07        136.91        21.89 o                         
   9  -2   5       1703.42       1664.71        56.53 o                         
  10  -2   5        225.81        261.08        33.72 o                         
  11  -2   5          8.89          4.46        19.04 o                         
  12  -2   5        146.44        139.03        32.79 o                         
 -11  -1   5         28.85         12.36        21.80 o                         
 -10  -1   5        731.68        671.44        41.86 o                         
  -9  -1   5         26.87         18.20        22.19 o                         
  -8  -1   5        179.50        191.33        25.81 o                         
  -7  -1   5         95.85         77.62        15.28 o                         
  -6  -1   5       1115.12       1061.79        31.79 o                         
  -5  -1   5        120.58        106.76        14.71 o                         
  -4  -1   5        161.77        186.86        16.93 o                         
  -3  -1   5         23.46          2.69         7.78 o                         
  -2  -1   5      16544.33      18497.04       468.71 o                         
  -1  -1   5       7904.92       9121.70       244.18 o                         
   0  -1   5        254.36        275.32        16.05 o                         
   1  -1   5      18640.16      20350.83       489.88 o                         
   2  -1   5       1232.46       1650.70        42.25 o                         
   3  -1   5          0.19          9.17         9.11 o                         
   4  -1   5       2929.00       2638.88        57.78 o                         
   5  -1   5       6327.49       6178.44       115.68 o                         
   6  -1   5       5268.09       5235.16       104.78 o                         
   7  -1   5       1810.77       1746.61        48.99 o                         
   8  -1   5       5467.60       5484.83       112.70 o                         
   9  -1   5         48.74         19.12        14.50 o                         
  10  -1   5        140.86        126.25        26.49 o                         
  11  -1   5        656.41        683.25        48.02 o                         
  12  -1   5        945.83        983.14        53.26 o                         
  13  -1   5         18.32        139.09       185.75 o                         
 -11   0   5        184.00        208.48        34.55 o                         
 -10   0   5         44.53         51.41        19.59 o                         
  -9   0   5       1769.78       1691.62        60.30 o                         
  -8   0   5         46.32         47.22        13.70 o                         
  -7   0   5        457.26        471.83        24.78 o                         
  -6   0   5       2231.65       2355.05        67.13 o                         
  -5   0   5        897.83        936.32        28.69 o                         
  -4   0   5        112.67        144.49        16.36 o                         
  -3   0   5        309.90        297.97        18.97 o                         
  -2   0   5        302.27        388.50        19.86 o                         
  -1   0   5       1955.75       2240.41        61.59 o                         
   0   0   5        280.92        225.62        17.62 o                         
   1   0   5       1089.99       1155.78        38.23 o                         
   2   0   5        145.51        143.48        14.91 o                         
   3   0   5       6293.50       6644.70       155.75 o                         
   4   0   5         13.14         41.12        18.30 o                         
   5   0   5        706.82        727.62        27.51 o                         
   6   0   5        568.27        622.06        26.41 o                         
   7   0   5       2351.24       2337.47        65.94 o                         
   8   0   5        149.97        115.37        22.65 o                         
   9   0   5        280.72        287.63        27.62 o                         
  10   0   5         12.19          3.15        13.53 o                         
  11   0   5          0.95         -2.13        12.28 o                         
  12   0   5        699.56        722.02        73.64 o                         
  13   0   5          3.76        179.20       210.23 o                         
 -11   1   5        238.44        245.73        41.45 o                         
 -10   1   5       1434.46       1417.65        56.75 o                         
  -9   1   5        178.94        201.00        27.53 o                         
  -8   1   5        655.64        652.42        33.84 o                         
  -7   1   5        989.92       1001.13        36.27 o                         
  -6   1   5       2970.00       2880.64        97.23 o                         
  -5   1   5       1477.49       1568.67        49.75 o                         
  -4   1   5       5323.09       5303.47       164.91 o                         
  -3   1   5       2364.87       2798.85        67.82 o                         
  -2   1   5       1289.01       1391.42        39.82 o                         
  -1   1   5       3008.30       3488.95        87.89 o                         
   0   1   5         37.83         36.15        10.57 o                         
   1   1   5       5587.93       7390.26       144.49 o                         
   2   1   5       9397.11      11345.87       225.04 o                         
   3   1   5       2045.18       2072.77        52.49 o                         
   4   1   5       2369.13       2017.99        50.50 o                         
   5   1   5       1759.58       1686.76        45.04 o                         
   6   1   5         15.85         13.69        10.39 o                         
   7   1   5        885.15        765.28        41.76 o                         
   8   1   5       1395.41       1363.05        42.25 o                         
   9   1   5         69.26         50.64         9.37 o                         
  10   1   5        437.38        378.26        35.70 o                         
  11   1   5        394.56        444.31        81.52 o                         
  12   1   5       1272.22       1622.47       173.80 o                         
  13   1   5        163.78        315.75       187.35 o                         
 -11   2   5        109.41         72.88        24.46 o                         
 -10   2   5        229.72        260.54        31.93 o                         
  -9   2   5       2654.45       2694.39        98.35 o                         
  -8   2   5         83.53         53.65        15.27 o                         
  -7   2   5       3791.23       3755.61       109.58 o                         
  -6   2   5       1081.81       1032.29        39.08 o                         
  -5   2   5       4013.70       4027.77       110.28 o                         
  -4   2   5        111.08        122.42        16.76 o                         
  -3   2   5       4789.57       5193.08       115.17 o                         
  -2   2   5        724.57        681.94        27.84 o                         
  -1   2   5        988.54       1224.86        41.06 o                         
   0   2   5       6150.22       7766.64       186.11 o                         
   1   2   5        583.66        638.13        23.99 o                         
   2   2   5         73.56         42.66         9.52 o                         
   3   2   5        472.87        585.73        40.23 o                         
   4   2   5       4279.90       4515.57       134.52 o                         
   5   2   5        785.79        714.95        25.57 o                         
   6   2   5        148.65        154.93        11.83 o                         
   7   2   5        466.70        402.85        27.42 o                         
   8   2   5       1150.92       1094.06        72.70 o                         
   9   2   5        437.54        411.10        40.99 o                         
  10   2   5         61.98         61.54        46.48 o                         
  11   2   5          5.80         88.06        83.69 o                         
  12   2   5         10.33         42.20        54.51 o                         
  13   2   5        306.76        239.69       128.85 o                         
 -11   3   5        195.79        219.24        34.65 o                         
 -10   3   5        133.98        200.08        29.20 o                         
  -9   3   5        633.55        645.19        38.89 o                         
  -8   3   5       3217.43       3170.73        92.10 o                         
  -7   3   5       2202.01       2146.84        59.83 o                         
  -6   3   5        894.62        828.98        34.36 o                         
  -5   3   5       3649.69       3801.21       110.74 o                         
  -4   3   5        712.50        692.07        26.37 o                         
  -3   3   5       4821.28       4745.33       109.20 o                         
  -2   3   5      12537.84      13077.36       247.94 o                         
  -1   3   5          8.19          9.69        10.39 o                         
   0   3   5        189.82        245.13        18.04 o                         
   1   3   5       6054.90       6948.36       157.80 o                         
   2   3   5       1743.61       1574.27        35.53 o                         
   3   3   5          0.98          3.00         3.83 o                         
   4   3   5         30.20          3.08         7.01 o                         
   5   3   5        427.19        297.07        15.50 o                         
   6   3   5         31.94          2.42        21.27 o                         
   7   3   5       3180.68       3148.16       118.22 o                         
   8   3   5        329.37        418.11        56.79 o                         
   9   3   5       1912.89       2139.84       105.51 o                         
  10   3   5         83.47         82.71        41.71 o                         
  11   3   5         24.82         21.52        44.64 o                         
  12   3   5        341.04        479.61       111.04 o                         
 -11   4   5          8.36          4.52        27.70 o                         
 -10   4   5        558.57        587.49        43.32 o                         
  -9   4   5         16.84         16.54        17.05 o                         
  -8   4   5         89.57         72.07        19.77 o                         
  -7   4   5        254.90        247.75        27.31 o                         
  -6   4   5       2311.52       2069.83        56.23 o                         
  -5   4   5       1055.54        900.83        38.43 o                         
  -4   4   5         41.12         33.85        12.91 o                         
  -3   4   5      10567.43      10037.15       212.56 o                         
  -2   4   5        180.12        195.26        21.75 o                         
  -1   4   5      13535.55      14617.24       279.13 o                         
   0   4   5       5109.67       4986.42       109.42 o                         
   1   4   5       8144.11       7960.46       142.99 o                         
   2   4   5       3183.61       3849.92       166.99 o                         
   3   4   5       3768.91       3824.79       111.32 o                         
   4   4   5       1872.07       1660.73        61.44 o                         
   5   4   5          1.34         12.89         4.99 o                         
   6   4   5       3987.51       4018.07       164.17 o                         
   7   4   5       2796.12       2653.74       108.87 o                         
   8   4   5        472.14        372.54        56.56 o                         
   9   4   5          6.66         10.30        31.05 o                         
  10   4   5        311.03        293.53        57.05 o                         
  11   4   5        260.04        265.99        60.81 o                         
  12   4   5        172.98        526.80       128.69 o                         
 -11   5   5       1207.89       1396.01        63.22 o                         
 -10   5   5        547.10        592.98        41.09 o                         
  -9   5   5        430.07        494.14        35.17 o                         
  -8   5   5       3196.15       3325.94        79.92 o                         
  -7   5   5        347.11        370.08        32.68 o                         
  -6   5   5          2.61          4.07        14.39 o                         
  -5   5   5         70.61         39.83        15.44 o                         
  -4   5   5        376.79        349.91        27.53 o                         
  -3   5   5        308.49        313.99        22.80 o                         
  -2   5   5      10567.57       9787.06       177.03 o                         
  -1   5   5      24782.81      25169.22       466.53 o                         
   0   5   5         36.08         35.33        10.77 o                         
   1   5   5       2941.87       3031.09       100.00 o                         
   2   5   5       3873.18       3905.94        84.90 o                         
   3   5   5       1037.23        972.71        30.12 o                         
   4   5   5       8807.48       8263.64       162.51 o                         
   5   5   5       2916.43       2776.37        79.72 o                         
   6   5   5       1539.33       1356.81        62.95 o                         
   7   5   5         16.58          8.44        13.93 o                         
   8   5   5        745.18        790.56        73.14 o                         
   9   5   5        265.77        228.52        47.99 o                         
  10   5   5          4.26         23.54        34.53 o                         
  11   5   5        212.73        304.90        95.47 o                         
  12   5   5        164.53        143.05        66.82 o                         
 -11   6   5        137.22        386.20        88.69 o                         
 -10   6   5         54.86        183.16        47.68 o                         
  -9   6   5        321.50        415.37        35.97 o                         
  -8   6   5        221.14        259.20        31.02 o                         
  -7   6   5         70.70         62.65        18.83 o                         
  -6   6   5       1489.47       1420.96        60.05 o                         
  -5   6   5       1233.88       1008.14        42.32 o                         
  -4   6   5       4789.81       4521.57       107.66 o                         
  -3   6   5       1134.39       1029.66        37.07 o                         
  -2   6   5       2161.58       2129.31        55.79 o                         
  -1   6   5       2327.12       2182.76        55.85 o                         
   0   6   5         73.93         92.78        14.42 o                         
   1   6   5       3343.41       3562.84        74.31 o                         
   2   6   5        187.02        162.58        19.44 o                         
   3   6   5       6706.92       6186.17       113.40 o                         
   4   6   5       2388.63       2249.76        54.46 o                         
   5   6   5       2230.01       2236.43        48.00 o                         
   6   6   5       3158.88       3042.15        71.44 o                         
   7   6   5       2085.91       1885.39        83.09 o                         
   8   6   5         45.12         43.61        19.40 o                         
   9   6   5         95.15        178.44        46.09 o                         
  10   6   5       1775.04       1908.42       110.40 o                         
  11   6   5          1.14         29.99        41.52 o                         
 -10   7   5         21.85        205.23        56.94 o                         
  -9   7   5        172.01        253.59        43.41 o                         
  -8   7   5       1313.93       1353.05        53.57 o                         
  -7   7   5         19.94         76.01        20.01 o                         
  -6   7   5         48.27         40.87        17.24 o                         
  -5   7   5        299.19        238.22        36.29 o                         
  -4   7   5       5356.67       4878.04       117.43 o                         
  -3   7   5        865.46        761.05        34.27 o                         
  -2   7   5       2631.92       2562.46        65.73 o                         
  -1   7   5        177.24        134.72        20.85 o                         
   0   7   5          1.87        -10.78        10.78 o                         
   1   7   5       2798.52       2758.20       100.97 o                         
   2   7   5       1396.24       1348.88        41.33 o                         
   3   7   5       3288.68       3204.08        70.29 o                         
   4   7   5       1624.40       1552.59        42.87 o                         
   5   7   5       5252.08       5132.56       107.36 o                         
   6   7   5        324.22        420.30        43.75 o                         
   7   7   5          1.96          3.79        22.63 o                         
   8   7   5        105.54         93.47        30.09 o                         
   9   7   5         27.19         87.87        43.78 o                         
  10   7   5        342.68        413.24        69.10 o                         
  11   7   5        123.09        301.86       132.43 o                         
 -10   8   5        306.64        634.54        74.53 o                         
  -9   8   5        341.08        492.85        39.72 o                         
  -8   8   5       1104.96       1113.92        55.88 o                         
  -7   8   5       1293.99       1256.40        56.65 o                         
  -6   8   5        151.27        137.13        24.62 o                         
  -5   8   5       3450.76       3087.53        89.64 o                         
  -4   8   5        539.70        514.31        37.39 o                         
  -3   8   5         16.71         26.17        13.64 o                         
  -2   8   5       1223.68        958.54        40.34 o                         
  -1   8   5        715.53        696.84        34.33 o                         
   0   8   5        988.78        925.19        38.25 o                         
   1   8   5       1762.25       1645.15        47.98 o                         
   2   8   5        768.15        796.82        34.20 o                         
   3   8   5       1703.67       1587.24        47.43 o                         
   4   8   5         28.54          2.93        11.14 o                         
   5   8   5        368.28        329.45        25.85 o                         
   6   8   5         96.75        114.42        22.29 o                         
   7   8   5       1005.12        857.40        38.68 o                         
   8   8   5          0.29         13.43        31.68 o                         
   9   8   5        705.56        783.22        76.61 o                         
  10   8   5       1626.70       1903.17       119.55 o                         
  -9   9   5        551.16        696.91        69.07 o                         
  -8   9   5        197.51        315.71        45.71 o                         
  -7   9   5       1372.52       1301.77        56.74 o                         
  -6   9   5          7.52         50.27        31.71 o                         
  -5   9   5       3848.51       3556.55       102.11 o                         
  -4   9   5        552.17        536.18        41.48 o                         
  -3   9   5        951.37        889.73        51.67 o                         
  -2   9   5       4109.53       3692.40        93.89 o                         
  -1   9   5        505.11        514.95        33.00 o                         
   0   9   5        857.67        842.73        41.67 o                         
   1   9   5        170.71        195.16        26.79 o                         
   2   9   5       6139.78       5993.83       112.95 o                         
   3   9   5        143.70        159.33        23.09 o                         
   4   9   5        306.30        345.72        27.39 o                         
   5   9   5       1620.76       1579.31        52.88 o                         
   6   9   5         56.47         56.69        13.87 o                         
   7   9   5          5.18         37.41        23.85 o                         
   8   9   5         80.99         88.30        44.47 o                         
   9   9   5        647.58        742.84        96.66 o                         
  10   9   5        510.41        583.87       204.74 o                         
  -9  10   5          0.20         52.33        57.41 o                         
  -8  10   5       1003.60       1017.84        62.61 o                         
  -7  10   5        135.84        293.13        36.97 o                         
  -6  10   5       2256.57       2082.51        73.58 o                         
  -5  10   5        134.44        172.99        27.12 o                         
  -4  10   5        238.46        250.93        31.53 o                         
  -3  10   5       2810.66       2535.89        81.91 o                         
  -2  10   5        193.54        135.81        22.51 o                         
  -1  10   5        164.54        147.50        25.76 o                         
   0  10   5        322.49        279.20        33.69 o                         
   1  10   5       3824.61       3469.21        90.85 o                         
   2  10   5        876.89        783.15        37.03 o                         
   3  10   5        305.38        306.39        28.46 o                         
   4  10   5       2356.72       2232.06        72.27 o                         
   5  10   5       1914.46       1799.87        60.73 o                         
   6  10   5         15.17         31.61        19.71 o                         
   7  10   5       2693.50       2751.43        62.81 o                         
   8  10   5        320.04        256.37        85.71 o                         
   9  10   5        205.58        133.65       107.24 o                         
  -8  11   5          7.70        356.05       126.58 o                         
  -7  11   5        229.64        295.29        53.60 o                         
  -6  11   5          0.03        171.27        40.35 o                         
  -5  11   5       1699.12       1511.24        62.00 o                         
  -4  11   5        312.50        314.56        34.21 o                         
  -3  11   5        507.39        578.49        42.94 o                         
  -2  11   5          2.17         13.94        16.13 o                         
  -1  11   5       3989.81       3648.24       101.59 o                         
   0  11   5          1.14         -9.56        15.44 o                         
   1  11   5         79.55        110.96        21.81 o                         
   2  11   5        365.05        381.47        32.07 o                         
   3  11   5         13.07         42.52        17.57 o                         
   4  11   5        506.80        455.52        33.92 o                         
   5  11   5         66.86         53.31        17.31 o                         
   6  11   5        120.96        133.13        27.27 o                         
   7  11   5        138.30        144.99        22.65 o                         
   8  11   5       1544.34       1260.68       156.39 o                         
  -7  12   5         20.45        307.00       168.67 o                         
  -6  12   5        511.23        771.62        64.59 o                         
  -5  12   5        417.53        552.58        43.73 o                         
  -4  12   5       1156.64       1198.66        60.05 o                         
  -3  12   5        473.98        510.74        42.69 o                         
  -2  12   5        552.71        571.34        43.79 o                         
  -1  12   5          0.80          8.05        17.21 o                         
   0  12   5       1431.24       1251.35        56.42 o                         
   1  12   5       1007.66        975.05        48.13 o                         
   2  12   5        206.98        207.95        29.44 o                         
   3  12   5       3658.24       3499.99        89.76 o                         
   4  12   5        186.00        262.11        31.16 o                         
   5  12   5          1.13         19.75        18.77 o                         
   6  12   5        200.45        146.05        28.93 o                         
   7  12   5        244.77        165.62        33.15 o                         
  -5  13   5        121.90        431.31        51.76 o                         
  -4  13   5       1137.56       1301.78        88.52 o                         
  -3  13   5         10.36        145.64        70.93 o                         
  -2  13   5        162.71        197.49        33.49 o                         
  -1  13   5        144.86        187.77        32.38 o                         
   0  13   5         23.59         47.51        20.77 o                         
   1  13   5        256.46        299.18        34.54 o                         
   2  13   5        228.01        313.21        45.84 o                         
   3  13   5         65.97        125.55        26.99 o                         
   4  13   5         28.66         32.01        26.14 o                         
   5  13   5        741.31        805.09        55.95 o                         
   6  13   5        289.29        236.49        60.49 o                         
  -3  14   5         28.95        504.31       149.01 o                         
  -2  14   5        234.10        421.08        63.41 o                         
  -1  14   5         71.36        159.97        61.16 o                         
   0  14   5        528.56        635.32        78.08 o                         
   1  14   5        976.33       1177.05       105.84 o                         
   2  14   5        114.52        115.08        42.03 o                         
   3  14   5       1070.50       1195.60        88.21 o                         
  -2 -12   6        133.04        199.08        69.83 o                         
  -1 -12   6         72.48        145.17        60.36 o                         
   0 -12   6         18.04        154.65        80.41 o                         
   1 -12   6         83.87         91.66        61.64 o                         
   2 -12   6        515.65        677.50        70.45 o                         
   3 -12   6          3.84        134.22        93.45 o                         
   4 -12   6          5.83        173.19        69.22 o                         
   5 -12   6        426.89        860.90       208.73 o                         
  -4 -11   6        215.30        670.15        95.32 o                         
  -3 -11   6         75.96        276.29       161.64 o                         
  -2 -11   6        184.65        140.91        30.53 o                         
  -1 -11   6        113.18        122.22        25.71 o                         
   0 -11   6        173.26        206.38        39.35 o                         
   1 -11   6        171.73        196.68        39.45 o                         
   2 -11   6        992.38       1036.08        56.30 o                         
   3 -11   6        695.51        712.64        46.72 o                         
   4 -11   6        314.30        431.58        37.53 o                         
   5 -11   6         15.82        148.38        49.01 o                         
   6 -11   6         48.97        256.93        49.37 o                         
   7 -11   6         24.26        135.82        71.16 o                         
  -5 -10   6        377.07        388.88        52.90 o                         
  -4 -10   6          2.22          8.80        24.54 o                         
  -3 -10   6       1169.90       1140.82        97.70 o                         
  -2 -10   6        160.07        120.08        24.97 o                         
  -1 -10   6        222.39        193.40        31.58 o                         
   0 -10   6        531.40        481.60        41.43 o                         
   1 -10   6        730.66        787.51        47.26 o                         
   2 -10   6        354.54        414.58        39.06 o                         
   3 -10   6        657.86        618.57        40.22 o                         
   4 -10   6        603.89        627.57        40.38 o                         
   5 -10   6       1024.75       1059.60        50.49 o                         
   6 -10   6        381.69        446.95        39.11 o                         
   7 -10   6         41.85        136.30        44.47 o                         
   8 -10   6          0.93         98.44        80.73 o                         
  -6  -9   6        253.03        249.78        45.19 o                         
  -5  -9   6         53.42         48.98        24.98 o                         
  -4  -9   6        337.80        324.49        47.25 o                         
  -3  -9   6        879.70        955.23        63.86 o                         
  -2  -9   6        107.24        110.14        26.71 o                         
  -1  -9   6       1617.00       1670.35        64.48 o                         
   0  -9   6          6.52         -2.62        20.92 o                         
   1  -9   6        763.40        726.87        44.14 o                         
   2  -9   6        669.43        626.79        40.03 o                         
   3  -9   6          3.08          5.86        19.36 o                         
   4  -9   6        835.18        827.62        44.66 o                         
   5  -9   6         60.67         50.86        19.71 o                         
   6  -9   6          7.37         42.67        19.72 o                         
   7  -9   6        196.43        283.99        34.84 o                         
   8  -9   6       2040.90       2110.24        70.73 o                         
   9  -9   6        101.97        136.66        45.64 o                         
  -7  -8   6        252.54        174.82        37.41 o                         
  -6  -8   6        388.81        479.70        55.72 o                         
  -5  -8   6          7.53         22.54        54.86 o                         
  -4  -8   6       1334.87       1335.00        58.88 o                         
  -3  -8   6        432.76        452.34        43.28 o                         
  -2  -8   6          0.10        -15.18        15.18 o                         
  -1  -8   6       2717.62       2573.97        80.10 o                         
   0  -8   6       1856.26       1786.94        74.71 o                         
   1  -8   6       1616.63       1552.86        54.75 o                         
   2  -8   6        975.17        837.71        40.46 o                         
   3  -8   6       3152.05       2974.93        78.38 o                         
   4  -8   6        250.02        145.47        23.71 o                         
   5  -8   6         13.55          3.03        17.32 o                         
   6  -8   6       2231.48       2091.65        65.90 o                         
   7  -8   6        196.22        226.24        30.14 o                         
   8  -8   6         36.97         75.34        38.26 o                         
   9  -8   6          5.41         71.76        48.95 o                         
  10  -8   6        183.60        163.21        49.21 o                         
  -8  -7   6        132.92         82.15        28.08 o                         
  -7  -7   6        530.89        511.00        76.33 o                         
  -6  -7   6        148.51        196.90        31.52 o                         
  -5  -7   6        185.26        139.81        24.84 o                         
  -4  -7   6        140.68        114.23        23.27 o                         
  -3  -7   6        316.85        302.09        33.93 o                         
  -2  -7   6       1401.33       1307.63        49.15 o                         
  -1  -7   6        351.59        366.23        29.47 o                         
   0  -7   6         13.11          7.19        16.12 o                         
   1  -7   6          4.88         -6.00        16.78 o                         
   2  -7   6          6.49         -7.98        14.85 o                         
   3  -7   6       1694.22       1647.05        53.39 o                         
   4  -7   6          5.44         -9.81        19.17 o                         
   5  -7   6       2329.55       2177.94        69.51 o                         
   6  -7   6        290.21        235.07        29.84 o                         
   7  -7   6        706.89        721.14        42.15 o                         
   8  -7   6        885.26        897.88        50.19 o                         
   9  -7   6        300.96        296.10        38.71 o                         
  10  -7   6        610.12        596.10        55.67 o                         
  11  -7   6        228.25        421.07       130.45 o                         
  -9  -6   6        321.24        300.38        73.50 o                         
  -8  -6   6          0.69         10.70        35.35 o                         
  -7  -6   6        258.07        175.28        33.86 o                         
  -6  -6   6        248.19        225.50        29.99 o                         
  -5  -6   6        193.37        118.55        25.18 o                         
  -4  -6   6        480.25        375.70        34.74 o                         
  -3  -6   6       1404.76       1303.13        52.83 o                         
  -2  -6   6         31.08         41.06        18.30 o                         
  -1  -6   6         13.02          2.88        12.38 o                         
   0  -6   6       3412.35       3314.53        76.70 o                         
   1  -6   6          4.85         -1.49        12.77 o                         
   2  -6   6        170.46        132.40        20.68 o                         
   3  -6   6       3704.68       3685.72        82.78 o                         
   4  -6   6        123.23         61.71        18.19 o                         
   5  -6   6        337.04        334.35        35.76 o                         
   6  -6   6        383.80        410.53        36.04 o                         
   7  -6   6       1407.81       1346.66        54.85 o                         
   8  -6   6        169.20        182.57        30.79 o                         
   9  -6   6       1165.45       1057.07        50.69 o                         
  10  -6   6        115.91        217.03        39.61 o                         
  11  -6   6          9.19         13.31        33.29 o                         
  -9  -5   6         26.22         54.97        43.18 o                         
  -8  -5   6          5.53          9.94        33.57 o                         
  -7  -5   6       2424.84       2259.95        85.83 o                         
  -6  -5   6         60.78         64.31        21.95 o                         
  -5  -5   6       2535.28       2572.96        99.69 o                         
  -4  -5   6       2010.18       1966.65        63.61 o                         
  -3  -5   6         56.82         28.26        15.58 o                         
  -2  -5   6         35.09         20.26        16.31 o                         
  -1  -5   6       1000.36        978.39        34.11 o                         
   0  -5   6         19.78         10.22        11.66 o                         
   1  -5   6       2640.60       2611.35        64.83 o                         
   2  -5   6        404.18        311.44        27.67 o                         
   3  -5   6        749.94        741.90        35.02 o                         
   4  -5   6       1320.45       1209.36        45.23 o                         
   5  -5   6         49.28         32.95        16.87 o                         
   6  -5   6        763.31        657.57        42.15 o                         
   7  -5   6         26.72         -1.74        16.98 o                         
   8  -5   6        369.15        285.74        34.79 o                         
   9  -5   6        658.70        595.87        40.26 o                         
  10  -5   6        122.37        152.26        45.34 o                         
  11  -5   6        219.93        223.00        46.58 o                         
  12  -5   6          4.92         88.15       135.62 o                         
 -10  -4   6         16.17          1.71        34.10 o                         
  -9  -4   6         96.09         81.70        23.06 o                         
  -8  -4   6         14.26         15.34        19.16 o                         
  -7  -4   6       1006.48       1045.22        50.64 o                         
  -6  -4   6        823.75        790.96        37.74 o                         
  -5  -4   6        115.44         87.52        18.01 o                         
  -4  -4   6         10.79          8.00        13.73 o                         
  -3  -4   6       6848.60       6947.23       156.56 o                         
  -2  -4   6          6.14          8.97        13.23 o                         
  -1  -4   6         16.49         32.66        10.69 o                         
   0  -4   6      19069.20      20879.38       541.93 o                         
   1  -4   6        362.81        415.62        26.02 o                         
   2  -4   6         31.35         21.55        12.86 o                         
   3  -4   6        133.11        106.37        19.30 o                         
   4  -4   6       1694.32       1568.56        48.84 o                         
   5  -4   6          3.97        -13.55        15.49 o                         
   6  -4   6       1671.23       1383.45        48.69 o                         
   7  -4   6        858.78        767.67        47.64 o                         
   8  -4   6        237.74        214.88        29.16 o                         
   9  -4   6       1384.54       1370.13        54.14 o                         
  10  -4   6        280.61        362.38        35.04 o                         
  11  -4   6        235.48        272.08        37.39 o                         
  12  -4   6         31.57          3.78        30.24 o                         
 -10  -3   6         27.56         17.90        19.94 o                         
  -9  -3   6         13.68         18.38        20.29 o                         
  -8  -3   6       2754.79       2739.10        99.26 o                         
  -7  -3   6       1481.50       1412.21        53.95 o                         
  -6  -3   6       1666.31       1745.74        54.04 o                         
  -5  -3   6       1504.04       1517.72        48.50 o                         
  -4  -3   6       2489.55       2687.52        69.51 o                         
  -3  -3   6        107.10        107.91        19.67 o                         
  -2  -3   6       2032.02       2010.77        59.26 o                         
  -1  -3   6      10159.20      11132.01       210.83 o                         
   0  -3   6          4.22          3.85        12.78 o                         
   1  -3   6      28238.17      30705.17       601.11 o                         
   2  -3   6       1118.15       1186.97        39.74 o                         
   3  -3   6       5974.28       5994.60       125.10 o                         
   4  -3   6        662.04        668.29        31.08 o                         
   5  -3   6        189.19        138.74        20.61 o                         
   6  -3   6       1229.74       1313.78        45.31 o                         
   7  -3   6         49.74         49.17        17.21 o                         
   8  -3   6        717.15        677.10        41.60 o                         
   9  -3   6        905.28        901.80        43.33 o                         
  10  -3   6         96.34         84.10        24.90 o                         
  11  -3   6        311.70        264.40        37.79 o                         
  12  -3   6        126.24        127.24        35.25 o                         
 -10  -2   6          4.99         17.75        21.97 o                         
  -9  -2   6        750.22        731.14        44.24 o                         
  -8  -2   6          1.11         -6.71        29.37 o                         
  -7  -2   6        277.71        194.28        23.85 o                         
  -6  -2   6        983.10       1044.93        44.34 o                         
  -5  -2   6       1349.92       1313.18        48.08 o                         
  -4  -2   6        134.11         96.38        18.29 o                         
  -3  -2   6         92.70         88.51        15.47 o                         
  -2  -2   6       2881.86       3232.02        81.16 o                         
  -1  -2   6       5405.23       5518.75       132.79 o                         
   0  -2   6       5512.41       5680.10       111.51 o                         
   1  -2   6       4263.25       5080.01       126.64 o                         
   2  -2   6       3945.47       4587.85       105.37 o                         
   3  -2   6       9279.52       9779.94       196.76 o                         
   4  -2   6        542.70        558.53        27.17 o                         
   5  -2   6          1.67         -3.99        13.86 o                         
   6  -2   6      20010.69      20211.96       378.93 o                         
   7  -2   6        887.38        840.60        37.09 o                         
   8  -2   6          0.07         -8.80        14.87 o                         
   9  -2   6        624.70        543.57        35.05 o                         
  10  -2   6       2507.79       2411.70        73.99 o                         
  11  -2   6         40.79         29.20        20.37 o                         
  12  -2   6         11.42          5.95        44.30 o                         
 -11  -1   6         96.49         98.16        36.84 o                         
 -10  -1   6        255.90        258.92        37.90 o                         
  -9  -1   6        566.75        587.28        49.63 o                         
  -8  -1   6        252.05        227.93        35.75 o                         
  -7  -1   6         49.82         46.21        15.00 o                         
  -6  -1   6        493.51        500.11        26.94 o                         
  -5  -1   6         72.31         56.80        12.30 o                         
  -4  -1   6        416.65        443.81        22.47 o                         
  -3  -1   6        270.80        256.88        17.81 o                         
  -2  -1   6      12992.11      14491.40       471.26 o                         
  -1  -1   6       4995.23       5199.47       146.07 o                         
   0  -1   6         59.60         62.50        12.29 o                         
   1  -1   6       6915.20       8336.15       158.15 o                         
   2  -1   6       1445.59       1648.46        53.27 o                         
   3  -1   6        675.55        644.49        29.51 o                         
   4  -1   6        527.75        685.91        27.15 o                         
   5  -1   6      10177.48      10164.97       181.00 o                         
   6  -1   6       1312.40       1362.05        42.17 o                         
   7  -1   6       2486.51       2469.09        62.63 o                         
   8  -1   6       3019.99       2938.77        76.48 o                         
   9  -1   6       1231.10       1197.71        48.41 o                         
  10  -1   6        336.42        341.08        39.02 o                         
  11  -1   6        130.90        140.39        47.07 o                         
  12  -1   6        844.77        860.44        50.79 o                         
  13  -1   6        110.13        178.47        46.49 o                         
 -11   0   6         31.75         93.95        48.07 o                         
 -10   0   6        992.04        987.23        68.98 o                         
  -9   0   6       1681.92       1702.14        86.98 o                         
  -8   0   6        131.92        153.96        24.78 o                         
  -7   0   6         39.64         42.57        13.59 o                         
  -6   0   6        275.90        255.98        22.92 o                         
  -5   0   6         24.28         22.96        10.96 o                         
  -4   0   6          6.19          5.26         9.32 o                         
  -3   0   6        566.16        657.48        26.50 o                         
  -2   0   6       2366.98       2499.37        61.84 o                         
  -1   0   6       1732.36       1989.59        58.67 o                         
   0   0   6       3383.85       3623.51        82.57 o                         
   1   0   6       1249.24       1559.08        49.14 o                         
   2   0   6        155.07        252.30        18.24 o                         
   3   0   6       4630.64       4759.15        97.76 o                         
   4   0   6       6103.22       6646.62       142.68 o                         
   5   0   6       1787.45       1958.67        51.73 o                         
   6   0   6       2293.47       2387.95        67.38 o                         
   7   0   6       6901.63       6539.42       150.65 o                         
   8   0   6       1692.77       1774.97        68.10 o                         
   9   0   6         54.68         63.22        20.19 o                         
  10   0   6        781.80        811.52        40.51 o                         
  11   0   6        414.96        372.00        29.38 o                         
  12   0   6        962.32       1156.86        66.89 o                         
  13   0   6        169.91        484.10       282.63 o                         
 -11   1   6         76.78        176.00        43.12 o                         
 -10   1   6        488.03        542.87        41.06 o                         
  -9   1   6          8.93         13.96        16.57 o                         
  -8   1   6         14.15         13.44        14.26 o                         
  -7   1   6          4.09          7.11        11.91 o                         
  -6   1   6        451.98        491.67        26.98 o                         
  -5   1   6       2828.37       2804.61        83.89 o                         
  -4   1   6        535.83        599.32        26.91 o                         
  -3   1   6          2.25          1.97        10.34 o                         
  -2   1   6        986.00       1131.33        36.78 o                         
  -1   1   6          3.12         22.93        11.66 o                         
   0   1   6          1.39         -6.74        12.43 o                         
   1   1   6       2518.75       2721.24        61.45 o                         
   2   1   6         19.01         54.25        13.40 o                         
   3   1   6        141.91        140.38        17.97 o                         
   4   1   6       2726.84       3131.48        61.21 o                         
   5   1   6        777.72        556.16        22.55 o                         
   6   1   6          2.50         10.15         9.12 o                         
   7   1   6       3422.44       3436.95        94.04 o                         
   8   1   6        659.74        554.50        24.88 o                         
   9   1   6          6.43          2.76         9.12 o                         
  10   1   6        955.77        919.14        28.20 o                         
  11   1   6       1513.42       1516.50        82.11 o                         
  12   1   6       1059.34       1352.06       112.42 o                         
  13   1   6          4.78         76.54       134.51 o                         
 -11   2   6        145.84        166.71        50.26 o                         
 -10   2   6       1146.87       1123.37        49.92 o                         
  -9   2   6       1669.93       1799.89        74.33 o                         
  -8   2   6         80.17         86.86        17.85 o                         
  -7   2   6       2662.21       2601.61        96.11 o                         
  -6   2   6          1.28          3.58        10.81 o                         
  -5   2   6        620.84        638.06        30.43 o                         
  -4   2   6         45.53         19.31        10.92 o                         
  -3   2   6       8434.05       8294.86       175.37 o                         
  -2   2   6        813.88        909.87        33.79 o                         
  -1   2   6        300.66        314.36        23.80 o                         
   0   2   6       9265.37       9915.17       210.27 o                         
   1   2   6       1096.32       1506.99        40.74 o                         
   2   2   6        279.60        402.75        21.11 o                         
   3   2   6          9.80         13.38         8.11 o                         
   4   2   6       7728.39       8589.15       344.73 o                         
   5   2   6       1103.11       1287.84        38.23 o                         
   6   2   6        288.57        310.06        16.61 o                         
   7   2   6       2257.53       2304.61        65.19 o                         
   8   2   6        133.84        104.69        11.06 o                         
   9   2   6        790.04        732.78        69.06 o                         
  10   2   6          2.77         66.77        71.59 o                         
  11   2   6         62.43         35.41        47.16 o                         
  12   2   6         24.45         82.57       103.95 o                         
  13   2   6        475.90        690.00       151.84 o                         
 -11   3   6        461.09        513.48        58.09 o                         
 -10   3   6          7.01         -2.39        24.22 o                         
  -9   3   6        148.53        168.34        25.99 o                         
  -8   3   6       2255.77       2241.84        74.86 o                         
  -7   3   6        328.11        358.39        31.86 o                         
  -6   3   6        674.19        683.09        34.52 o                         
  -5   3   6       6183.88       5814.18       136.37 o                         
  -4   3   6       6346.37       6405.16       129.80 o                         
  -3   3   6         13.33         34.04        12.65 o                         
  -2   3   6       5370.82       5133.60       115.84 o                         
  -1   3   6      17106.29      19293.99       465.66 o                         
   0   3   6        143.22        167.04        20.35 o                         
   1   3   6         11.77         24.50         9.39 o                         
   2   3   6       2370.39       2201.51        58.28 o                         
   3   3   6        299.08        411.24        17.36 o                         
   4   3   6        860.87        854.08        30.12 o                         
   5   3   6        283.17        304.73        17.53 o                         
   6   3   6        105.71         75.83         9.34 o                         
   7   3   6        391.93        233.66        33.71 o                         
   8   3   6        208.40        150.32        40.42 o                         
   9   3   6        228.49        406.30        61.03 o                         
  10   3   6         72.60         80.03        45.36 o                         
  11   3   6       1040.17       1213.71        92.44 o                         
  12   3   6        149.40        324.34       102.06 o                         
 -11   4   6          0.18         77.16        51.00 o                         
 -10   4   6       1188.64       1235.06        57.33 o                         
  -9   4   6         12.60         15.80        23.61 o                         
  -8   4   6         70.88         77.39        19.79 o                         
  -7   4   6       1729.78       1770.05        65.65 o                         
  -6   4   6       3292.05       3148.27        81.56 o                         
  -5   4   6         10.21         17.50        14.74 o                         
  -4   4   6       3834.17       3647.36        94.03 o                         
  -3   4   6      10075.12       9535.66       204.10 o                         
  -2   4   6        931.47        912.18        37.13 o                         
  -1   4   6       3349.68       3195.42        76.50 o                         
   0   4   6       5118.92       5468.92       120.40 o                         
   1   4   6      24875.50      26445.24       523.77 o                         
   2   4   6       1218.27       1414.08        39.32 o                         
   3   4   6       1510.68       1587.13        56.30 o                         
   4   4   6       5232.40       5038.12       160.96 o                         
   5   4   6        571.84        629.50        45.96 o                         
   6   4   6       1877.61       1625.13        71.84 o                         
   7   4   6       1524.63       1622.40        86.60 o                         
   8   4   6        278.90        255.98        54.61 o                         
   9   4   6         74.54         86.62        50.78 o                         
  10   4   6        832.18        949.43        97.38 o                         
  11   4   6         31.30        148.22        96.32 o                         
  12   4   6         21.54         21.10        51.76 o                         
 -11   5   6        519.19        704.66        68.35 o                         
 -10   5   6        156.93        237.94        38.56 o                         
  -9   5   6       1298.51       1354.65        58.06 o                         
  -8   5   6        272.73        361.74        35.47 o                         
  -7   5   6       1370.04       1371.20        58.53 o                         
  -6   5   6        102.23        107.87        22.01 o                         
  -5   5   6        144.11        145.16        24.09 o                         
  -4   5   6       2653.84       2532.22        64.06 o                         
  -3   5   6         25.20         10.97        13.46 o                         
  -2   5   6       3148.74       2966.42        79.69 o                         
  -1   5   6         69.19         41.52        10.26 o                         
   0   5   6         38.28         26.60        11.72 o                         
   1   5   6      16991.42      18900.21       504.90 o                         
   2   5   6       1625.48       1935.39        48.04 o                         
   3   5   6        390.81        312.46        20.15 o                         
   4   5   6       4490.37       4577.87       108.93 o                         
   5   5   6       5879.03       6416.33       174.72 o                         
   6   5   6         22.38         10.05        11.59 o                         
   7   5   6        190.43        101.85        34.64 o                         
   8   5   6       3068.20       2884.10       122.93 o                         
   9   5   6        148.74        129.40        41.03 o                         
  10   5   6         45.01         68.86        52.16 o                         
  11   5   6        260.01        446.30        83.95 o                         
  12   5   6         46.85        284.74       133.34 o                         
 -10   6   6          0.24         42.89        31.90 o                         
  -9   6   6        457.38        542.93        39.30 o                         
  -8   6   6        121.74        181.20        25.77 o                         
  -7   6   6        119.99        168.76        26.21 o                         
  -6   6   6        491.81        418.56        40.31 o                         
  -5   6   6        636.90        566.55        35.91 o                         
  -4   6   6       4914.96       4335.57       105.00 o                         
  -3   6   6        323.19        257.18        23.08 o                         
  -2   6   6        598.27        511.30        27.95 o                         
  -1   6   6         32.75         26.43        11.98 o                         
   0   6   6       4349.32       4075.97        84.99 o                         
   1   6   6       3149.24       2971.10        69.40 o                         
   2   6   6        158.31        140.72        17.53 o                         
   3   6   6       9708.90       9712.25       179.20 o                         
   4   6   6       1161.22       1043.47        37.04 o                         
   5   6   6       1290.86       1388.01        89.00 o                         
   6   6   6         37.18         59.18         9.05 o                         
   7   6   6       4101.38       4015.61       183.11 o                         
   8   6   6         30.59         22.55        29.55 o                         
   9   6   6       1733.51       1645.60        96.62 o                         
  10   6   6       2129.32       2172.31       124.88 o                         
  11   6   6          0.08        239.71       132.28 o                         
  12   6   6       1950.83       2042.35       133.48 o                         
 -10   7   6          7.27        311.55       126.60 o                         
  -9   7   6        265.93        433.33        41.50 o                         
  -8   7   6         85.88        195.47        32.57 o                         
  -7   7   6        321.17        270.86        31.90 o                         
  -6   7   6        827.58        734.47        42.36 o                         
  -5   7   6        720.31        640.65        41.38 o                         
  -4   7   6       2254.06       1935.38        64.24 o                         
  -3   7   6       2654.37       2461.82        64.80 o                         
  -2   7   6        322.87        299.16        25.14 o                         
  -1   7   6       1734.95       1714.01        50.89 o                         
   0   7   6         63.94         35.54        11.76 o                         
   1   7   6         23.98         33.53        12.02 o                         
   2   7   6       7578.25       7002.98       137.95 o                         
   3   7   6         69.27         68.84        14.19 o                         
   4   7   6         33.28         78.60        18.11 o                         
   5   7   6       5731.38       5553.07       119.79 o                         
   6   7   6          0.91         24.35        17.86 o                         
   7   7   6        110.99         93.52        42.70 o                         
   8   7   6          2.00         49.45        34.00 o                         
   9   7   6        328.01        416.30        62.32 o                         
  10   7   6        557.40        667.50        80.45 o                         
  11   7   6        255.86        541.19       164.96 o                         
 -10   8   6         68.21        199.26        86.09 o                         
  -9   8   6         52.00        257.28        38.84 o                         
  -8   8   6        733.30        756.07        45.91 o                         
  -7   8   6        277.55        305.83        34.24 o                         
  -6   8   6        184.56        208.30        28.61 o                         
  -5   8   6        622.85        510.04        37.24 o                         
  -4   8   6         12.39         10.70        16.39 o                         
  -3   8   6       2233.40       2043.44        60.41 o                         
  -2   8   6        485.73        410.47        29.38 o                         
  -1   8   6       1560.67       1339.30        46.52 o                         
   0   8   6        145.83        127.74        19.52 o                         
   1   8   6        716.81        696.67        30.10 o                         
   2   8   6        678.10        624.56        32.96 o                         
   3   8   6        340.59        311.39        26.74 o                         
   4   8   6        671.84        587.10        31.12 o                         
   5   8   6         27.14         20.28        12.31 o                         
   6   8   6         88.22        165.38        18.40 o                         
   7   8   6         67.01         60.93        15.41 o                         
   8   8   6          7.94        107.69        53.97 o                         
   9   8   6       1576.74       1697.81       105.35 o                         
  10   8   6        917.81       1193.95        93.13 o                         
  11   8   6         25.19        171.24       189.85 o                         
  -9   9   6        324.57        285.60        71.22 o                         
  -8   9   6        409.70        531.68        42.89 o                         
  -7   9   6        462.01        538.70        39.68 o                         
  -6   9   6        524.17        526.02        38.36 o                         
  -5   9   6       1593.43       1413.21        64.13 o                         
  -4   9   6         34.91        109.55        25.31 o                         
  -3   9   6        719.78        748.56        39.75 o                         
  -2   9   6          5.55         -1.21        15.79 o                         
  -1   9   6       2579.64       2376.35        68.97 o                         
   0   9   6         54.47         37.26        15.23 o                         
   1   9   6        453.75        500.42        30.58 o                         
   2   9   6      11930.25      11578.46       219.32 o                         
   3   9   6        792.55        762.64        38.48 o                         
   4   9   6        195.51        212.62        25.89 o                         
   5   9   6          3.45          4.27        11.85 o                         
   6   9   6        538.55        545.42        28.85 o                         
   7   9   6         43.23         71.61        15.39 o                         
   8   9   6        715.24        832.31       187.67 o                         
   9   9   6        538.13        702.63       199.60 o                         
  10   9   6        577.94        761.99       154.58 o                         
  -8  10   6        304.95        458.62        61.10 o                         
  -7  10   6        603.90        692.27        44.49 o                         
  -6  10   6       5495.09       4993.11       130.63 o                         
  -5  10   6        127.51        241.76        33.83 o                         
  -4  10   6       1435.64       1234.34        54.96 o                         
  -3  10   6       1220.07       1125.67        50.56 o                         
  -2  10   6        537.64        370.57        31.57 o                         
  -1  10   6          4.18         12.14        15.24 o                         
   0  10   6        150.15        174.14        26.11 o                         
   1  10   6        669.57        565.62        39.54 o                         
   2  10   6        424.16        478.40        33.06 o                         
   3  10   6         63.08         64.76        18.22 o                         
   4  10   6         96.28        135.02        23.67 o                         
   5  10   6        841.03        804.25        41.89 o                         
   6  10   6         18.03         31.66        17.48 o                         
   7  10   6        874.31        913.29        42.51 o                         
   8  10   6        252.50        369.56        93.11 o                         
   9  10   6        164.73        151.50        77.03 o                         
  -8  11   6        165.41        330.07       169.69 o                         
  -7  11   6        196.48        336.05        57.04 o                         
  -6  11   6         44.42        343.34        39.50 o                         
  -5  11   6        192.75        319.47        33.81 o                         
  -4  11   6        751.35        619.20        40.53 o                         
  -3  11   6       1193.49       1047.45        49.88 o                         
  -2  11   6         68.88        118.77        26.24 o                         
  -1  11   6       3270.12       2916.91        88.22 o                         
   0  11   6        114.15        112.42        24.05 o                         
   1  11   6       2472.62       2323.04        72.76 o                         
   2  11   6        763.14        714.63        40.71 o                         
   3  11   6        520.17        543.41        35.21 o                         
   4  11   6        465.85        396.02        32.70 o                         
   5  11   6        228.52        148.60        24.58 o                         
   6  11   6        483.69        537.46        41.70 o                         
   7  11   6        678.07        597.39        36.04 o                         
   8  11   6       2330.09       2424.17       303.74 o                         
  -7  12   6        369.86        891.48       119.70 o                         
  -6  12   6        505.20        697.48        60.48 o                         
  -5  12   6          0.91        242.27        66.04 o                         
  -4  12   6        104.37        205.75        40.86 o                         
  -3  12   6         92.48        105.54        30.72 o                         
  -2  12   6        359.94        337.38        36.86 o                         
  -1  12   6         41.41        119.97        26.79 o                         
   0  12   6       3221.74       2966.05        87.55 o                         
   1  12   6         70.67        101.96        25.51 o                         
   2  12   6        361.03        369.74        34.12 o                         
   3  12   6       1012.53       1037.02        48.86 o                         
   4  12   6          9.99         41.66        18.77 o                         
   5  12   6         31.68         61.05        20.59 o                         
   6  12   6         76.97         78.74        24.72 o                         
   7  12   6        225.25        163.75        37.21 o                         
  -5  13   6          2.96        304.91        78.52 o                         
  -4  13   6        623.76        740.35        48.73 o                         
  -3  13   6         29.29        247.69        50.10 o                         
  -2  13   6        138.99        221.14        41.88 o                         
  -1  13   6        387.76        412.10        39.74 o                         
   0  13   6         61.42         57.21        20.81 o                         
   1  13   6        135.94        231.85        36.22 o                         
   2  13   6          5.68         62.72        27.60 o                         
   3  13   6          3.94         81.76        27.23 o                         
   4  13   6        364.81        537.05        44.86 o                         
   5  13   6       1288.77       1382.75        65.20 o                         
   6  13   6          4.00          9.16        33.17 o                         
  -3  14   6        734.08        884.06        78.93 o                         
  -2  14   6        451.17        512.57        59.02 o                         
  -1  14   6          4.83         73.45        44.50 o                         
   0  14   6       1202.69       1144.83        69.25 o                         
   1  14   6        255.20        231.78        60.06 o                         
   2  14   6         20.52         34.18        36.09 o                         
   3  14   6        425.92        647.41        60.90 o                         
   4  14   6        147.81        216.64        77.46 o                         
   0 -12   7         83.71        262.26       111.46 o                         
   1 -12   7          2.21          9.28        45.09 o                         
   2 -12   7        513.58        533.28        65.97 o                         
   3 -12   7        183.36        349.59        88.65 o                         
  -3 -11   7        159.61        659.76       181.95 o                         
  -2 -11   7         15.61         32.49        68.29 o                         
  -1 -11   7        475.39        524.54        45.85 o                         
   0 -11   7          1.21         31.90        37.85 o                         
   1 -11   7        157.16        152.96        31.00 o                         
   2 -11   7        263.04        328.84        37.63 o                         
   3 -11   7        606.05        644.90        47.92 o                         
   4 -11   7        618.13        733.29        51.27 o                         
   5 -11   7        133.60        251.91        56.11 o                         
   6 -11   7         93.01        409.69        75.37 o                         
  -5 -10   7        426.51        527.26        69.08 o                         
  -4 -10   7          4.54         17.40        27.49 o                         
  -3 -10   7         93.03        128.41        73.28 o                         
  -2 -10   7         83.12         49.84        25.73 o                         
  -1 -10   7          6.71          2.72        20.56 o                         
   0 -10   7        154.93        178.39        32.47 o                         
   1 -10   7          1.62         29.51        41.87 o                         
   2 -10   7        131.99        171.30        42.09 o                         
   3 -10   7        936.37        825.93        46.70 o                         
   4 -10   7          1.01         10.66        20.82 o                         
   5 -10   7         10.12        237.42        39.84 o                         
   6 -10   7        147.92        253.84        47.26 o                         
   7 -10   7        136.85        274.23        47.41 o                         
   8 -10   7        132.82        485.90       137.11 o                         
  -6  -9   7        626.85        635.44        75.33 o                         
  -5  -9   7          2.04         16.10        24.96 o                         
  -4  -9   7       1079.84       1025.52        57.37 o                         
  -3  -9   7       1186.54       1218.80        60.65 o                         
  -2  -9   7         98.30        163.26        44.29 o                         
  -1  -9   7       2393.69       2418.13        86.98 o                         
   0  -9   7          0.05         -5.78        18.38 o                         
   1  -9   7       3214.92       3259.72        93.60 o                         
   2  -9   7        907.08        953.98        47.77 o                         
   3  -9   7        178.76        184.32        28.64 o                         
   4  -9   7        153.21        121.09        24.21 o                         
   5  -9   7        448.98        511.86        40.69 o                         
   6  -9   7          6.28         41.84        25.89 o                         
   7  -9   7         99.37        195.13        40.48 o                         
   8  -9   7       1670.62       1735.73        81.20 o                         
   9  -9   7          6.95         67.09        43.52 o                         
  -7  -8   7        766.56        806.19       139.99 o                         
  -6  -8   7        542.90        490.14        51.18 o                         
  -5  -8   7          5.07         -4.69        21.15 o                         
  -4  -8   7         90.84        101.55        25.51 o                         
  -3  -8   7         44.00         67.24        28.82 o                         
  -2  -8   7          1.09          2.70        18.47 o                         
  -1  -8   7        363.13        391.81        34.24 o                         
   0  -8   7       2675.14       2991.65        90.91 o                         
   1  -8   7       1691.66       1757.15        59.35 o                         
   2  -8   7        274.71        300.17        32.74 o                         
   3  -8   7       1295.17       1223.84        50.91 o                         
   4  -8   7        703.32        625.46        39.65 o                         
   5  -8   7        148.84        115.53        22.62 o                         
   6  -8   7       2732.63       2508.37        73.46 o                         
   7  -8   7        274.75        297.36        33.09 o                         
   8  -8   7         10.84         67.71        49.76 o                         
   9  -8   7          1.07         85.08        44.31 o                         
  10  -8   7         62.30        147.74        88.91 o                         
  -8  -7   7        861.89        878.26       118.45 o                         
  -7  -7   7         33.74         32.83        94.07 o                         
  -6  -7   7          8.69         13.36        21.51 o                         
  -5  -7   7        783.98        724.55        45.37 o                         
  -4  -7   7         37.26         23.87        19.21 o                         
  -3  -7   7         18.96         -7.81        17.49 o                         
  -2  -7   7       1558.06       1630.42        81.31 o                         
  -1  -7   7         79.24         46.28        17.96 o                         
   0  -7   7         33.23          9.98        16.54 o                         
   1  -7   7        118.13        132.76        22.33 o                         
   2  -7   7        631.31        619.62        37.48 o                         
   3  -7   7       1243.99       1153.24        50.11 o                         
   4  -7   7         31.18         35.56        18.96 o                         
   5  -7   7       1799.07       1539.51        57.24 o                         
   6  -7   7         21.50          8.42        20.81 o                         
   7  -7   7       2866.01       2803.42        82.75 o                         
   8  -7   7        731.23        731.49        46.40 o                         
   9  -7   7        610.65        762.62        48.68 o                         
  10  -7   7        968.84        925.69        60.52 o                         
  11  -7   7         67.26         37.48       123.05 o                         
  -8  -6   7         89.64        101.54        53.38 o                         
  -7  -6   7        161.23        160.58        47.62 o                         
  -6  -6   7         67.44         38.39        35.57 o                         
  -5  -6   7       1099.63       1113.93        51.83 o                         
  -4  -6   7          9.94          5.84        15.98 o                         
  -3  -6   7       3184.18       3201.58        94.07 o                         
  -2  -6   7       1291.76       1330.86        78.30 o                         
  -1  -6   7       1769.82       1728.41        53.57 o                         
   0  -6   7       4080.32       4209.45       104.25 o                         
   1  -6   7         62.99         67.19        16.99 o                         
   2  -6   7         56.58         31.40        15.64 o                         
   3  -6   7       1244.80       1187.95        46.56 o                         
   4  -6   7        541.67        503.39        35.70 o                         
   5  -6   7        588.67        530.54        37.01 o                         
   6  -6   7       1106.82       1018.13        50.85 o                         
   7  -6   7       1941.98       1737.09        61.94 o                         
   8  -6   7          0.32         12.48        41.40 o                         
   9  -6   7        597.42        615.13        41.53 o                         
  10  -6   7        710.31        899.71        51.04 o                         
  11  -6   7         45.75         67.83        63.65 o                         
  -9  -5   7          7.33         51.66        44.84 o                         
  -8  -5   7        382.88        341.07        60.95 o                         
  -7  -5   7        266.34        176.93        41.64 o                         
  -6  -5   7         83.05         34.62        18.81 o                         
  -5  -5   7       1671.45       1794.64        64.50 o                         
  -4  -5   7         24.14         -2.95        19.68 o                         
  -3  -5   7         98.85         58.05        18.86 o                         
  -2  -5   7       1480.26       1481.66        55.40 o                         
  -1  -5   7        792.70        701.69        35.28 o                         
   0  -5   7          1.70         -5.12        11.68 o                         
   1  -5   7       1329.08       1319.00        45.61 o                         
   2  -5   7        430.17        423.57        30.71 o                         
   3  -5   7        160.74        130.27        22.15 o                         
   4  -5   7       1927.75       1752.90        55.69 o                         
   5  -5   7        137.36        144.69        23.51 o                         
   6  -5   7       1087.29       1051.21        49.93 o                         
   7  -5   7        382.08        358.47        34.46 o                         
   8  -5   7         85.07         60.85        20.95 o                         
   9  -5   7         85.94         81.22        31.59 o                         
  10  -5   7        625.40        644.43        47.83 o                         
  11  -5   7        451.88        692.11        99.98 o                         
  12  -5   7         16.47         12.87       127.03 o                         
  -9  -4   7          2.68          6.43        19.48 o                         
  -8  -4   7         57.99         22.33        20.30 o                         
  -7  -4   7        271.25        199.01        33.73 o                         
  -6  -4   7        261.11        185.80        28.34 o                         
  -5  -4   7       1028.73       1082.32        47.91 o                         
  -4  -4   7        653.18        676.89        38.59 o                         
  -3  -4   7       4738.44       4562.46       113.50 o                         
  -2  -4   7        756.53        717.61        37.31 o                         
  -1  -4   7        214.72        204.71        21.39 o                         
   0  -4   7       6304.55       6009.47       163.26 o                         
   1  -4   7        129.71        133.26        20.01 o                         
   2  -4   7        120.78        152.74        23.04 o                         
   3  -4   7       1044.61       1082.66        42.27 o                         
   4  -4   7       2305.91       2229.78        60.79 o                         
   5  -4   7       3124.98       2899.85        73.65 o                         
   6  -4   7        136.71        142.51        22.89 o                         
   7  -4   7        670.79        622.12        37.28 o                         
   8  -4   7       1483.60       1293.41        53.94 o                         
   9  -4   7        435.28        367.63        36.19 o                         
  10  -4   7        491.87        610.99        43.90 o                         
  11  -4   7         20.74        256.85        86.56 o                         
  12  -4   7        195.65        147.56        37.55 o                         
 -10  -3   7          1.89         53.77        54.63 o                         
  -9  -3   7         97.29         84.33        23.00 o                         
  -8  -3   7       3192.31       2907.30        87.79 o                         
  -7  -3   7        265.01        204.99        28.71 o                         
  -6  -3   7          1.69         -3.45        27.43 o                         
  -5  -3   7         11.77        -15.01        22.06 o                         
  -4  -3   7       2230.53       2135.33        65.78 o                         
  -3  -3   7          1.07         -8.06        13.19 o                         
  -2  -3   7        736.80        809.36        37.95 o                         
  -1  -3   7       1989.36       1932.91        54.80 o                         
   0  -3   7         54.65         62.90        18.34 o                         
   1  -3   7       4941.34       5730.70       145.19 o                         
   2  -3   7        809.40        699.78        32.50 o                         
   3  -3   7       2845.02       2778.66        70.40 o                         
   4  -3   7        776.11        823.12        34.68 o                         
   5  -3   7       2924.29       2853.12        70.45 o                         
   6  -3   7       1280.70       1097.28        42.15 o                         
   7  -3   7        145.60        151.72        22.31 o                         
   8  -3   7        100.54         62.49        18.83 o                         
   9  -3   7        720.16        703.88        41.17 o                         
  10  -3   7         29.17         80.41        34.45 o                         
  11  -3   7        138.99         94.31        27.47 o                         
  12  -3   7         38.44         44.37        27.57 o                         
 -10  -2   7         27.27         23.28        23.70 o                         
  -9  -2   7        859.60        832.41        50.66 o                         
  -8  -2   7        167.27         66.45        19.99 o                         
  -7  -2   7       2450.18       2552.72        80.00 o                         
  -6  -2   7       1534.76       1498.63        51.07 o                         
  -5  -2   7       2764.04       2552.16        74.25 o                         
  -4  -2   7        418.47        369.02        26.22 o                         
  -3  -2   7       1465.12       1428.68        57.23 o                         
  -2  -2   7       1165.57       1150.56        43.55 o                         
  -1  -2   7       1545.15       1581.19        47.06 o                         
   0  -2   7       7099.74       7674.25       182.68 o                         
   1  -2   7       6795.06       7112.41       172.12 o                         
   2  -2   7        968.53       1028.71        44.51 o                         
   3  -2   7       4732.11       4897.76       113.89 o                         
   4  -2   7        434.45        517.27        28.50 o                         
   5  -2   7        418.39        470.37        27.80 o                         
   6  -2   7       3985.14       3735.21        83.57 o                         
   7  -2   7        113.02        131.33        21.45 o                         
   8  -2   7          6.97         -1.95        14.70 o                         
   9  -2   7          1.31          2.38        19.44 o                         
  10  -2   7       2587.12       2612.18        88.90 o                         
  11  -2   7         57.58         41.60        27.17 o                         
  12  -2   7          1.70        -17.32        26.61 o                         
 -10  -1   7        330.74        282.81        45.55 o                         
  -9  -1   7        645.94        615.10        46.54 o                         
  -8  -1   7          2.06         12.85        17.64 o                         
  -7  -1   7        134.12        120.60        29.10 o                         
  -6  -1   7         63.65         45.81        15.69 o                         
  -5  -1   7       1306.08       1229.00        39.87 o                         
  -4  -1   7         40.64         28.76        11.97 o                         
  -3  -1   7        237.47        232.40        19.23 o                         
  -2  -1   7      17772.81      19910.42       534.33 o                         
  -1  -1   7         40.63         87.44        21.90 o                         
   0  -1   7         13.08         -1.18        13.99 o                         
   1  -1   7       4691.00       4808.20        99.26 o                         
   2  -1   7      15618.60      16899.11       315.81 o                         
   3  -1   7         20.11         16.20        14.00 o                         
   4  -1   7       1392.02       1292.53        49.77 o                         
   5  -1   7      11094.01      10895.98       209.04 o                         
   6  -1   7        128.78         97.67        17.57 o                         
   7  -1   7       1285.25       1384.35        48.01 o                         
   8  -1   7       1129.77       1141.47        44.78 o                         
   9  -1   7       1992.18       1744.55        65.44 o                         
  10  -1   7         55.84         50.80        24.45 o                         
  11  -1   7        146.54        113.22        31.93 o                         
  12  -1   7        354.67        353.05        40.97 o                         
  13  -1   7        429.12        505.96        60.15 o                         
 -11   0   7         22.02         36.62        37.71 o                         
 -10   0   7       1596.56       1606.44        76.12 o                         
  -9   0   7        273.84        343.99        37.56 o                         
  -8   0   7         73.41         82.43        18.70 o                         
  -7   0   7        333.83        288.27        30.55 o                         
  -6   0   7        595.78        519.93        29.53 o                         
  -5   0   7         69.77         69.02        14.16 o                         
  -4   0   7        221.27        199.01        20.15 o                         
  -3   0   7       1002.48        858.58        33.56 o                         
  -2   0   7       3077.72       3528.13        94.82 o                         
  -1   0   7       1860.71       1983.09        53.66 o                         
   0   0   7        316.75        492.17        25.87 o                         
   1   0   7       3248.52       3271.73        87.27 o                         
   2   0   7        615.81        620.83        28.57 o                         
   3   0   7       5251.85       5727.55       116.70 o                         
   4   0   7        886.15        837.49        34.07 o                         
   5   0   7       2607.87       2428.30        65.56 o                         
   6   0   7          4.13         -0.51        11.97 o                         
   7   0   7       5220.84       5051.73       127.41 o                         
   8   0   7       1801.57       1577.57        57.04 o                         
   9   0   7        229.73        216.79        36.55 o                         
  10   0   7        940.98        796.34        45.21 o                         
  11   0   7        201.37        127.98        30.34 o                         
  12   0   7       1174.26       1160.21        92.84 o                         
  13   0   7        256.57        216.26        49.54 o                         
 -11   1   7         39.94        236.07        65.15 o                         
 -10   1   7        344.54        373.44        39.69 o                         
  -9   1   7          7.54         17.85        18.63 o                         
  -8   1   7        843.21        746.92        40.56 o                         
  -7   1   7        528.09        458.15        34.96 o                         
  -6   1   7        149.84        135.37        22.93 o                         
  -5   1   7       4226.96       4345.60       109.26 o                         
  -4   1   7         25.00         17.74        11.63 o                         
  -3   1   7       3199.36       3171.80        78.64 o                         
  -2   1   7       2849.80       3092.37        85.52 o                         
  -1   1   7        168.28        172.08        21.72 o                         
   0   1   7         38.09         17.46        11.50 o                         
   1   1   7          8.68         30.02        10.93 o                         
   2   1   7       2429.99       2463.71        62.21 o                         
   3   1   7       1661.29       1767.89        55.85 o                         
   4   1   7      13317.82      13630.30       260.03 o                         
   5   1   7       3740.44       3765.91        72.86 o                         
   6   1   7         45.41         11.73         9.34 o                         
   7   1   7         40.19         28.08        11.61 o                         
   8   1   7       1651.56       1524.41        59.00 o                         
   9   1   7        104.87         97.51        18.34 o                         
  10   1   7        509.00        461.95        24.05 o                         
  11   1   7       3268.94       3537.95       122.58 o                         
  12   1   7        298.22        440.14       131.23 o                         
  13   1   7         21.72         41.60       119.69 o                         
 -11   2   7          6.66         92.59        65.49 o                         
 -10   2   7       1734.22       1777.31        70.22 o                         
  -9   2   7          7.84         14.44        19.40 o                         
  -8   2   7        205.03        215.86        31.36 o                         
  -7   2   7       1033.45        994.66        53.51 o                         
  -6   2   7       1613.51       1655.46        64.16 o                         
  -5   2   7       1851.18       1865.80        53.76 o                         
  -4   2   7       3255.71       3326.04        91.25 o                         
  -3   2   7       3103.21       3384.07        84.03 o                         
  -2   2   7       1196.16       1693.05        50.28 o                         
  -1   2   7       1152.58       1189.64        44.16 o                         
   0   2   7       4287.52       5021.55       112.57 o                         
   1   2   7        483.25        543.37        25.38 o                         
   2   2   7        174.96        167.04        18.53 o                         
   3   2   7        482.91        358.17        21.58 o                         
   4   2   7       4472.10       4852.85       113.07 o                         
   5   2   7        378.53        399.98        23.55 o                         
   6   2   7         34.61          6.23         9.49 o                         
   7   2   7         95.98        114.11        16.84 o                         
   8   2   7        420.68        426.36        24.14 o                         
   9   2   7       1138.83       1062.92        27.61 o                         
  10   2   7          3.52         57.65        70.68 o                         
  11   2   7        186.90        127.04        52.72 o                         
  12   2   7          4.36         16.72        55.99 o                         
  13   2   7         98.67        135.96        77.52 o                         
 -11   3   7        386.54        561.84       131.85 o                         
 -10   3   7         13.05          0.66        29.75 o                         
  -9   3   7         87.84         76.63        24.45 o                         
  -8   3   7       2477.37       2496.83       120.31 o                         
  -7   3   7        868.28        821.16        48.81 o                         
  -6   3   7        295.63        320.26        27.08 o                         
  -5   3   7       3408.09       3304.57        95.40 o                         
  -4   3   7       8483.62       8381.71       182.84 o                         
  -3   3   7          1.31          1.02        11.43 o                         
  -2   3   7         69.83         94.96        17.77 o                         
  -1   3   7       1821.59       1871.96        59.91 o                         
   0   3   7          0.50         12.14        12.16 o                         
   1   3   7      15914.52      19210.59       406.49 o                         
   2   3   7      12926.95      15368.72       317.48 o                         
   3   3   7       1026.31       1231.02        44.69 o                         
   4   3   7        195.68        211.19        17.13 o                         
   5   3   7        279.06        317.13        24.22 o                         
   6   3   7         92.32        109.06        12.76 o                         
   7   3   7        212.11        216.91        13.66 o                         
   8   3   7       1828.55       1624.44        69.49 o                         
   9   3   7       2989.57       3188.10       135.21 o                         
  10   3   7        337.94        389.49        76.12 o                         
  11   3   7       1375.79       1584.50       105.20 o                         
  12   3   7         27.54        291.26       130.42 o                         
 -11   4   7         81.23         49.97        62.85 o                         
 -10   4   7        475.84        587.75        56.63 o                         
  -9   4   7         98.48        156.51        35.46 o                         
  -8   4   7        268.65        305.74        36.48 o                         
  -7   4   7       1365.80       1240.58        54.61 o                         
  -6   4   7       2858.19       2723.51        91.00 o                         
  -5   4   7        287.60        288.13        23.86 o                         
  -4   4   7       3179.96       2980.84        82.49 o                         
  -3   4   7       1505.64       1297.64        47.71 o                         
  -2   4   7       1100.20       1093.23        41.72 o                         
  -1   4   7      12006.80      13146.18       303.49 o                         
   0   4   7       8801.40      10432.34       215.51 o                         
   1   4   7       6711.75       6184.93       125.85 o                         
   2   4   7        149.21        162.89        19.17 o                         
   3   4   7      11366.73      12059.09       371.01 o                         
   4   4   7       4153.54       4457.01       104.83 o                         
   5   4   7        903.87        876.83        37.41 o                         
   6   4   7        252.73        279.84        20.99 o                         
   7   4   7        528.04        462.63        21.51 o                         
   8   4   7        113.07        163.67        42.62 o                         
   9   4   7        334.85        314.59        55.54 o                         
  10   4   7        983.90       1028.29        84.07 o                         
  11   4   7        202.77        269.31        90.41 o                         
  12   4   7         45.56        207.31        96.05 o                         
 -10   5   7        153.22        143.13        40.66 o                         
  -9   5   7        808.17        792.70        51.48 o                         
  -8   5   7         30.46         28.26        19.24 o                         
  -7   5   7       3149.15       2775.73       112.78 o                         
  -6   5   7        392.00        349.28        36.40 o                         
  -5   5   7       2020.91       1931.27        66.42 o                         
  -4   5   7       2031.06       1741.93        60.45 o                         
  -3   5   7        286.00        184.92        26.06 o                         
  -2   5   7       5199.35       4835.42       116.41 o                         
  -1   5   7       3664.06       3527.55        85.64 o                         
   0   5   7        465.53        598.71        29.66 o                         
   1   5   7         26.87         24.54        10.43 o                         
   2   5   7       8650.35       8569.52       172.99 o                         
   3   5   7        282.87        231.88        17.89 o                         
   4   5   7       1633.69       1587.24        62.12 o                         
   5   5   7       3745.93       3683.53       131.53 o                         
   6   5   7         67.94         49.87        11.00 o                         
   7   5   7        253.49        235.60        62.52 o                         
   8   5   7       2899.25       2929.02       125.55 o                         
   9   5   7          0.78         24.52        47.68 o                         
  10   5   7        190.29        227.65        53.56 o                         
  11   5   7        165.96        380.54        85.80 o                         
  12   5   7          7.48        197.34       121.98 o                         
 -10   6   7         23.26        135.80        40.46 o                         
  -9   6   7          7.20         72.06        24.49 o                         
  -8   6   7        136.86        148.34        25.74 o                         
  -7   6   7       1437.56       1310.45        59.25 o                         
  -6   6   7          1.05          4.08        17.16 o                         
  -5   6   7        200.74        172.21        34.45 o                         
  -4   6   7       2707.81       2434.78        66.11 o                         
  -3   6   7       1668.59       1525.36        49.94 o                         
  -2   6   7        789.39        723.35        37.89 o                         
  -1   6   7        122.20        155.94        18.14 o                         
   0   6   7       8384.50       8489.38       168.30 o                         
   1   6   7          5.31         13.24        10.95 o                         
   2   6   7        455.84        592.98        43.19 o                         
   3   6   7       5590.28       5298.26       135.78 o                         
   4   6   7         99.19         92.72        14.75 o                         
   5   6   7        548.80        604.20        62.48 o                         
   6   6   7        329.11        315.78        18.03 o                         
   7   6   7       3271.15       3159.50       189.98 o                         
   8   6   7        137.36        107.34        37.00 o                         
   9   6   7       1816.56       1839.51       103.38 o                         
  10   6   7        966.35       1205.96       114.55 o                         
  11   6   7        138.75        241.36       100.00 o                         
  12   6   7        557.29        965.88       165.99 o                         
 -10   7   7        193.82        562.94        73.48 o                         
  -9   7   7         14.55         58.51        36.06 o                         
  -8   7   7        156.00        315.02        34.41 o                         
  -7   7   7        484.94        570.32        40.74 o                         
  -6   7   7        171.86        157.48        22.92 o                         
  -5   7   7        413.19        296.10        34.45 o                         
  -4   7   7       1034.75        933.22        37.01 o                         
  -3   7   7        825.12        713.59        34.86 o                         
  -2   7   7        635.32        599.93        31.84 o                         
  -1   7   7       3111.94       2790.43        69.81 o                         
   0   7   7          1.93         -4.93        10.30 o                         
   1   7   7       1020.66       1087.26        36.94 o                         
   2   7   7       3210.00       3197.35        70.81 o                         
   3   7   7         24.32          2.02        11.23 o                         
   4   7   7       5596.18       5291.30       110.16 o                         
   5   7   7       3118.70       3175.90        79.48 o                         
   6   7   7       3590.48       3689.85       101.80 o                         
   7   7   7         53.40         45.93        31.13 o                         
   8   7   7         16.90         19.46        33.73 o                         
   9   7   7        616.06        772.05        84.99 o                         
  10   7   7        135.89        181.44        57.59 o                         
  11   7   7        363.60        887.28       127.86 o                         
  -9   8   7        463.58        554.30        47.66 o                         
  -8   8   7        334.66        414.45        42.58 o                         
  -7   8   7         42.13         81.48        30.99 o                         
  -6   8   7        248.33        269.07        34.56 o                         
  -5   8   7        375.11        316.05        33.44 o                         
  -4   8   7          8.91          3.94        14.90 o                         
  -3   8   7         57.07         48.11        17.21 o                         
  -2   8   7        538.31        399.12        29.50 o                         
  -1   8   7        407.16        501.05        31.39 o                         
   0   8   7         14.63         -6.27        11.18 o                         
   1   8   7       1988.42       1758.83        50.57 o                         
   2   8   7        167.77        159.43        24.59 o                         
   3   8   7        351.54        331.54        26.96 o                         
   4   8   7         54.08         47.71        14.18 o                         
   5   8   7        385.31        418.12        30.25 o                         
   6   8   7       5716.85       5667.54       166.05 o                         
   7   8   7         19.66          3.26         5.33 o                         
   8   8   7          4.03         44.27        60.60 o                         
   9   8   7       1768.93       1862.55       107.16 o                         
  10   8   7         56.18        300.16       128.56 o                         
  11   8   7         50.96         28.19        79.46 o                         
  -9   9   7        770.59        839.22        84.93 o                         
  -8   9   7       1110.85       1076.96        56.21 o                         
  -7   9   7        271.37        323.08        34.04 o                         
  -6   9   7        657.13        631.10        41.79 o                         
  -5   9   7        527.75        584.69        41.60 o                         
  -4   9   7        778.52        784.64        45.78 o                         
  -3   9   7         62.89         78.54        18.85 o                         
  -2   9   7         44.75         58.06        19.31 o                         
  -1   9   7        430.02        370.23        38.62 o                         
   0   9   7          1.94        -16.96        16.96 o                         
   1   9   7       3053.26       2976.71        69.13 o                         
   2   9   7       1478.07       1670.26       104.26 o                         
   3   9   7        352.20        434.61        33.66 o                         
   4   9   7         22.78         23.40        14.00 o                         
   5   9   7         46.04         22.11        14.18 o                         
   6   9   7        566.70        514.74        31.71 o                         
   7   9   7         58.48         39.76        15.25 o                         
   8   9   7         75.16        151.38       103.39 o                         
   9   9   7        244.43        384.65        96.30 o                         
  10   9   7        580.14        523.61       121.05 o                         
  -8  10   7         65.93        556.28        87.86 o                         
  -7  10   7         60.93        232.66        39.93 o                         
  -6  10   7       4983.63       4710.77       126.14 o                         
  -5  10   7        158.29        288.77        42.20 o                         
  -4  10   7         85.66        145.05        26.25 o                         
  -3  10   7         10.32         29.27        15.20 o                         
  -2  10   7        707.78        548.50        38.71 o                         
  -1  10   7         61.65         48.66        17.86 o                         
   0  10   7        278.24        229.33        28.35 o                         
   1  10   7        534.75        432.98        35.55 o                         
   2  10   7        370.38        318.62        31.97 o                         
   3  10   7        285.33        265.23        29.69 o                         
   4  10   7          7.68         -3.71        14.58 o                         
   5  10   7          1.54          6.95        16.12 o                         
   6  10   7        614.79        626.43        41.90 o                         
   7  10   7         92.79         75.41        16.73 o                         
   8  10   7         18.58         97.32       101.18 o                         
   9  10   7        145.10        165.23        75.63 o                         
  -7  11   7        698.60        920.20        95.30 o                         
  -6  11   7        481.21        781.43        66.73 o                         
  -5  11   7          3.14        200.89        36.29 o                         
  -4  11   7       1599.79       1450.34        60.29 o                         
  -3  11   7       1847.86       1634.28        63.79 o                         
  -2  11   7       1895.59       1801.43        66.61 o                         
  -1  11   7       3867.54       3619.27        96.03 o                         
   0  11   7        270.94        320.02        33.87 o                         
   1  11   7       1199.13       1146.07        50.29 o                         
   2  11   7         83.89         89.34        19.53 o                         
   3  11   7        470.93        541.48        35.11 o                         
   4  11   7          3.95         21.38        16.41 o                         
   5  11   7         57.49         36.62        18.77 o                         
   6  11   7       1034.20       1124.99        53.34 o                         
   7  11   7        397.32        399.57        32.70 o                         
   8  11   7        744.00       1097.27       230.01 o                         
  -6  12   7       1116.34       1425.92        76.96 o                         
  -5  12   7         67.22        290.97        55.51 o                         
  -4  12   7         96.89        299.94        37.07 o                         
  -3  12   7         31.11        229.30        65.11 o                         
  -2  12   7       1135.55       1128.83        54.05 o                         
  -1  12   7         73.10        133.34        45.30 o                         
   0  12   7       3300.68       2970.15        88.19 o                         
   1  12   7        233.31        319.38        32.71 o                         
   2  12   7         59.00        130.15        28.62 o                         
   3  12   7        337.07        338.25        34.01 o                         
   4  12   7        552.73        543.57        37.58 o                         
   5  12   7          7.05         11.31        18.36 o                         
   6  12   7         21.37          7.46        27.24 o                         
   7  12   7        869.74        928.72        60.27 o                         
  -5  13   7        707.01        982.24        74.70 o                         
  -4  13   7        105.68        343.05        54.64 o                         
  -3  13   7         51.80         95.95        55.95 o                         
  -2  13   7       1224.78       1122.20        59.19 o                         
  -1  13   7          5.01         84.48        35.45 o                         
   0  13   7         78.08        155.09        28.79 o                         
   1  13   7        613.44        653.33        43.69 o                         
   2  13   7         26.29        165.93        49.96 o                         
   3  13   7          2.01        125.10        33.73 o                         
   4  13   7        667.05        733.79        45.31 o                         
   5  13   7       1291.22       1336.81        57.64 o                         
   6  13   7         76.25         42.52        32.73 o                         
  -3  14   7       1070.02       1308.62        92.39 o                         
  -2  14   7        398.58        547.18        68.95 o                         
  -1  14   7        282.66        360.97        60.14 o                         
   0  14   7       1062.54       1094.83        90.19 o                         
   1  14   7         42.66        187.79       135.95 o                         
   2  14   7          6.84         82.32        35.32 o                         
   3  14   7          4.69         81.87        35.43 o                         
   4  14   7       1106.65       1383.78       155.35 o                         
  -2 -11   8        422.88        602.73        98.72 o                         
  -1 -11   8        281.23        400.64        75.88 o                         
   0 -11   8          0.29         12.32        43.31 o                         
   1 -11   8        713.36        872.89        64.31 o                         
   2 -11   8        139.38        204.11        45.27 o                         
   3 -11   8         65.66         57.85        31.20 o                         
   4 -11   8        130.07        406.89        61.42 o                         
   5 -11   8        350.13        533.55        58.82 o                         
   6 -11   8         13.18        660.87       150.93 o                         
  -4 -10   8        104.93        223.32       138.63 o                         
  -3 -10   8         67.22         72.31        68.52 o                         
  -2 -10   8        144.76        256.95       110.04 o                         
  -1 -10   8        138.93        146.98        37.40 o                         
   0 -10   8          3.18         11.10        22.04 o                         
   1 -10   8        198.85        136.35        31.08 o                         
   2 -10   8        181.72        145.60        28.97 o                         
   3 -10   8        725.72        717.11        44.14 o                         
   4 -10   8        229.98        215.26        42.71 o                         
   5 -10   8          1.23         40.85        33.17 o                         
   6 -10   8        224.28        384.58        41.73 o                         
   7 -10   8        114.02        283.20        57.17 o                         
  -5  -9   8         48.96         67.91        56.07 o                         
  -4  -9   8        622.24        645.62        49.29 o                         
  -3  -9   8        720.97        826.22        57.96 o                         
  -2  -9   8       1370.52       1384.42        71.40 o                         
  -1  -9   8        679.73        692.42        53.49 o                         
   0  -9   8         18.47         40.35        31.07 o                         
   1  -9   8       3693.65       3627.80       138.86 o                         
   2  -9   8        135.34        126.59        24.11 o                         
   3  -9   8        159.96        107.26        23.70 o                         
   4  -9   8          3.39          7.49        27.68 o                         
   5  -9   8        217.95        182.05        28.71 o                         
   6  -9   8         39.78         56.64        22.92 o                         
   7  -9   8        820.43        887.48        54.64 o                         
   8  -9   8        396.65        565.48        57.54 o                         
   9  -9   8         44.35         33.77        54.49 o                         
  -6  -8   8          5.43         14.93        28.90 o                         
  -5  -8   8         11.46          6.00        45.48 o                         
  -4  -8   8         15.23         32.10        34.33 o                         
  -3  -8   8        626.96        607.57        45.24 o                         
  -2  -8   8        330.44        358.82        42.06 o                         
  -1  -8   8        167.15        222.25        34.38 o                         
   0  -8   8       2426.59       2395.21        71.13 o                         
   1  -8   8          7.08         -4.81        18.31 o                         
   2  -8   8        163.75        168.90        26.08 o                         
   3  -8   8       1701.84       1617.87        57.59 o                         
   4  -8   8       1969.15       1898.63        82.57 o                         
   5  -8   8         41.68         34.24        22.44 o                         
   6  -8   8        555.20        556.07        38.87 o                         
   7  -8   8        448.22        499.36        39.00 o                         
   8  -8   8          1.86         72.90        39.17 o                         
   9  -8   8         62.99         90.37        58.77 o                         
  10  -8   8        172.40        122.63        53.25 o                         
  -7  -7   8         19.09         68.03        58.57 o                         
  -6  -7   8          0.34        -13.88        23.09 o                         
  -5  -7   8        761.32        798.17        49.44 o                         
  -4  -7   8        523.95        449.85        40.86 o                         
  -3  -7   8         94.69         78.59        22.39 o                         
  -2  -7   8       3585.00       3692.97       108.23 o                         
  -1  -7   8         44.29         19.14        19.54 o                         
   0  -7   8         39.44         30.04        16.98 o                         
   1  -7   8        290.04        224.84        31.86 o                         
   2  -7   8       1869.21       1936.13        62.94 o                         
   3  -7   8        378.39        358.89        37.62 o                         
   4  -7   8        610.82        646.41        42.98 o                         
   5  -7   8       1928.13       1787.63        71.22 o                         
   6  -7   8         21.72         -5.38        18.94 o                         
   7  -7   8       2498.31       2385.72        82.24 o                         
   8  -7   8        137.89        207.87        39.65 o                         
   9  -7   8       1175.00       1224.49        76.51 o                         
  10  -7   8        282.94        181.40        62.10 o                         
  -8  -6   8        331.89        489.76       104.53 o                         
  -7  -6   8          2.40         44.92        98.96 o                         
  -6  -6   8        433.71        394.70        50.42 o                         
  -5  -6   8        979.02       1074.50        52.71 o                         
  -4  -6   8       1208.61       1254.20        55.69 o                         
  -3  -6   8       1405.23       1406.94        58.22 o                         
  -2  -6   8         72.49         62.40        24.70 o                         
  -1  -6   8       7737.74       8128.58       233.30 o                         
   0  -6   8         38.72         50.35        18.40 o                         
   1  -6   8       1573.17       1573.00        53.29 o                         
   2  -6   8       1273.76       1302.91        48.44 o                         
   3  -6   8        121.76        121.74        23.90 o                         
   4  -6   8       2132.01       2051.51        70.31 o                         
   5  -6   8        235.44        280.17        38.68 o                         
   6  -6   8       1439.98       1517.60        61.03 o                         
   7  -6   8        737.05        662.14        43.86 o                         
   8  -6   8          2.20         10.42        27.44 o                         
   9  -6   8        677.27        709.30        56.09 o                         
  10  -6   8        539.01        696.96        69.76 o                         
  11  -6   8         21.08         60.41        71.49 o                         
  -9  -5   8         45.15        102.64        49.26 o                         
  -8  -5   8        890.16        890.49        58.90 o                         
  -7  -5   8          0.23         31.38        77.24 o                         
  -6  -5   8         39.56          6.83        19.08 o                         
  -5  -5   8        214.63        133.01        25.66 o                         
  -4  -5   8        196.53        134.76        32.34 o                         
  -3  -5   8        106.12         66.60        20.08 o                         
  -2  -5   8       1852.17       1789.84        64.96 o                         
  -1  -5   8       2904.48       3135.32        79.33 o                         
   0  -5   8         22.88         29.58        18.16 o                         
   1  -5   8        519.90        492.03        31.53 o                         
   2  -5   8        222.95        219.02        26.72 o                         
   3  -5   8        129.45        131.35        23.17 o                         
   4  -5   8       5318.71       5295.77       115.34 o                         
   5  -5   8        986.99        960.71        48.23 o                         
   6  -5   8        356.54        303.70        34.76 o                         
   7  -5   8        582.32        496.28        38.57 o                         
   8  -5   8       1044.42       1079.90        50.57 o                         
   9  -5   8          6.94         62.89        51.54 o                         
  10  -5   8         75.94        215.45        85.76 o                         
  11  -5   8       1509.48       1649.63        74.27 o                         
  -9  -4   8          1.98         48.59        56.75 o                         
  -8  -4   8          0.45          5.79        23.51 o                         
  -7  -4   8         29.99         -0.48        22.22 o                         
  -6  -4   8       1389.33       1370.34        57.58 o                         
  -5  -4   8         10.13         -1.54        18.00 o                         
  -4  -4   8       1585.36       1538.93        61.26 o                         
  -3  -4   8       2739.88       3009.08        86.12 o                         
  -2  -4   8          0.58         -1.17        14.84 o                         
  -1  -4   8       1288.97       1256.32        42.69 o                         
   0  -4   8       2784.75       2620.79        81.96 o                         
   1  -4   8         17.31          3.17        16.20 o                         
   2  -4   8         14.53         32.73        14.30 o                         
   3  -4   8       1445.57       1360.50        48.27 o                         
   4  -4   8       2482.81       2413.47        69.38 o                         
   5  -4   8       1985.71       1942.14        58.81 o                         
   6  -4   8         24.05          6.06        18.71 o                         
   7  -4   8        660.09        630.17        43.13 o                         
   8  -4   8         97.69        100.80        23.69 o                         
   9  -4   8         41.42         94.54        33.34 o                         
  10  -4   8        574.84        672.32        55.40 o                         
  11  -4   8          7.25         47.57        36.64 o                         
  12  -4   8        295.32        231.59        57.50 o                         
  -9  -3   8         47.20         66.51        40.36 o                         
  -8  -3   8       1352.91       1417.06        60.95 o                         
  -7  -3   8          9.83         -6.54        20.62 o                         
  -6  -3   8          5.71        -22.17        23.77 o                         
  -5  -3   8         47.06         20.38        15.21 o                         
  -4  -3   8       4438.91       4729.42       118.89 o                         
  -3  -3   8       1112.20       1137.21        47.39 o                         
  -2  -3   8        965.27        825.31        39.77 o                         
  -1  -3   8       1435.48       1512.08        48.64 o                         
   0  -3   8         17.50         -3.49         9.18 o                         
   1  -3   8       4912.22       4715.80       125.93 o                         
   2  -3   8       2792.21       2819.79        86.95 o                         
   3  -3   8       1392.96       1343.69        46.15 o                         
   4  -3   8        241.34        278.75        26.64 o                         
   5  -3   8       4528.43       4268.39        94.49 o                         
   6  -3   8         83.65         64.94        17.07 o                         
   7  -3   8         40.00         14.11        18.69 o                         
   8  -3   8        234.80        169.33        27.96 o                         
   9  -3   8         95.16         52.34        19.99 o                         
  10  -3   8         22.01         10.52        20.51 o                         
  11  -3   8         78.76         57.27        38.88 o                         
  12  -3   8         26.52         77.52        72.81 o                         
 -10  -2   8         11.42         45.50        47.97 o                         
  -9  -2   8        193.46        204.41        32.09 o                         
  -8  -2   8        561.88        530.80        40.78 o                         
  -7  -2   8       1607.47       1569.89        56.25 o                         
  -6  -2   8        915.12        945.65        44.00 o                         
  -5  -2   8       1190.70       1113.40        51.70 o                         
  -4  -2   8       2286.87       2213.57        72.16 o                         
  -3  -2   8         58.33         79.81        18.56 o                         
  -2  -2   8        621.26        540.48        34.13 o                         
  -1  -2   8       1765.85       1801.36        53.28 o                         
   0  -2   8         96.11         95.54        18.78 o                         
   1  -2   8        345.83        470.18        26.52 o                         
   2  -2   8       4531.82       4559.85       121.66 o                         
   3  -2   8       2737.50       2673.11        82.60 o                         
   4  -2   8        125.71        142.01        22.29 o                         
   5  -2   8       2391.58       2352.41        60.71 o                         
   6  -2   8         21.34          7.15        13.69 o                         
   7  -2   8        215.67        162.80        22.39 o                         
   8  -2   8        172.93        133.41        28.43 o                         
   9  -2   8       1731.05       1764.22        62.33 o                         
  10  -2   8       2447.60       2530.38        88.62 o                         
  11  -2   8         74.18         77.96        29.19 o                         
  12  -2   8         46.76         61.74        42.21 o                         
 -10  -1   8         20.85         24.03        28.61 o                         
  -9  -1   8        473.13        478.38        43.45 o                         
  -8  -1   8          2.10         30.67        22.30 o                         
  -7  -1   8        961.76        977.14        55.19 o                         
  -6  -1   8        145.45        143.11        30.00 o                         
  -5  -1   8       1607.02       1618.41        48.25 o                         
  -4  -1   8         48.72         32.66        12.95 o                         
  -3  -1   8        254.49        261.20        20.22 o                         
  -2  -1   8       5972.36       6520.00       185.14 o                         
  -1  -1   8        349.73        430.98        34.31 o                         
   0  -1   8          0.25        -13.16        16.28 o                         
   1  -1   8        138.44        185.13        20.23 o                         
   2  -1   8      13103.78      14419.21       268.88 o                         
   3  -1   8          2.18          1.58        11.35 o                         
   4  -1   8         99.54         65.01        18.48 o                         
   5  -1   8       6708.21       6566.03       149.46 o                         
   6  -1   8         48.60          9.79        16.05 o                         
   7  -1   8        513.57        417.90        35.34 o                         
   8  -1   8         18.81         -8.16        19.70 o                         
   9  -1   8       1673.83       1598.38        64.23 o                         
  10  -1   8         36.77         39.60        36.68 o                         
  11  -1   8        389.22        333.55        56.10 o                         
  12  -1   8          1.44         19.16        27.33 o                         
  13  -1   8         77.19       1003.90       175.44 o                         
 -10   0   8        949.98        985.73        64.80 o                         
  -9   0   8         97.28         97.45        28.24 o                         
  -8   0   8         50.04         53.21        18.79 o                         
  -7   0   8         79.13         83.26        19.73 o                         
  -6   0   8       2477.26       2394.28        65.18 o                         
  -5   0   8        250.06        215.69        23.60 o                         
  -4   0   8        216.70        179.94        21.51 o                         
  -3   0   8        499.31        514.31        28.12 o                         
  -2   0   8          5.61         -1.98        13.71 o                         
  -1   0   8       1995.68       2091.02        57.91 o                         
   0   0   8       4022.63       4771.15       108.79 o                         
   1   0   8        780.30        986.42        40.96 o                         
   2   0   8       2342.40       2431.32        65.77 o                         
   3   0   8        122.00        131.32        18.40 o                         
   4   0   8        135.90        120.02        18.80 o                         
   5   0   8       6981.36       7071.29       134.00 o                         
   6   0   8       2927.36       2703.80        61.11 o                         
   7   0   8        627.10        609.17        30.85 o                         
   8   0   8        469.41        414.84        28.99 o                         
   9   0   8       1355.92       1336.41        46.16 o                         
  10   0   8        411.19        416.25        40.46 o                         
  11   0   8        197.58        216.05        41.03 o                         
  12   0   8       1304.27       1347.21        55.39 o                         
  13   0   8         94.19        156.66        97.58 o                         
 -10   1   8        115.49        124.37        31.65 o                         
  -9   1   8        658.68        679.95        44.73 o                         
  -8   1   8        527.76        537.79        36.06 o                         
  -7   1   8        243.00        242.98        28.74 o                         
  -6   1   8       2548.12       2403.49        66.00 o                         
  -5   1   8       1656.00       1721.94        51.59 o                         
  -4   1   8        582.39        581.55        30.35 o                         
  -3   1   8       2931.38       3139.70        79.99 o                         
  -2   1   8        197.24        172.45        25.04 o                         
  -1   1   8       4094.63       4104.62       108.00 o                         
   0   1   8          4.27         -1.55        19.46 o                         
   1   1   8        139.09        104.88        17.97 o                         
   2   1   8       1994.31       2117.79        54.74 o                         
   3   1   8       1716.36       1997.69        63.68 o                         
   4   1   8       2265.79       2605.46        63.97 o                         
   5   1   8        145.05        139.13        17.70 o                         
   6   1   8          3.22          3.89        10.39 o                         
   7   1   8        683.32        746.27        31.48 o                         
   8   1   8       4699.80       4575.73       140.04 o                         
   9   1   8         20.33         31.47        24.41 o                         
  10   1   8          3.00          5.02        19.54 o                         
  11   1   8       2117.70       2230.29        87.57 o                         
  12   1   8          8.58         35.28        47.48 o                         
  13   1   8         64.64        260.96       202.83 o                         
 -10   2   8        513.98        643.82        57.76 o                         
  -9   2   8        600.08        606.55        44.51 o                         
  -8   2   8        524.55        511.15        39.35 o                         
  -7   2   8        513.14        455.25        33.01 o                         
  -6   2   8       5491.10       5375.77       243.15 o                         
  -5   2   8        405.26        389.94        28.09 o                         
  -4   2   8       3927.35       4123.70       101.83 o                         
  -3   2   8       2797.09       2714.25        73.11 o                         
  -2   2   8        471.54        565.50        34.08 o                         
  -1   2   8        762.98        907.62        40.40 o                         
   0   2   8      10384.61      13937.60       293.75 o                         
   1   2   8       1446.17       1488.97        47.22 o                         
   2   2   8        476.86        558.35        27.50 o                         
   3   2   8       6347.36       7281.30       148.16 o                         
   4   2   8       1388.84       1394.66        47.96 o                         
   5   2   8        617.57        574.59        22.46 o                         
   6   2   8        903.92        824.18        34.18 o                         
   7   2   8       1496.81       1375.34        45.61 o                         
   8   2   8         22.55         28.12        11.22 o                         
   9   2   8         87.32         77.07        14.90 o                         
  10   2   8         13.28         18.91        14.68 o                         
  11   2   8        117.05        553.36       125.58 o                         
  12   2   8         99.03        328.41        95.54 o                         
  13   2   8        136.26        424.55       263.13 o                         
 -10   3   8          0.13         -9.16        46.09 o                         
  -9   3   8        166.80        194.85        33.91 o                         
  -8   3   8        419.88        423.54        38.20 o                         
  -7   3   8        178.89        144.03        22.52 o                         
  -6   3   8        950.45        931.79        41.17 o                         
  -5   3   8         13.26         12.86        12.94 o                         
  -4   3   8       6944.71       6952.72       157.27 o                         
  -3   3   8        695.69        676.67        34.98 o                         
  -2   3   8         15.36         24.70        12.29 o                         
  -1   3   8       8666.93       9271.27       218.97 o                         
   0   3   8         14.17         19.99        13.22 o                         
   1   3   8       1093.34       1144.73        41.20 o                         
   2   3   8       4452.71       5135.36       109.13 o                         
   3   3   8       2158.59       2535.17        60.27 o                         
   4   3   8        776.78        873.47        33.76 o                         
   5   3   8        105.69         76.69        16.89 o                         
   6   3   8         15.02          9.73        10.06 o                         
   7   3   8        800.03        864.64        29.00 o                         
   8   3   8       2469.73       2338.95        53.67 o                         
   9   3   8         11.63         34.51        12.86 o                         
  10   3   8       2909.52       2808.31       129.61 o                         
  11   3   8        689.34        890.86        93.08 o                         
  12   3   8        248.07        475.56       118.08 o                         
 -10   4   8        348.68        332.65        58.86 o                         
  -9   4   8        251.18        257.28        38.92 o                         
  -8   4   8          1.78         25.44        21.69 o                         
  -7   4   8        892.95        866.38        47.32 o                         
  -6   4   8      12639.57      12109.02       404.12 o                         
  -5   4   8        187.62        214.87        25.15 o                         
  -4   4   8       2264.98       2201.22        68.60 o                         
  -3   4   8         83.51         54.48        16.60 o                         
  -2   4   8       3746.07       3816.68        96.05 o                         
  -1   4   8       2520.05       2766.05        82.35 o                         
   0   4   8      21510.32      24213.83       568.77 o                         
   1   4   8      18580.64      20930.49       417.63 o                         
   2   4   8        641.66        757.44        31.47 o                         
   3   4   8       8550.11       9112.54       236.03 o                         
   4   4   8         28.00         54.97        10.90 o                         
   5   4   8       1551.77       1479.00        45.97 o                         
   6   4   8         32.97         27.92        11.72 o                         
   7   4   8        164.17        119.80        13.47 o                         
   8   4   8       1434.81       1322.52        88.46 o                         
   9   4   8        442.96        479.67        68.54 o                         
  10   4   8         92.25        213.42        60.45 o                         
  11   4   8        293.56        440.34        75.94 o                         
  12   4   8          5.27        102.08       196.90 o                         
 -10   5   8        584.32        692.60        55.21 o                         
  -9   5   8        495.69        603.04        48.40 o                         
  -8   5   8        393.70        373.26        39.81 o                         
  -7   5   8       2760.24       2843.87        96.84 o                         
  -6   5   8        152.45        142.60        29.64 o                         
  -5   5   8       1440.34       1196.86        45.29 o                         
  -4   5   8        790.31        735.91        40.68 o                         
  -3   5   8       1727.57       1652.06        57.91 o                         
  -2   5   8       1927.27       1847.40        59.84 o                         
  -1   5   8        173.47        153.54        20.28 o                         
   0   5   8        584.66        693.25        32.70 o                         
   1   5   8       2552.67       2635.12        66.71 o                         
   2   5   8       2671.02       2683.32        75.10 o                         
   3   5   8         63.59        108.72        15.99 o                         
   4   5   8         12.64         31.69        10.44 o                         
   5   5   8       3175.01       3036.44        77.38 o                         
   6   5   8          8.74          8.90         9.48 o                         
   7   5   8       1148.44        946.40        41.06 o                         
   8   5   8       2860.56       3031.32       129.27 o                         
   9   5   8         95.03         99.14        49.45 o                         
  10   5   8        255.89        263.53        64.58 o                         
  11   5   8          2.61        368.09        92.04 o                         
  12   5   8        208.21        758.10       102.95 o                         
 -10   6   8        117.37        155.68        60.51 o                         
  -9   6   8        380.02        477.75        46.45 o                         
  -8   6   8        125.59        191.39        30.29 o                         
  -7   6   8        499.13        541.86        42.72 o                         
  -6   6   8        360.88        292.18        35.02 o                         
  -5   6   8         65.80         48.96        19.50 o                         
  -4   6   8       2569.95       2246.66        74.18 o                         
  -3   6   8       2800.64       2551.02        77.87 o                         
  -2   6   8        237.25        281.19        28.34 o                         
  -1   6   8        903.56        883.40        33.74 o                         
   0   6   8      30537.25      31551.44       652.91 o                         
   1   6   8        357.01        374.88        27.02 o                         
   2   6   8        167.86        253.24        22.12 o                         
   3   6   8       2346.33       2261.30        59.99 o                         
   4   6   8       2235.44       2186.17        70.52 o                         
   5   6   8         69.71        136.24        19.54 o                         
   6   6   8       2725.48       2514.08        62.19 o                         
   7   6   8       6719.90       6293.76       133.72 o                         
   8   6   8        586.28        580.00        63.34 o                         
   9   6   8        575.96        732.12        71.10 o                         
  10   6   8          2.04         25.59        40.30 o                         
  11   6   8        145.48        557.20        95.34 o                         
  12   6   8          7.17         64.36       124.66 o                         
 -10   7   8        454.10        565.04        80.81 o                         
  -9   7   8         26.66        149.26        44.50 o                         
  -8   7   8        534.92        573.97        48.07 o                         
  -7   7   8        252.45        215.83        29.00 o                         
  -6   7   8        606.71        549.99        39.14 o                         
  -5   7   8         44.80         38.91        18.38 o                         
  -4   7   8         15.53         12.67        13.12 o                         
  -3   7   8        165.77        149.34        21.88 o                         
  -2   7   8         20.51         25.01        13.41 o                         
  -1   7   8       2436.33       2275.04        61.76 o                         
   0   7   8         40.03         40.87        13.61 o                         
   1   7   8        662.27        785.65        34.49 o                         
   2   7   8       1163.34       1085.39        37.36 o                         
   3   7   8       2155.44       1958.70        54.94 o                         
   4   7   8        576.62        596.69        30.00 o                         
   5   7   8       2664.69       2541.49        68.16 o                         
   6   7   8        219.03        277.90        22.31 o                         
   7   7   8        398.13        380.02        19.99 o                         
   8   7   8         89.96        119.59        62.07 o                         
   9   7   8        514.07        607.43        70.27 o                         
  10   7   8        162.62        423.33        93.47 o                         
  11   7   8         45.70        247.34       163.85 o                         
  -9   8   8        349.70        530.65        55.81 o                         
  -8   8   8          4.71         95.64        47.96 o                         
  -7   8   8         14.17         13.94        23.80 o                         
  -6   8   8        123.11        119.67        22.97 o                         
  -5   8   8          0.59        -15.27        19.29 o                         
  -4   8   8       1359.61       1237.64        48.65 o                         
  -3   8   8       4419.40       4287.70       101.06 o                         
  -2   8   8         38.38         55.48        15.95 o                         
  -1   8   8         73.83         46.03        15.10 o                         
   0   8   8        940.72        837.66        34.31 o                         
   1   8   8       1732.61       1629.60        48.68 o                         
   2   8   8        965.15        880.18        35.98 o                         
   3   8   8        429.61        403.63        29.24 o                         
   4   8   8       1019.61        917.03        37.85 o                         
   5   8   8        403.04        399.75        27.29 o                         
   6   8   8       3669.00       3622.19       106.49 o                         
   7   8   8         32.09         24.87        16.20 o                         
   8   8   8          0.59         54.16        54.84 o                         
   9   8   8        905.91       1082.91       105.18 o                         
  10   8   8        281.06        672.19        98.42 o                         
  11   8   8         52.50        134.97       166.20 o                         
  -9   9   8         46.75        116.12        68.53 o                         
  -8   9   8       1091.84       1222.34        61.64 o                         
  -7   9   8         90.17        269.64        58.21 o                         
  -6   9   8          4.90         62.84        36.11 o                         
  -5   9   8          5.36         35.43        23.05 o                         
  -4   9   8        389.52        382.86        30.94 o                         
  -3   9   8       1158.50       1123.64        47.79 o                         
  -2   9   8       2439.58       2427.10        69.78 o                         
  -1   9   8         33.67          5.04        14.83 o                         
   0   9   8         21.61         10.82        16.24 o                         
   1   9   8          9.84         44.94        19.76 o                         
   2   9   8         53.38         27.00        18.37 o                         
   3   9   8          6.11         67.74        27.50 o                         
   4   9   8        388.50        329.75        29.47 o                         
   5   9   8       1266.72       1213.26        44.95 o                         
   6   9   8        657.49        651.79        39.18 o                         
   7   9   8          0.86         15.91        22.13 o                         
   8   9   8          8.53         24.71        47.56 o                         
   9   9   8         77.95        139.21        67.96 o                         
  10   9   8        244.84        224.20        71.62 o                         
  -8  10   8        147.38        470.43       138.62 o                         
  -7  10   8        195.00        383.18        40.30 o                         
  -6  10   8       2942.95       2688.18        86.59 o                         
  -5  10   8        596.81        568.20        38.34 o                         
  -4  10   8          1.57         78.64        29.06 o                         
  -3  10   8        309.68        292.40        28.89 o                         
  -2  10   8        951.11        839.14        43.00 o                         
  -1  10   8        222.49        158.58        26.29 o                         
   0  10   8         96.51         66.14        17.75 o                         
   1  10   8        528.44        438.40        31.91 o                         
   2  10   8        455.83        354.60        32.65 o                         
   3  10   8       2131.84       2172.79        66.95 o                         
   4  10   8        166.59        147.15        24.14 o                         
   5  10   8          4.43          3.59        14.01 o                         
   6  10   8        497.18        487.96        40.03 o                         
   7  10   8         21.84         29.62        21.84 o                         
   8  10   8        121.45        162.90        71.15 o                         
   9  10   8         22.22         24.75        95.27 o                         
  -7  11   8        195.55        682.34       113.13 o                         
  -6  11   8        107.33        469.78        48.76 o                         
  -5  11   8        566.64        685.32        52.44 o                         
  -4  11   8       1083.81       1035.48        51.13 o                         
  -3  11   8        504.26        494.86        39.63 o                         
  -2  11   8       5352.39       5050.55       120.00 o                         
  -1  11   8        414.65        504.74        39.13 o                         
   0  11   8        239.39        292.63        32.62 o                         
   1  11   8       1605.54       1664.70        60.40 o                         
   2  11   8        434.78        458.71        33.58 o                         
   3  11   8       3293.37       3376.29        84.74 o                         
   4  11   8        192.01        212.87        30.19 o                         
   5  11   8        523.01        530.21        37.40 o                         
   6  11   8        756.70        740.72        45.69 o                         
   7  11   8         63.35         35.59        18.36 o                         
   8  11   8        334.63        132.75        51.96 o                         
  -6  12   8          2.93        384.44       118.36 o                         
  -5  12   8       1349.34       1479.55        64.16 o                         
  -4  12   8         68.62        298.84        35.17 o                         
  -3  12   8        398.66        489.76        50.03 o                         
  -2  12   8        631.14        648.26        40.12 o                         
  -1  12   8          2.79         18.29        18.81 o                         
   0  12   8       3305.41       3218.36        99.50 o                         
   1  12   8        229.55        265.24        33.47 o                         
   2  12   8         66.87        125.91        28.76 o                         
   3  12   8        942.14        943.93        44.71 o                         
   4  12   8       1482.28       1393.02        53.72 o                         
   5  12   8        179.33        177.44        50.19 o                         
   6  12   8        269.74        324.94        43.51 o                         
   7  12   8       1520.15       1756.73        78.48 o                         
  -5  13   8        652.26       1164.28       108.89 o                         
  -4  13   8         12.94        320.15        44.67 o                         
  -3  13   8        172.30        462.64        47.39 o                         
  -2  13   8       2203.51       2062.35        76.84 o                         
  -1  13   8        773.13        852.37        50.05 o                         
   0  13   8        216.83        345.80        37.65 o                         
   1  13   8        212.49        277.88        47.39 o                         
   2  13   8       1026.38       1122.77        52.35 o                         
   3  13   8         57.89        230.23        49.45 o                         
   4  13   8        600.88        654.76        45.03 o                         
   5  13   8        882.64       1033.53        52.98 o                         
   6  13   8          5.69         13.57        31.05 o                         
  -3  14   8       1147.95       1375.86        98.22 o                         
  -2  14   8         24.91        374.57       103.89 o                         
  -1  14   8        259.71        446.54        58.16 o                         
   0  14   8         84.03        348.90        74.63 o                         
   1  14   8        956.20       1069.81        67.40 o                         
   2  14   8        306.09        429.27        77.45 o                         
   3  14   8         32.32        115.56        35.94 o                         
   4  14   8       2107.45       2500.70       235.45 o                         
  -1 -11   9        263.62        180.36       134.31 o                         
   0 -11   9         23.70        458.75       160.26 o                         
   1 -11   9        599.85        774.69        65.21 o                         
   2 -11   9        175.23        329.21        68.40 o                         
   3 -11   9         52.67        234.58        64.00 o                         
   4 -11   9        129.40        258.84        54.45 o                         
   5 -11   9        632.28       1006.07       173.78 o                         
  -3 -10   9        152.30        243.48        98.47 o                         
  -2 -10   9        286.60        402.87        99.17 o                         
  -1 -10   9         13.83        567.83       131.47 o                         
   0 -10   9         26.49         15.79        26.57 o                         
   1 -10   9        209.02        211.87        34.45 o                         
   2 -10   9         41.12         13.77        28.04 o                         
   3 -10   9        561.75        487.94        41.12 o                         
   4 -10   9         59.21        165.61        52.64 o                         
   5 -10   9        626.97        698.42        45.47 o                         
   6 -10   9          4.14        133.02        56.97 o                         
   7 -10   9        303.04        639.10        62.19 o                         
  -5  -9   9        406.91        638.80       154.88 o                         
  -4  -9   9        372.83        460.38        56.97 o                         
  -3  -9   9         37.94         52.69        50.91 o                         
  -2  -9   9        833.29        904.34        54.84 o                         
  -1  -9   9         67.27         84.30        42.41 o                         
   0  -9   9         14.04         16.00        24.37 o                         
   1  -9   9       1165.35       1206.16        71.40 o                         
   2  -9   9         29.96         27.08        19.41 o                         
   3  -9   9        353.89        359.76        38.62 o                         
   4  -9   9        623.60        648.61        42.63 o                         
   5  -9   9        581.88        603.75        42.36 o                         
   6  -9   9        140.55        208.59        35.55 o                         
   7  -9   9        434.94        567.51        51.13 o                         
   8  -9   9         46.96        142.10        75.26 o                         
  -6  -8   9          2.10         27.92        60.20 o                         
  -5  -8   9        726.21        863.03        69.40 o                         
  -4  -8   9         36.33         42.18        26.13 o                         
  -3  -8   9       1009.16       1095.17        58.39 o                         
  -2  -8   9          7.91         36.53        23.93 o                         
  -1  -8   9         11.11         38.36        42.44 o                         
   0  -8   9       3698.26       3979.45       117.50 o                         
   1  -8   9         96.46         65.03        21.71 o                         
   2  -8   9        358.40        245.46        31.83 o                         
   3  -8   9        389.27        406.14        35.91 o                         
   4  -8   9       1921.98       1681.49        60.83 o                         
   5  -8   9        200.77        173.77        28.24 o                         
   6  -8   9        165.95        154.28        27.23 o                         
   7  -8   9        154.05        177.35        37.98 o                         
   8  -8   9         69.33        127.73        55.89 o                         
   9  -8   9         75.98        136.86        87.62 o                         
  -7  -7   9          2.11        164.51       257.77 o                         
  -6  -7   9        514.90        590.57        65.09 o                         
  -5  -7   9        641.27        746.66        74.42 o                         
  -4  -7   9        373.48        414.02        57.64 o                         
  -3  -7   9         40.56         35.02        19.10 o                         
  -2  -7   9       1219.18       1268.17        60.11 o                         
  -1  -7   9        596.82        536.72        51.05 o                         
   0  -7   9         22.94        -12.66        18.85 o                         
   1  -7   9         93.32         74.19        20.99 o                         
   2  -7   9       1499.48       1528.45        60.77 o                         
   3  -7   9        265.87        199.81        34.63 o                         
   4  -7   9        308.00        250.12        31.12 o                         
   5  -7   9        261.79        163.06        28.27 o                         
   6  -7   9         93.31        106.28        26.01 o                         
   7  -7   9       1856.41       1745.23        65.76 o                         
   8  -7   9        445.80        581.90        44.37 o                         
   9  -7   9        130.82        209.06        63.99 o                         
  10  -7   9         19.61         57.53        78.72 o                         
  -7  -6   9         75.87         20.98        27.76 o                         
  -6  -6   9       1373.15       1429.35        65.16 o                         
  -5  -6   9        244.63        260.19        35.24 o                         
  -4  -6   9       1933.58       1910.11        71.47 o                         
  -3  -6   9        704.32        700.68        45.65 o                         
  -2  -6   9         16.34        -10.24        19.92 o                         
  -1  -6   9       4505.62       4602.85       124.97 o                         
   0  -6   9        275.92        297.28        36.18 o                         
   1  -6   9       7235.46       7456.30       164.31 o                         
   2  -6   9        314.00        400.85        34.65 o                         
   3  -6   9       1045.65        949.87        54.16 o                         
   4  -6   9       2287.24       2136.63        75.64 o                         
   5  -6   9        568.36        462.20        41.10 o                         
   6  -6   9       3161.83       3036.30        88.53 o                         
   7  -6   9        144.52         90.87        25.91 o                         
   8  -6   9       1117.20       1023.54        54.96 o                         
   9  -6   9          7.63         38.77        26.56 o                         
  10  -6   9        177.39        233.64        58.64 o                         
  11  -6   9         17.08          4.04        56.78 o                         
  -8  -5   9         96.63        150.36        82.00 o                         
  -7  -5   9        511.29        474.85        46.80 o                         
  -6  -5   9        106.81         99.61        24.72 o                         
  -5  -5   9         68.67         20.68        20.61 o                         
  -4  -5   9        537.10        509.18        40.72 o                         
  -3  -5   9         18.55        -18.37        19.42 o                         
  -2  -5   9       1817.42       1876.72        71.86 o                         
  -1  -5   9        115.86        141.39        26.98 o                         
   0  -5   9         86.16        115.57        39.35 o                         
   1  -5   9       5246.91       5316.18       146.81 o                         
   2  -5   9       1341.49       1263.06        48.99 o                         
   3  -5   9         88.09         45.71        18.16 o                         
   4  -5   9       3044.15       2981.24        83.50 o                         
   5  -5   9       1134.69       1076.24        47.30 o                         
   6  -5   9         77.54         50.69        20.03 o                         
   7  -5   9         47.52          3.61        18.83 o                         
   8  -5   9       4325.55       4285.51       106.98 o                         
   9  -5   9        678.62        767.43        47.87 o                         
  10  -5   9          1.93        113.24        68.27 o                         
  11  -5   9       1298.76       1447.24       122.58 o                         
  -9  -4   9          3.08         72.36        53.53 o                         
  -8  -4   9         86.83         34.04        30.37 o                         
  -7  -4   9         62.18         15.89        21.95 o                         
  -6  -4   9        161.07         98.60        24.53 o                         
  -5  -4   9        782.69        746.91        45.50 o                         
  -4  -4   9       5374.06       5874.68       180.79 o                         
  -3  -4   9         20.95         -9.77        17.23 o                         
  -2  -4   9        402.08        392.66        35.12 o                         
  -1  -4   9        314.67        372.52        28.20 o                         
   0  -4   9       1149.90       1290.18        49.24 o                         
   1  -4   9        614.84        717.88        43.73 o                         
   2  -4   9        735.28        669.28        44.38 o                         
   3  -4   9       9578.24       9613.14       244.69 o                         
   4  -4   9        341.44        345.37        31.91 o                         
   5  -4   9        669.59        609.74        36.12 o                         
   6  -4   9         60.41         69.60        21.13 o                         
   7  -4   9       3478.77       3264.40        85.84 o                         
   8  -4   9         16.61         -1.29        17.61 o                         
   9  -4   9        502.42        592.11        50.42 o                         
  10  -4   9       1486.66       1557.44        61.06 o                         
  11  -4   9        162.27        165.86        48.78 o                         
  12  -4   9        727.80       1428.59       122.38 o                         
  -9  -3   9          1.41         34.37        34.69 o                         
  -8  -3   9         98.82        123.61        26.73 o                         
  -7  -3   9       1185.24       1041.60        49.13 o                         
  -6  -3   9        147.15        104.80        24.04 o                         
  -5  -3   9         83.89         70.44        24.14 o                         
  -4  -3   9       4089.28       4154.71       126.16 o                         
  -3  -3   9        164.70        113.67        24.90 o                         
  -2  -3   9         31.70         -5.57        15.60 o                         
  -1  -3   9        332.20        331.61        26.71 o                         
   0  -3   9         27.54          4.06        14.17 o                         
   1  -3   9       1190.31       1244.96        43.17 o                         
   2  -3   9        488.18        542.11        39.02 o                         
   3  -3   9        196.92        188.78        31.61 o                         
   4  -3   9        119.43        104.15        20.16 o                         
   5  -3   9       1721.01       1487.13        49.80 o                         
   6  -3   9        206.26        214.58        25.81 o                         
   7  -3   9         62.30         33.65        17.11 o                         
   8  -3   9        261.39        198.35        26.22 o                         
   9  -3   9          1.68         -0.03        21.04 o                         
  10  -3   9        589.60        690.99        55.20 o                         
  11  -3   9         20.49         -7.83        39.82 o                         
  12  -3   9         16.82        191.29       160.58 o                         
  -9  -2   9          6.62          4.31        30.78 o                         
  -8  -2   9          0.01          7.36        29.25 o                         
  -7  -2   9       1758.54       1703.98        76.53 o                         
  -6  -2   9        352.30        282.81        30.65 o                         
  -5  -2   9        392.13        342.86        34.92 o                         
  -4  -2   9       1359.37       1467.36        56.64 o                         
  -3  -2   9        382.34        433.34        33.56 o                         
  -2  -2   9         33.03         36.22        12.11 o                         
  -1  -2   9       3735.11       4046.48        98.73 o                         
   0  -2   9       6993.86       7246.01       160.32 o                         
   1  -2   9       4655.55       4661.30       124.54 o                         
   2  -2   9        418.54        415.93        28.44 o                         
   3  -2   9        669.74        698.12        41.64 o                         
   4  -2   9        279.23        277.14        32.60 o                         
   5  -2   9        142.40        148.98        27.19 o                         
   6  -2   9        141.33        104.73        23.72 o                         
   7  -2   9        302.23        324.08        30.41 o                         
   8  -2   9          0.12        -13.12        18.78 o                         
   9  -2   9       2738.45       2525.35        88.60 o                         
  10  -2   9        651.37        710.30        62.30 o                         
  11  -2   9          2.42          2.43        27.35 o                         
  12  -2   9        129.84        126.47        48.90 o                         
 -10  -1   9         61.25        124.45       140.04 o                         
  -9  -1   9        454.67        476.58        47.69 o                         
  -8  -1   9        509.86        560.56        44.45 o                         
  -7  -1   9       1007.87        968.96        53.83 o                         
  -6  -1   9         93.20         69.04        26.92 o                         
  -5  -1   9       1689.97       1600.60        52.99 o                         
  -4  -1   9        102.57         89.64        17.70 o                         
  -3  -1   9        250.68        207.82        22.26 o                         
  -2  -1   9        984.99       1114.66        54.90 o                         
  -1  -1   9       3088.79       3111.28       103.68 o                         
   0  -1   9          0.80        -13.48        13.48 o                         
   1  -1   9        686.19        683.82        30.84 o                         
   2  -1   9      14890.78      15073.12       282.43 o                         
   3  -1   9        101.60         89.48        18.13 o                         
   4  -1   9         65.61         51.77        14.76 o                         
   5  -1   9        726.12        576.30        38.80 o                         
   6  -1   9        441.96        356.72        32.94 o                         
   7  -1   9       1088.93       1143.82        48.84 o                         
   8  -1   9         21.79         35.21        20.52 o                         
   9  -1   9        465.74        381.41        44.80 o                         
  10  -1   9        156.88        121.85        30.06 o                         
  11  -1   9        270.44        216.82        40.18 o                         
  12  -1   9        172.07        280.92        73.72 o                         
 -10   0   9        363.72        447.51       101.54 o                         
  -9   0   9        145.25        122.67        31.07 o                         
  -8   0   9          0.07          6.84        17.23 o                         
  -7   0   9         42.78         45.49        16.75 o                         
  -6   0   9       2497.17       2460.11        69.37 o                         
  -5   0   9        400.44        390.74        28.51 o                         
  -4   0   9        203.26        171.31        22.87 o                         
  -3   0   9       3871.03       3750.07        92.47 o                         
  -2   0   9       1259.62       1405.88        54.46 o                         
  -1   0   9        208.12        217.69        24.13 o                         
   0   0   9       1798.84       1873.37        55.99 o                         
   1   0   9       3746.09       3722.84       108.26 o                         
   2   0   9       1404.35       1721.53        54.30 o                         
   3   0   9         79.78        102.18        17.64 o                         
   4   0   9        127.78        185.22        22.11 o                         
   5   0   9       1615.52       1435.03        46.76 o                         
   6   0   9       3186.11       3132.95        72.69 o                         
   7   0   9       1806.02       1625.76        50.40 o                         
   8   0   9         53.20         48.35        15.21 o                         
   9   0   9       1269.21       1272.24        47.41 o                         
  10   0   9          3.09         22.42        15.88 o                         
  11   0   9        117.09        105.11        26.30 o                         
  12   0   9        565.69        589.80        41.69 o                         
  13   0   9         71.64        901.76       176.91 o                         
 -10   1   9         13.28         26.16        34.16 o                         
  -9   1   9       1035.66        923.67        51.42 o                         
  -8   1   9        151.64        154.44        30.56 o                         
  -7   1   9         54.20         55.70        17.94 o                         
  -6   1   9       1513.92       1420.68        50.89 o                         
  -5   1   9         59.36         54.58        14.84 o                         
  -4   1   9         72.66         62.55        15.86 o                         
  -3   1   9       2696.02       2644.49        72.41 o                         
  -2   1   9       1860.04       2115.44        69.52 o                         
  -1   1   9       2526.89       2606.98        70.60 o                         
   0   1   9         32.39          1.12        12.93 o                         
   1   1   9       2875.77       2920.42        70.81 o                         
   2   1   9       2806.61       2930.81        71.32 o                         
   3   1   9        989.12       1068.53        45.05 o                         
   4   1   9       5787.27       5678.23       119.97 o                         
   5   1   9         25.19         10.43        12.10 o                         
   6   1   9        632.82        537.01        25.83 o                         
   7   1   9        442.47        464.34        27.74 o                         
   8   1   9       4461.50       4433.07        98.53 o                         
   9   1   9        365.80        356.25        30.68 o                         
  10   1   9         31.63         35.64        27.05 o                         
  11   1   9        702.45        776.55        66.06 o                         
  12   1   9         55.64        212.37       103.08 o                         
  13   1   9         70.30         71.51       135.02 o                         
 -10   2   9         18.08        120.02        77.78 o                         
  -9   2   9       1322.33       1397.57        61.35 o                         
  -8   2   9        393.32        455.73        36.01 o                         
  -7   2   9        399.47        366.62        32.88 o                         
  -6   2   9       1442.15       1388.47        52.73 o                         
  -5   2   9        671.64        677.40        35.19 o                         
  -4   2   9       2195.24       2147.96        65.58 o                         
  -3   2   9         89.37         94.58        18.54 o                         
  -2   2   9        262.39        329.84        31.25 o                         
  -1   2   9       1004.18       1282.38        50.58 o                         
   0   2   9       4363.17       4420.56       105.40 o                         
   1   2   9        716.12        856.31        37.21 o                         
   2   2   9       1294.88       1773.92        51.30 o                         
   3   2   9       8547.27       8841.44       175.78 o                         
   4   2   9         14.45          4.64        46.90 o                         
   5   2   9        135.47        194.80        21.16 o                         
   6   2   9       3171.37       2910.26        68.64 o                         
   7   2   9       1457.45       1510.08        50.89 o                         
   8   2   9        380.85        406.18        30.16 o                         
   9   2   9        287.81        341.81        24.16 o                         
  10   2   9          6.21         27.40        24.06 o                         
  11   2   9        253.89        195.16        32.26 o                         
  12   2   9        941.09       1094.50       105.86 o                         
 -10   3   9        118.18         95.80        36.74 o                         
  -9   3   9          1.63         77.71        56.29 o                         
  -8   3   9         57.79         86.34        24.49 o                         
  -7   3   9         20.62         13.16        16.17 o                         
  -6   3   9        126.68         77.40        19.81 o                         
  -5   3   9         62.84         49.31        16.18 o                         
  -4   3   9       1968.71       1950.86        63.25 o                         
  -3   3   9        102.77         92.24        20.16 o                         
  -2   3   9      11283.57      12085.36       282.81 o                         
  -1   3   9          3.72         11.43        14.60 o                         
   0   3   9         18.64         15.83        13.64 o                         
   1   3   9       6257.18       7150.80       158.49 o                         
   2   3   9         84.37        116.00        19.67 o                         
   3   3   9        463.29        543.96        29.03 o                         
   4   3   9       1332.64       1263.58        39.61 o                         
   5   3   9       6079.79       6472.17       158.79 o                         
   6   3   9        181.01        142.39        17.41 o                         
   7   3   9       1799.31       1692.68        53.42 o                         
   8   3   9        799.41        837.05        30.68 o                         
   9   3   9        200.74        127.10        14.58 o                         
  10   3   9       1823.74       1925.55       109.26 o                         
  11   3   9         22.14        338.73        73.36 o                         
  12   3   9        963.41       1356.56       101.95 o                         
 -10   4   9        151.11        122.73        43.69 o                         
  -9   4   9       1406.76       1472.67        66.86 o                         
  -8   4   9         80.91         98.42        26.08 o                         
  -7   4   9         46.01         31.07        19.01 o                         
  -6   4   9       1287.74       1259.93        48.21 o                         
  -5   4   9         30.40         29.03        17.34 o                         
  -4   4   9         96.44        139.90        24.63 o                         
  -3   4   9       1486.37       1441.07        53.28 o                         
  -2   4   9       3370.48       3341.78        88.62 o                         
  -1   4   9          4.33          2.93        13.92 o                         
   0   4   9       4351.87       4901.89       117.42 o                         
   1   4   9       3010.17       3348.82        86.34 o                         
   2   4   9        600.36        710.79        31.93 o                         
   3   4   9       5410.05       6424.62       148.45 o                         
   4   4   9        731.68        719.12        29.95 o                         
   5   4   9        794.75        796.04        31.13 o                         
   6   4   9          3.54         16.49        12.95 o                         
   7   4   9        866.14        825.63        29.45 o                         
   8   4   9        558.98        538.90        21.61 o                         
   9   4   9        748.39        714.37        71.09 o                         
  10   4   9        100.07        146.51        79.64 o                         
  11   4   9        231.79        396.46       106.42 o                         
  12   4   9        166.75        522.26        96.13 o                         
 -10   5   9        250.87        275.67        52.41 o                         
  -9   5   9        233.60        276.36        39.17 o                         
  -8   5   9       1170.90       1077.53        61.23 o                         
  -7   5   9       2051.13       1890.20        71.95 o                         
  -6   5   9        290.91        213.83        32.19 o                         
  -5   5   9       1424.31       1369.73        49.19 o                         
  -4   5   9        879.95        782.06        43.45 o                         
  -3   5   9       1365.42       1147.77        49.11 o                         
  -2   5   9       1855.06       2045.27        65.18 o                         
  -1   5   9        338.02        277.33        25.44 o                         
   0   5   9        112.30        106.74        19.28 o                         
   1   5   9          0.74          6.63        12.74 o                         
   2   5   9       3880.69       4070.79       122.25 o                         
   3   5   9        522.20        498.39        24.90 o                         
   4   5   9        132.52        133.48        16.49 o                         
   5   5   9        774.32        722.84        29.83 o                         
   6   5   9          3.19         -1.32        12.31 o                         
   7   5   9       1657.56       1676.91        52.61 o                         
   8   5   9        810.98        768.49        32.17 o                         
   9   5   9        779.89        907.67        78.81 o                         
  10   5   9         49.56         41.54        37.35 o                         
  11   5   9        235.99        518.82        81.42 o                         
  12   5   9        600.46        864.31       119.30 o                         
 -10   6   9        679.17        868.48        72.38 o                         
  -9   6   9        434.15        553.13        50.12 o                         
  -8   6   9         24.79         20.31        29.08 o                         
  -7   6   9        772.35        712.23        48.07 o                         
  -6   6   9        106.51         79.98        22.25 o                         
  -5   6   9          1.29         -7.35        16.02 o
[truncated: 326,350 more chars]
